# Supplementary material for: Physical Mapping of Pm57, a Powdery Mildew Resistance Gene Derived from Aegilops searsii
Source: Int J Mol Sci. 2020 Jan 3;21(1):322. doi: 10.3390/ijms21010322 (PMC6982159; doi:10.3390/ijms21010322)
Supplement: Supplementary file 1 [file ijms-21-00322-s001.zip]

Archive with 8 entries (7 files):
- Supplementary Files/
- Supplementary Files/Table S1.xls
- Supplementary Files/Table S2.xls
- Supplementary Files/Table S3.xls
- Supplementary Files/Table S4.xls
- Supplementary Files/Table S5.xls
- Supplementary Files/Table S6.xls
- Supplementary Files/Table S7.xls
