# Supplementary material for: Physical Mapping of Pm57, a Powdery Mildew Resistance Gene Derived from Aegilops searsii
Source: Int J Mol Sci. 2020 Jan 3;21(1):322. doi: 10.3390/ijms21010322 (PMC6982159; doi:10.3390/ijms21010322)
Supplement: Supplementary file 1 [file ijms-21-00322-s001.zip › Supplementary Files/Table S1.xls]

## Sheet: 400-specific 
Supplementary Table S1. List of unigenes of specifically expressed in 2011-400
gene_ID	transcript_id(s)	length	effective_length	Name	Annotation	GO_Term	KOG_des	KEGG_KO	KEGG_Pathway	A_CS_rpkm	M_CS_rpkm	A_400_rpkm	M_400_rpkm	A_69_rpkm	M_69_rpkm	A_88_rpkm	M_88_rpkm	D_69_rpkm	F_69_rpkm
comp74087_c0	comp74087_c0_seq1	5386	5187	A	-	GO:0003677(DNA binding);GO:0004519(endonuclease activity);GO:0046872(metal ion binding);GO:0006260(DNA replication)	-	-	-	0	0	98.94	95.16	0	62.88	70.4	68.01	103.4	88.92
comp25240_c0	comp25240_c0_seq1	241	48.46	-	-	-	-	-	-	0	0	96.63	490.65	0	0.47	12.05	766.52	0.98	0.23
comp73461_c0	comp73461_c0_seq1	5386	5187	A	-	GO:0003677(DNA binding);GO:0004519(endonuclease activity);GO:0046872(metal ion binding);GO:0006260(DNA replication)	-	-	-	0	0	96.25	90.06	0	59.16	71.24	72.61	98.53	85.25
comp47325_c0	comp47325_c0_seq1,comp47325_c0_seq2,comp47325_c0_seq3,comp47325_c0_seq4,comp47325_c0_seq5	815	195.89	-	-	-	-	-	-	0	0	94.1	54.61	0	0.08	22.17	28.89	0	0.08
comp25242_c0	comp25242_c0_seq1	654	455	-	-	-	-	-	-	0	0	93.64	25.6	0	0.1	31.4	25.88	0.16	0.1
comp141361_c0	comp141361_c0_seq1	214	30.23	-	-	-	-	-	-	0	0	84.75	8.35	2.16	7.16	0	0	4.34	8.3
comp146836_c0	comp146836_c0_seq1	206	25.67	-	-	-	-	-	-	0	0	82.12	12.78	0	0	45.94	14.1	0	0
comp110435_c0	comp110435_c0_seq1	204	24.6	-	-	-	-	-	-	0	0	77.24	76.95	0	0	46.58	102.04	0	0
comp81039_c0	comp81039_c0_seq1	646	447	At3g47570	protein-serine/threonine kinase	GO:0016021(integral to membrane);GO:0005886(plasma membrane);GO:0005524(ATP binding);GO:0004674(protein serine/threonine kinase activity);GO:0004872(receptor activity)	-	K08286	-	0	0	67.18	58.52	0	0	13.7	57.85	0	0
comp24984_c0	comp24984_c0_seq1	216	31.43	-	-	-	-	-	-	0	0	66.31	0	0	0	10.37	5.38	0	0
comp22906_c0	comp22906_c0_seq1	210	27.9	-	-	-	-	-	-	0	0	63.26	0.9	103.29	36.76	12.88	29.84	31.17	84.09
comp174673_c0	comp174673_c0_seq1	207	26.22	-	-	-	-	-	-	0	0	61.24	7.7	37.33	3.48	30.42	0	10.9	0
comp70626_c0	comp70626_c0_seq1	209	27.33	-	-	-	-	-	-	0	0	58.75	45.7	0	0	4.93	42.82	0	0
comp225795_c0	comp225795_c0_seq1	206	25.67	-	-	-	-	-	-	0	0	56.34	2.95	5.93	1.78	0	0	3.71	0.43
comp232520_c0	comp232520_c0_seq1	202	23.55	-	-	-	-	-	-	0	0	53.1	5.89	3.69	2.42	0	0	8.6	0
comp98133_c0	comp98133_c0_seq1	340	141	-	-	-	-	-	-	0	0	52.33	30.43	0	0	30.35	24.82	0	0
comp131370_c0	comp131370_c0_seq1	302	103	-	-	-	-	-	-	0	0	51.17	9.92	0	0	3.82	10.9	0	0
comp407132_c0	comp407132_c0_seq1	209	27.33	-	-	-	-	-	-	0	0	50.22	0	0	0	0	0	0	0
comp34208_c0	comp34208_c0_seq1	212	29.05	-	-	-	-	-	-	0	0	49.79	6.08	0	0.39	0	0	0	0
comp257088_c0	comp257088_c0_seq1	201	23.03	-	-	-	-	-	-	0	0	48.96	0	0	1.48	0.49	5.24	0	0.47
comp420225_c0	comp420225_c0_seq1	206	25.67	-	-	-	-	-	-	0	0	48.22	0	0	0	0	0	0	0
comp29727_c0	comp29727_c0_seq1	201	23.03	At4g34260	-	GO:0048046(apoplast);GO:0047513(1,2-alpha-L-fucosidase activity);GO:0005975(carbohydrate metabolic process)	-	-	-	0	0	47.9	0	0	0	0	0	0	0
comp151884_c0	comp151884_c0_seq1	202	23.55	-	-	-	-	-	-	0	0	45.81	40.19	0	29.04	29.1	35.87	46.04	33.83
comp222007_c0	comp222007_c0_seq1	220	33.9	-	-	-	-	-	-	0	0	44.47	4.47	1.28	0	8.95	0	0	0
comp32161_c0	comp32161_c0_seq1	202	23.55	-	-	-	-	-	-	0	0	44.25	0	0	0	0	0	0	0
comp23138_c0	comp23138_c0_seq1	303	104	-	-	-	-	-	-	0	0	43.85	20.99	0	0	23.76	31.1	0	0
comp87794_c0	comp87794_c0_seq1	293	94.06	-	-	-	-	-	-	0	0	43.26	10.06	0	0	4.54	22.19	0	0
comp40150_c0	comp40150_c0_seq1	235	44.04	-	-	-	-	-	-	0	0	43.14	11.75	3.7	6.73	4.85	0	4.06	10.66
comp210594_c0	comp210594_c0_seq1	220	33.9	-	-	-	-	-	-	0	0	42.66	6.7	7.7	6.05	0	0	0	3.22
comp215774_c0	comp215774_c0_seq1	215	30.82	-	-	-	-	-	-	0	0	42.15	20.06	1.06	0	0	18.01	0	0
comp278277_c0	comp278277_c0_seq1	204	24.6	-	-	-	-	-	-	0	0	41.86	0	0	0	0	0	0	0
comp248914_c0	comp248914_c0_seq1	216	31.43	-	-	-	-	-	-	0	0	40.95	1.61	0	0	0	0	0	0
comp47402_c0	comp47402_c0_seq1,comp47402_c0_seq2,comp47402_c0_seq3,comp47402_c0_seq4,comp47402_c0_seq5	937	475.43	-	-	-	-	-	-	0	0	40.94	24.99	0	0	13.58	13.42	0	0
comp260106_c0	comp260106_c0_seq1	222	35.18	-	-	-	-	-	-	0	0	40.77	0.72	0	0.97	0	0	4.4	0.62
comp101669_c0	comp101669_c0_seq1	241	48.46	-	-	-	-	-	-	0	0	40.73	52.61	0	0	12.05	33.62	0	0
comp149819_c0	comp149819_c0_seq1	202	23.55	-	-	-	-	-	-	0	0	40.6	35.37	0	21.3	39.12	26.65	44.52	25.02
comp4980_c0	comp4980_c0_seq1	201	23.03	-	-	-	-	-	-	0	0	40.45	0	0	0	0	0	0	0
comp30986_c0	comp30986_c0_seq1	218	32.65	-	-	-	-	-	-	0	0	40.17	6.96	0	0	0	0	0	0
comp97991_c0	comp97991_c0_seq1	482	283	-	-	-	-	-	-	0	0	40.07	36.92	0	0	35.8	14.28	0	0
comp223506_c0	comp223506_c0_seq1	220	33.9	-	-	-	-	-	-	0	0	39.77	0	3.85	0	11.93	4.63	0	0
comp94717_c0	comp94717_c0_seq1	392	193	-	-	-	-	-	-	0	0	39.63	25.83	26.09	10.16	0	0	14.13	16.51
comp291600_c0	comp291600_c0_seq1	211	28.47	-	-	-	-	-	-	0	0	39.61	8.86	0	0	0	0	0	0
comp396477_c0	comp396477_c0_seq1	201	23.03	-	-	-	-	-	-	0	0	39.38	0	0	0	0	0	0	0
comp328971_c0	comp328971_c0_seq1	201	23.03	-	-	-	-	-	-	0	0	38.85	0	0	0	0	1.57	0	0
comp279726_c0	comp279726_c0_seq1	203	24.07	-	-	-	-	-	-	0	0	38.7	0	1.81	3.79	0.93	0	6.93	0
comp527755_c0	comp527755_c0_seq1	203	24.07	-	-	-	-	-	-	0	0	38.7	0	0	0	0.93	0	0	0
comp4401_c0	comp4401_c0_seq1	217	32.04	-	-	-	-	-	-	0	0	38.64	0	1.36	1.07	0	0	0	3.07
comp44657_c0	comp44657_c0_seq1,comp44657_c0_seq2,comp44657_c0_seq3	270	46.21	-	-	-	-	-	-	0	0	38.59	0.17	0	0	0	0	0	0
comp1199_c0	comp1199_c0_seq1	208	26.77	-	-	-	-	-	-	0	0	38.46	0	32.49	2.13	12.59	2.25	0	8.56
comp305797_c0	comp305797_c0_seq1	215	30.82	-	-	-	-	-	-	0	0	38.18	0	0	0	1.09	0	0	0
comp2558_c0	comp2558_c0_seq1	209	27.33	-	-	-	-	-	-	0	0	38.12	9.23	0	0	0	6.18	0	0
comp276235_c0	comp276235_c0_seq1	205	25.13	-	-	-	-	-	-	0	0	38.04	0	0.87	0	0	0	0	0
comp271303_c0	comp271303_c0_seq1	201	23.03	-	-	-	-	-	-	0	0	37.79	0	0	0.99	7.32	0	1.55	0
comp99040_c0	comp99040_c0_seq1	334	135	-	-	-	-	-	-	0	0	37.68	37.58	0	0.17	34.45	28.07	0.18	0
comp216855_c0	comp216855_c0_seq1	209	27.33	-	-	-	-	-	-	0	0	37.67	5.54	0	0	15.62	8.39	0	0
comp58816_c0	comp58816_c0_seq1	208	26.77	-	-	-	-	-	-	0	0	37.54	7.54	0	2.98	0	27.04	0	5.3
comp234398_c0	comp234398_c0_seq1	202	23.55	-	-	-	-	-	-	0	0	37.48	2.14	1.39	11.13	4.77	7.17	20.24	8.34
comp263782_c0	comp263782_c0_seq1	201	23.03	-	-	-	-	-	-	0	0	37.25	11.51	0	0	3.41	0	0	0
comp232_c0	comp232_c0_seq1	201	23.03	-	-	-	-	-	-	0	0	37.25	9.31	0	0	2.44	0	0	0
comp43448_c0	comp43448_c0_seq1	201	23.03	-	-	-	-	-	-	0	0	37.25	3.29	6.14	2.47	4.39	7.33	0	5.21
comp10780_c0	comp10780_c0_seq1	206	25.67	-	-	-	-	-	-	0	0	37.24	0	2.12	1.33	5.25	0	1.39	3.83
comp243319_c0	comp243319_c0_seq1	205	25.13	-	-	-	-	-	-	0	0	37.07	15.06	0	3.17	0	4.32	5.21	3.04
comp323731_c0	comp323731_c0_seq1	202	23.55	-	-	-	-	-	-	0	0	36.96	5.36	1.85	1.45	0	0	6.07	0
comp240234_c0	comp240234_c0_seq1	204	24.6	-	-	-	-	-	-	0	0	36.88	0	0	0	10.96	8.34	0	0
comp13372_c0	comp13372_c0_seq1	201	23.03	-	-	-	-	-	-	0	0	36.72	1.1	9.44	0	0.49	0	0	0
comp4734_c0	comp4734_c0_seq1	201	23.03	-	-	-	-	-	-	0	0	36.72	1.1	0	0	13.17	8.91	0	0
comp4651_c0	comp4651_c0_seq1	227	38.47	-	-	-	-	-	-	0	0	36.65	6.56	0.28	0	0	0	0	0.28
comp211579_c0	comp211579_c0_seq1	217	32.04	-	-	-	-	-	-	0	0	36.35	0	1.02	0	0	0	0	0
comp213173_c0	comp213173_c0_seq1	224	36.47	-	-	-	-	-	-	0	0	36.3	0	1.49	5.31	7.7	13.23	14.04	5.68
comp13994_c0	comp13994_c0_seq1	208	26.77	BAK1	-	GO:0010008(endosome membrane);GO:0016021(integral to membrane);GO:0005886(plasma membrane);GO:0043234(protein complex);GO:0005524(ATP binding);GO:0046982(protein heterodimerization activity);GO:0004674(protein serine/threonine kinase activity);GO:0033612(receptor serine/threonine kinase binding);GO:0004714(transmembrane receptor protein tyrosine kinase activity);GO:0009742(brassinosteroid mediate…	-	K00924	-	0	0	36.17	0	0	0.43	0	0	0.44	0
comp2710_c0	comp2710_c0_seq1	203	24.07	-	-	-	-	-	-	0	0	36.16	0	9.94	0	0	4.01	0	0
comp88257_c0	comp88257_c0_seq1	298	99	-	-	-	-	-	-	0	0	36.03	3.95	106.22	24.17	29.5	3.53	42.6	23.15
comp235612_c0	comp235612_c0_seq1	224	36.47	-	-	-	-	-	-	0	0	35.96	4.84	8.94	2.19	1.23	13.9	0	4.79
comp48438_c0	comp48438_c0_seq1	237	45.49	-	-	-	-	-	-	0	0	35.57	0	1.43	0	6.67	2.65	0	0.24
comp61659_c0	comp61659_c0_seq1	222	35.18	-	-	-	-	-	-	0	0	35.2	0	0	0	0	0.34	0	0
comp17964_c0	comp17964_c0_seq1,comp17964_c0_seq2	319	75.07	-	-	-	-	-	-	0	0	35.16	1.68	0	0	0	0	0	0
comp12453_c0	comp12453_c0_seq1	205	25.13	-	-	-	-	-	-	0	0	35.12	0	0	0	0	0	0	0
comp169281_c0	comp169281_c0_seq1	231	41.21	-	-	-	-	-	-	0	0	35.1	14.7	0	0	5.45	5.27	0	0
comp229857_c0	comp229857_c0_seq1	209	27.33	-	-	-	-	-	-	0	0	34.98	33.7	0	0	1.23	5.74	0	0
comp388767_c0	comp388767_c0_seq1	204	24.6	-	-	-	-	-	-	0	0	34.88	0	0	0	11.87	0	0	0
comp416093_c0	comp416093_c0_seq1	204	24.6	-	-	-	-	-	-	0	0	34.88	0	0	1.39	0	0	2.91	2.22
comp383734_c0	comp383734_c0_seq1	203	24.07	-	-	-	-	-	-	0	0	34.63	0	0	0	0	0	0	0
comp63821_c0	comp63821_c0_seq1	203	24.07	-	-	-	-	-	-	0	0	34.63	0	0	0	0.93	0	0	0
comp301762_c0	comp301762_c0_seq1	209	27.33	-	-	-	-	-	-	0	0	34.53	0	0	0	0	0	0	0
comp349678_c0	comp349678_c0_seq1	208	26.77	-	-	-	-	-	-	0	0	34.34	0	0	0	0	0	0	0
comp125102_c0	comp125102_c0_seq1	294	95.04	-	-	-	-	-	-	0	0	34.05	14.34	19.79	5.88	0	0	4.64	14.58
comp225745_c0	comp225745_c0_seq1	224	36.47	-	-	-	-	-	-	0	0	33.94	0	0.3	2.81	0	11.25	0	0.3
comp389519_c0	comp389519_c0_seq1	206	25.67	-	-	-	-	-	-	0	0	33.9	2.46	0.85	0	0	0	0	0
comp357957_c0	comp357957_c0_seq1	202	23.55	-	-	-	-	-	-	0	0	33.84	0	0	0.97	0	0	0	0
comp206407_c0	comp206407_c0_seq1	222	35.18	-	-	-	-	-	-	0	0	33.8	16.86	5.26	2.59	5.11	0	4.74	0.93
comp51302_c0	comp51302_c0_seq1,comp51302_c0_seq2,comp51302_c0_seq3	505	203.05	-	-	-	-	-	-	0	0	33.8	10.5	0	0	13.3	19.8	0	0
comp368224_c0	comp368224_c0_seq1	207	26.22	-	-	-	-	-	-	0	0	33.66	0	0	0.43	0	0	3.18	0.42
comp35820_c0	comp35820_c0_seq1,comp35820_c0_seq2,comp35820_c0_seq3	521	152.8	-	-	-	-	-	-	0	0	33.61	37.19	0	0	10.03	22.09	0	0.18
comp307506_c0	comp307506_c0_seq1	206	25.67	-	-	-	-	-	-	0	0	33.42	0	0	0	3.5	0	0	0
comp321959_c0	comp321959_c0_seq1	208	26.77	-	-	-	-	-	-	0	0	33.42	0	0.41	0	0	0	0	0
comp300327_c0	comp300327_c0_seq1	211	28.47	-	-	-	-	-	-	0	0	33.15	0	9.93	0	0	0	0	0
comp283649_c0	comp283649_c0_seq1	203	24.07	-	-	-	-	-	-	0	0	33.1	0	3.16	1.89	5.6	0	3.96	3.63
comp444129_c0	comp444129_c0_seq1	201	23.03	-	-	-	-	-	-	0	0	33	0	0	0	0	0	0	0
comp20728_c0	comp20728_c0_seq1	217	32.04	-	-	-	-	-	-	0	0	32.91	7.88	0	0	0	0	0	0
comp362700_c0	comp362700_c0_seq1	217	32.04	-	-	-	-	-	-	0	0	32.91	0	6.45	0	0	0	0	0
comp194067_c0	comp194067_c0_seq1	209	27.33	-	-	-	-	-	-	0	0	32.74	8.77	0	0	4.93	5.74	0	0
comp321827_c0	comp321827_c0_seq1	209	27.33	-	-	-	-	-	-	0	0	32.74	6.46	0	0	4.52	7.5	0	0
comp202892_c0	comp202892_c0_seq1	213	29.64	-	-	-	-	-	-	0	0	32.68	5.11	0	0	0	15.07	0	0
comp310562_c0	comp310562_c0_seq1	205	25.13	-	-	-	-	-	-	0	0	32.68	0	3.46	0	0	0	0	0
comp473629_c0	comp473629_c0_seq1	218	32.65	-	-	-	-	-	-	0	0	32.66	0	0	0	0	0	0	0
comp43648_c1	comp43648_c1_seq1	215	30.82	-	-	-	-	-	-	0	0	32.61	1.64	0	0	0	8.61	0	0
comp407734_c0	comp407734_c0_seq1	203	24.07	-	-	-	-	-	-	0	0	32.59	0	0	0	4.67	0	0	0
comp328674_c0	comp328674_c0_seq1	210	27.9	-	-	-	-	-	-	0	0	32.51	0	0	0	0	0	0	1.96
comp18144_c0	comp18144_c0_seq1	227	38.47	-	-	-	-	-	-	0	0	32.5	4.26	0	2.07	3.8	0	3.72	1.7
comp386084_c0	comp386084_c0_seq1	206	25.67	-	-	-	-	-	-	0	0	32.47	0	11.01	0	0	0	0	0
comp183771_c0	comp183771_c0_seq1	219	33.27	-	-	-	-	-	-	0	0	32.42	1.52	5.88	3.43	0	8.7	3.94	14.76
comp353327_c0	comp353327_c0_seq1	204	24.6	-	-	-	-	-	-	0	0	32.39	3.08	0	0	0	1.47	0	0
comp228296_c0	comp228296_c0_seq1	240	47.71	-	-	-	-	-	-	0	0	32.38	0	0	2.39	0	0	0	2.74
comp362580_c0	comp362580_c0_seq1	202	23.55	-	-	-	-	-	-	0	0	32.27	0	0	0.97	11.92	0	3.54	0
comp455821_c0	comp455821_c0_seq1	202	23.55	-	-	-	-	-	-	0	0	32.27	0	0	0	0	0	0	0
comp325935_c0	comp325935_c0_seq1	213	29.64	-	-	-	[M] Cell wall/membrane/envelope biogenesis	-	-	0	0	32.26	2.13	3.67	0	0	4.07	0	0
comp31423_c0	comp31423_c0_seq1	205	25.13	-	-	-	-	-	-	0	0	32.19	7.53	6.92	0	0	0	0	0
comp306431_c0	comp306431_c0_seq1	205	25.13	-	-	-	-	-	-	0	0	32.19	0	0.43	1.36	0	0	0	3.91
comp409921_c0	comp409921_c0_seq1	205	25.13	-	-	-	-	-	-	0	0	32.19	0	0	0	0	0	0	0
comp306749_c0	comp306749_c0_seq1	208	26.77	-	-	-	-	-	-	0	0	32.05	0	0	0	0	0	0	0
comp46935_c0	comp46935_c0_seq1	214	30.23	-	-	GO:0003723(RNA binding);GO:0003964(RNA-directed DNA polymerase activity);GO:0006278(RNA-dependent DNA replication)	-	-	-	0	0	32.03	0	1.44	0	0	0	0	0
comp408694_c0	comp408694_c0_seq1	201	23.03	-	-	-	-	-	-	0	0	31.93	0	0	0	0	0	0	0
comp249954_c0	comp249954_c0_seq1	227	38.47	-	-	-	-	-	-	0	0	31.87	5.25	4.81	0	0	0	0	0
comp260398_c0	comp260398_c0_seq1	211	28.47	-	-	-	-	-	-	0	0	31.86	6.2	0	0	6.31	1.7	0	0
comp23117_c0	comp23117_c0_seq1,comp23117_c0_seq2	972	751	-	-	-	-	-	-	0	0	31.63	14.95	0	0	10.17	16.65	0	0
comp289869_c0	comp289869_c0_seq1	208	26.77	-	-	-	-	-	-	0	0	31.59	0	0	1.28	0	0	0	3.26
comp319171_c0	comp319171_c0_seq1	208	26.77	-	-	-	-	-	-	0	0	31.59	0	8.12	2.55	0	0	9.79	0
comp438792_c0	comp438792_c0_seq1	206	25.67	-	-	-	-	-	-	0	0	31.51	0	0	0	0	0	0	0
comp52088_c0	comp52088_c0_seq1,comp52088_c0_seq2,comp52088_c0_seq3,comp52088_c0_seq4,comp52088_c0_seq5,comp52088_c0_seq6,comp52088_c0_seq7	960	427.25	-	-	-	-	-	-	0	0	31.44	21.01	0	0	10.77	12.14	0	0
comp206629_c0	comp206629_c0_seq1	215	30.82	-	-	-	-	-	-	0	0	31.42	3.28	0.71	5.18	9.11	1.57	1.93	10.97
comp339992_c0	comp339992_c0_seq1	215	30.82	-	-	-	-	-	-	0	0	31.42	0	0.35	2.22	0	0	3.48	5.66
comp190877_c0	comp190877_c0_seq1	234	43.32	-	-	-	-	-	-	0	0	31.41	13.11	0	0	2.07	9.47	0	0
comp264763_c0	comp264763_c0_seq1	201	23.03	-	-	-	[K] Transcription ;[R] General function prediction only	-	-	0	0	31.4	0	0.94	1.48	15.61	2.1	0	0.47
comp277982_c0	comp277982_c0_seq1	209	27.33	-	-	-	-	-	-	0	0	31.39	0	5.17	0	0	0	0	0
comp336869_c0	comp336869_c0_seq1	217	32.04	-	-	-	-	-	-	0	0	31.37	0	0	0	0	0	0	0
comp315850_c0	comp315850_c0_seq1	214	30.23	-	-	-	-	-	-	0	0	31.23	0	0	0	0	0	0	0
comp283690_c0	comp283690_c0_seq1	212	29.05	-	-	-	-	-	-	0	0	31.22	6.08	0	0.39	0	6.65	0	0.38
comp38118_c0	comp38118_c0_seq1	210	27.9	-	-	-	-	-	-	0	0	31.19	4.07	0	0	0	0	0	0
comp243256_c0	comp243256_c0_seq1	208	26.77	-	-	-	-	-	-	0	0	31.13	7.54	0	11.07	0	0	3.11	13.04
comp172900_c0	comp172900_c0_seq1	208	26.77	-	-	-	-	-	-	0	0	31.13	4.71	0	8.51	0	10.82	12.46	0
comp311973_c0	comp311973_c0_seq1	203	24.07	SK1	shikimate kinase	-	-	K00891	ko00400(Phenylalanine, tyrosine and tryptophan biosynthesis)	0	0	31.06	0	0.9	0	0	1	0	0
comp224722_c0	comp224722_c0_seq1	215	30.82	-	-	-	-	-	-	0	0	31.02	0	2.47	0	0	0	0	0
comp42094_c0	comp42094_c0_seq1,comp42094_c0_seq2	233	34.37	-	-	-	-	-	-	0	0	31	13.2	4.91	6.6	5.88	0	16.44	0
comp408621_c0	comp408621_c0_seq1	201	23.03	-	-	-	-	-	-	0	0	30.87	0	0	0.49	0	0	0	0
comp54353_c1	comp54353_c1_seq1	210	27.9	OPT7	-	GO:0016021(integral to membrane);GO:0015198(oligopeptide transporter activity);GO:0015031(protein transport);GO:0055085(transmembrane transport)	[T] Signal transduction mechanisms	-	-	0	0	30.75	0	0	0	2.01	0	0	0
comp431529_c0	comp431529_c0_seq1	208	26.77	-	-	-	-	-	-	0	0	30.67	0	0	0	0	0	0	0
comp243538_c0	comp243538_c0_seq1	217	32.04	-	-	-	-	-	-	0	0	30.61	0	0	0	0	1.13	0	0
comp267901_c0	comp267901_c0_seq1	224	36.47	-	-	-	-	-	-	0	0	30.58	0	0	0	3.08	0	0	0
comp322735_c0	comp322735_c0_seq1	214	30.23	-	-	-	-	-	-	0	0	30.41	0	3.24	0	0	0	0	0
comp137525_c0	comp137525_c0_seq1	204	24.6	-	-	-	-	-	-	0	0	30.4	5.13	12.38	1.39	3.65	0	0	4.44
comp303069_c0	comp303069_c0_seq1	204	24.6	-	-	-	-	-	-	0	0	30.4	0	0	0	0	8.83	0	0
comp360912_c0	comp360912_c0_seq1	220	33.9	-	-	-	-	-	-	0	0	30.37	0	0.32	0	0	0	0	0
comp146913_c0	comp146913_c0_seq1	302	103	-	-	-	[T] Signal transduction mechanisms	-	-	0	0	30.35	18.99	0	0	5.45	13.94	0	0
comp277074_c0	comp277074_c0_seq1	215	30.82	-	-	-	-	-	-	0	0	30.22	2.46	0	0	9.47	0	0	0
comp350822_c0	comp350822_c0_seq1	208	26.77	-	-	-	-	-	-	0	0	30.22	0	0	0	0	0	0	0
comp3689_c0	comp3689_c0_seq1	208	26.77	-	-	-	-	-	-	0	0	30.22	0	0	3.41	0	0	3.56	5.3
comp401272_c0	comp401272_c0_seq1	202	23.55	-	-	-	-	-	-	0	0	30.19	0	0	0	0	0	0	0
comp43731_c0	comp43731_c0_seq1,comp43731_c0_seq2,comp43731_c0_seq3,comp43731_c0_seq4,comp43731_c0_seq5,comp43731_c0_seq6,comp43731_c0_seq7,comp43731_c0_seq8	990	430.7	-	-	-	-	-	-	0	0	30.15	24.8	0	0	22.67	14.42	0	0
comp45713_c0	comp45713_c0_seq1,comp45713_c0_seq2	238	38.94	-	-	-	-	-	-	0	0	30.07	3.59	0.62	0	0.32	0	0	0
comp308713_c0	comp308713_c0_seq1	209	27.33	-	topoisomerase (DNA) II binding protein 1	-	-	K10728	-	0	0	30.05	0	7.96	2.92	0	0	0	7.59
comp407431_c0	comp407431_c0_seq1	214	30.23	-	-	-	-	-	-	0	0	30.01	1.67	0	0	0	0	0	3.61
comp281935_c0	comp281935_c0_seq1	212	29.05	-	-	-	-	-	-	0	0	29.96	13.03	0	0	0.77	12.46	0	0
comp367753_c0	comp367753_c0_seq1	212	29.05	lsrC	-	GO:0016021(integral to membrane);GO:0005886(plasma membrane);GO:0005215(transporter activity)	-	-	-	0	0	29.96	0	0	0	0	0	0.82	0
comp215700_c0	comp215700_c0_seq1	207	26.22	-	-	-	-	-	-	0	0	29.92	0	9.54	14.34	23.56	0	0	27.05
comp2225_c1	comp2225_c1_seq1	210	27.9	-	-	-	-	-	-	0	0	29.88	5.88	4.29	2.86	0	0	0	5.48
comp196715_c0	comp196715_c0_seq1	217	32.04	-	-	-	-	-	-	0	0	29.84	3.94	17.99	15.3	2.81	7.16	43.88	4.09
comp272648_c0	comp272648_c0_seq1	201	23.03	ATK4	kinesin family member C1	GO:0005737(cytoplasm);GO:0005874(microtubule);GO:0005524(ATP binding);GO:0016887(ATPase activity);GO:0008017(microtubule binding);GO:0003777(microtubule motor activity);GO:0007018(microtubule-based movement)	[Z] Cytoskeleton	K10405	-	0	0	29.8	2.74	4.72	0	0.49	28.82	0	0
comp386605_c0	comp386605_c0_seq1	213	29.64	-	-	-	-	-	-	0	0	29.78	0	0	0	0	0	0	0
comp30511_c0	comp30511_c0_seq1	242	49.21	-	-	-	[S] Function unknown	-	-	0	0	29.64	0	7.51	0.69	1.83	0	0.97	1.33
comp408403_c0	comp408403_c0_seq1	209	27.33	-	-	-	-	-	-	0	0	29.6	0	0	0	0	0	0	0
comp246465_c0	comp246465_c0_seq1	229	39.82	-	-	-	-	-	-	0	0	29.55	4.44	0	0	0.56	5.15	0	0
comp293504_c0	comp293504_c0_seq1	229	39.82	-	-	-	-	-	-	0	0	29.55	3.49	0.55	0	0	0	0	1.92
comp265228_c0	comp265228_c0_seq1	212	29.05	-	-	-	-	-	-	0	0	29.54	6.95	14.22	4.32	0	0	5.74	0.75
comp449677_c0	comp449677_c0_seq1	203	24.07	-	-	-	-	-	-	0	0	29.54	0	0	0	0	0	0	0
comp290582_c0	comp290582_c0_seq1	201	23.03	PER28	peroxidase	GO:0005576(extracellular region);GO:0009505(plant-type cell wall);GO:0020037(heme binding);GO:0004601(peroxidase activity);GO:0071456(cellular response to hypoxia);GO:0042744(hydrogen peroxide catabolic process)	-	K00430	ko00360(Phenylalanine metabolism);ko00680(Methane metabolism);ko00940(Phenylpropanoid biosynthesis)	0	0	29.27	0	0	3.96	6.34	0	4.65	0
comp424252_c0	comp424252_c0_seq1	205	25.13	-	-	-	-	-	-	0	0	29.26	0	0	0	0	0	0	0
comp41373_c0	comp41373_c0_seq1	226	37.8	At3g20280	-	GO:0008270(zinc ion binding)	-	-	-	0	0	29.19	0	0.86	0	0.3	0	0.32	0
comp203672_c0	comp203672_c0_seq1	234	43.32	-	-	-	-	-	-	0	0	29.14	8.16	0.5	3.68	1.56	0	8.8	5.54
comp46225_c0	comp46225_c0_seq1,comp46225_c0_seq2	252	52.26	-	-	-	-	-	-	0	0	29.12	1.88	0	0.8	1.67	1.69	5.01	0
comp372358_c0	comp372358_c0_seq1	202	23.55	-	-	-	-	-	-	0	0	29.12	0.81	0	0	0	0	0	0
comp379205_c0	comp379205_c0_seq1	217	32.04	-	-	-	-	-	-	0	0	29.08	0	0	0	0	0	0	0
comp207387_c0	comp207387_c0_seq1	255	59.52	LECRK61	protein kinase, cGMP-dependent	GO:0016021(integral to membrane);GO:0005886(plasma membrane);GO:0005524(ATP binding);GO:0004674(protein serine/threonine kinase activity);GO:0004872(receptor activity);GO:0005529(sugar binding)	[D] Cell cycle control, cell division, chromosome partitioning ;[K] Transcription ;[L] Replication, recombination and repair	K07376	ko04540(Gap junction);ko04730(Long-term depression);ko04740(Olfactory transduction)	0	0	29.04	5.51	1.46	0	5.1	11.76	0	0
comp27438_c0	comp27438_c0_seq1,comp27438_c0_seq2	343	115.34	-	-	-	-	-	-	0	0	29.01	9.11	0.23	1.11	7.64	9.45	2.15	0
comp38785_c0	comp38785_c0_seq1	210	27.9	-	-	-	-	-	-	0	0	29	0	1.95	2.45	0	0	3.84	0
comp31333_c0	comp31333_c0_seq1	207	26.22	-	-	-	-	-	-	0	0	28.98	0	2.9	1.74	0	2.3	8.18	0
comp346456_c0	comp346456_c0_seq1	207	26.22	-	-	-	-	-	-	0	0	28.98	0	2.07	1.3	0	0.92	2.27	0
comp354769_c0	comp354769_c0_seq1	207	26.22	-	-	-	-	-	-	0	0	28.98	0	0	0.87	2.57	0	0	0
comp18410_c0	comp18410_c0_seq1	213	29.64	-	-	-	-	-	-	0	0	28.95	0	0	0	2.65	0	0	0
comp308922_c0	comp308922_c0_seq1	218	32.65	-	-	-	-	-	-	0	0	28.91	0	0	0	0	0	0	0
comp30384_c1	comp30384_c1_seq1	216	31.43	-	-	-	-	-	-	0	0	28.86	8.83	6.23	5.8	13.22	0	0	12.5
comp285847_c0	comp285847_c0_seq1	216	31.43	-	-	-	-	-	-	0	0	28.86	8.03	5.54	2.18	6.08	2.69	4.55	5.21
comp6219_c0	comp6219_c0_seq1	216	31.43	-	-	-	-	-	-	0	0	28.86	0	0	0	0	0	0	0
comp43066_c0	comp43066_c0_seq1	240	47.71	-	-	-	-	-	-	0	0	28.78	0	0	0.96	0	2.02	1.75	0.91
comp38537_c1	comp38537_c1_seq1	216	31.43	-	-	-	-	-	-	0	0	28.7	4.82	15.92	4.35	14.65	0	9.86	3.82
comp274651_c0	comp274651_c0_seq1	217	32.04	-	-	-	-	-	-	0	0	28.7	0	0	1.78	9.12	0	0	3.41
comp278233_c0	comp278233_c0_seq1	217	32.04	-	-	-	-	-	-	0	0	28.7	0	0	2.85	5.61	0	7.44	0
comp285153_c0	comp285153_c0_seq1	227	38.47	-	-	-	-	-	-	0	0	28.68	4.26	8.76	0	3.5	0	0	0
comp175899_c0	comp175899_c0_seq1	305	106	-	-	-	-	-	-	0	0	28.68	0	0.92	1.83	0	2.96	4.61	0.51
comp54305_c0	comp54305_c0_seq1	281	82.54	Pol	-	GO:0004519(endonuclease activity);GO:0003723(RNA binding);GO:0003964(RNA-directed DNA polymerase activity);GO:0006278(RNA-dependent DNA replication)	[R] General function prediction only	-	-	0	0	28.66	0	1.05	0.41	0	2.92	0	0
comp265206_c0	comp265206_c0_seq1	206	25.67	-	-	-	-	-	-	0	0	28.65	23.59	6.35	0	0	1.88	0	0
comp291603_c0	comp291603_c0_seq1	215	30.82	-	-	-	-	-	-	0	0	28.63	10.24	3.53	6.29	4.37	3.91	10.82	4.25
comp297060_c0	comp297060_c0_seq1	210	27.9	-	-	-	-	-	-	0	0	28.56	0	0	0	0	0.43	0	0
comp283395_c0	comp283395_c0_seq1	218	32.65	-	-	-	-	-	-	0	0	28.53	0	3	2.09	0	0.37	0	9.36
comp29241_c0	comp29241_c0_seq1	218	32.65	-	-	-	-	-	-	0	0	28.53	0	0	1.4	0	0.74	0	3.68
comp41901_c0	comp41901_c0_seq1	218	32.65	-	-	-	-	-	-	0	0	28.53	0	0	0	0	0	0	0
comp449552_c0	comp449552_c0_seq1	203	24.07	-	-	-	-	-	-	0	0	28.52	0	0	0	0	0	0	0
comp504328_c0	comp504328_c0_seq1	203	24.07	-	-	-	-	-	-	0	0	28.52	0	0	1.89	0	0	0	0
comp252773_c0	comp252773_c0_seq1	236	44.76	-	-	-	-	-	-	0	0	28.48	0	0	0.25	0	0	0	1.46
comp17562_c0	comp17562_c0_seq1	204	24.6	-	-	-	[S] Function unknown	-	-	0	0	28.4	7.7	0	1.85	0	0	0	0
comp35350_c0	comp35350_c0_seq1	221	34.54	-	-	-	-	-	-	0	0	28.39	0	0.94	2.31	0	6.64	2.07	1.9
comp414010_c0	comp414010_c0_seq1	208	26.77	-	-	-	[R] General function prediction only	-	-	0	0	28.38	8.01	3.25	1.7	0	0	4.45	0
comp14033_c0	comp14033_c0_seq1	227	38.47	-	-	-	-	-	-	0	0	28.36	4.59	0	0	0	0	0	0
comp423111_c0	comp423111_c0_seq1	205	25.13	-	-	-	-	-	-	0	0	28.29	0	0	0	0	6.72	0	0
comp43238_c0	comp43238_c0_seq1	205	25.13	-	-	-	-	-	-	0	0	28.29	0	0	1.81	0.89	6.24	4.74	0
comp2421_c0	comp2421_c0_seq1	222	35.18	-	-	-	-	-	-	0	0	28.23	0	0	0	5.75	0	0	0
comp36698_c0	comp36698_c0_seq1	220	33.9	-	-	-	-	-	-	0	0	28.2	4.09	5.45	3.36	4.64	8.9	9.49	4.18
comp48137_c0	comp48137_c0_seq1	239	46.96	-	-	-	-	-	-	0	0	28.19	0	3.24	0	0	3.34	0	0
comp312175_c0	comp312175_c0_seq1	213	29.64	-	-	-	-	-	-	0	0	28.13	0	0	0	0	0	0	0
comp314175_c0	comp314175_c0_seq1	210	27.9	-	-	-	-	-	-	0	0	28.12	0	0	0.82	0	0	2.13	0
comp414168_c0	comp414168_c0_seq1	210	27.9	-	-	-	-	-	-	0	0	28.12	0	0	0	0	0	0	0
comp294221_c0	comp294221_c0_seq1	202	23.55	-	-	-	-	-	-	0	0	28.11	11.25	4.16	5.32	0	0	4.55	5.1
comp14935_c0	comp14935_c0_seq1	202	23.55	-	-	-	-	-	-	0	0	28.11	0	0	0.48	0	0	0	0.46
comp422915_c0	comp422915_c0_seq1	202	23.55	-	-	-	-	-	-	0	0	28.11	0	0	0	4.29	0	0	0
comp407697_c0	comp407697_c0_seq1	207	26.22	-	-	-	-	-	-	0	0	28.05	0	0	0	0	0	0	0
comp233675_c0	comp233675_c0_seq1	227	38.47	-	-	-	-	-	-	0	0	28.04	8.86	0	0.3	0	0	0.31	0
comp405301_c0	comp405301_c0_seq1	203	24.07	-	-	-	-	-	-	0	0	28.01	0	0	0	0	0	0	0
comp38925_c0	comp38925_c0_seq1	219	33.27	-	-	-	-	-	-	0	0	28	0	0	0	0	0.73	0	0
comp238108_c0	comp238108_c0_seq1	208	26.77	-	-	-	-	-	-	0	0	27.93	3.77	5.69	1.28	12.59	10.82	0	3.26
comp308105_c0	comp308105_c0_seq1	204	24.6	-	-	-	-	-	-	0	0	27.91	1.03	7.07	2.78	0	5.4	0	6.21
comp346107_c0	comp346107_c0_seq1	204	24.6	-	-	-	-	-	-	0	0	27.91	0	0.44	0.46	0	0	0	2.22
comp262216_c0	comp262216_c0_seq1	212	29.05	-	-	-	-	-	-	0	0	27.85	5.21	0	0	6.57	0	0	0
comp31420_c0	comp31420_c0_seq1	245	51.51	-	-	-	-	-	-	0	0	27.84	0	0	0	0	0	0	0
comp170551_c0	comp170551_c0_seq1	241	48.46	-	-	-	-	-	-	0	0	27.83	5.99	7.18	3.76	3.94	22.66	6.15	5.18
comp259598_c0	comp259598_c0_seq1	206	25.67	-	-	-	-	-	-	0	0	27.69	27.03	1.69	2.22	0	0	0	0
comp433186_c0	comp433186_c0_seq1	206	25.67	-	-	-	-	-	-	0	0	27.69	1.97	5.93	0	0	0.94	0	0
comp307169_c0	comp307169_c0_seq1	216	31.43	-	-	-	-	-	-	0	0	27.69	0	5.88	0	0	0	0	0
comp438866_c0	comp438866_c0_seq1	201	23.03	-	-	-	-	-	-	0	0	27.67	0	0	0	0	0	0	0
comp330719_c0	comp330719_c0_seq1	202	23.55	-	-	-	-	-	-	0	0	27.59	0.54	3.69	0	0	0	0	0
comp367803_c0	comp367803_c0_seq1	202	23.55	-	-	-	-	-	-	0	0	27.59	0	1.85	2.9	1.43	7.69	0	5.56
comp384161_c0	comp384161_c0_seq1	214	30.23	-	-	-	-	-	-	0	0	27.58	0	0	0	0	0	0	0
comp47582_c0	comp47582_c0_seq1	238	46.22	-	-	-	-	-	-	0	0	27.58	0	0.71	0.74	0	3.13	0	0
comp293920_c0	comp293920_c0_seq1	224	36.47	-	-	-	-	-	-	0	0	27.56	0	0	0	0	2.65	0	0
comp364534_c0	comp364534_c0_seq1	208	26.77	-	-	-	-	-	-	0	0	27.47	0	0	0.85	0	0	0	0.82
comp384260_c0	comp384260_c0_seq1	215	30.82	-	-	-	-	-	-	0	0	27.44	0	0	0	0	0	0	0
comp346972_c0	comp346972_c0_seq1	212	29.05	-	-	-	-	-	-	0	0	27.43	0	0	0	0	0	0	0
comp152671_c0	comp152671_c0_seq1	218	32.65	-	-	-	-	-	-	0	0	27.4	23.58	0	0	0	32.52	0	0
comp27906_c0	comp27906_c0_seq1	1652	1453	-	-	-	-	-	-	0	0	27.36	27	32.18	18.81	0.02	0	17	29.38
comp289673_c0	comp289673_c0_seq1	233	42.61	-	-	-	-	-	-	0	0	27.33	0	2.55	1.87	0	0.85	4.47	0
comp414460_c0	comp414460_c0_seq1	209	27.33	-	-	-	-	-	-	0	0	27.31	0	5.34	0	0	0	0	0.94
comp41371_c0	comp41371_c0_seq1	216	31.43	-	-	-	-	-	-	0	0	27.3	0	2.77	0	0	16.13	0	0.69
comp67897_c0	comp67897_c0_seq1	206	25.67	-	-	-	-	-	-	0	0	27.21	0	4.24	2.22	3.5	7.99	5.57	3.4
comp48512_c0	comp48512_c0_seq1	260	63.71	-	-	-	-	-	-	0	0	27.13	7.13	0	0	0.53	0.76	0	0
comp246339_c0	comp246339_c0_seq1	253	57.88	-	-	-	-	-	-	0	0	27.11	0	0	1.77	2.52	0	2.06	1.51
comp449521_c0	comp449521_c0_seq1	207	26.22	-	-	-	-	-	-	0	0	27.11	0	0	0	0	0	0	0
comp49256_c0	comp49256_c0_seq1	202	23.55	-	-	-	-	-	-	0	0	27.07	0.54	0	0.48	0	0	0	1.85
comp36725_c0	comp36725_c0_seq1	202	23.55	-	-	-	-	-	-	0	0	27.07	0	0	1.45	0	0	0	2.78
comp414145_c0	comp414145_c0_seq1	202	23.55	-	-	-	-	-	-	0	0	27.07	0	0	0	0	0	0	0
comp461272_c0	comp461272_c0_seq1	202	23.55	PCMP-H60	-	GO:0005488(binding)	[R] General function prediction only	-	-	0	0	27.07	0	7.85	0.48	0	0	0	2.78
comp335592_c0	comp335592_c0_seq1	215	30.82	-	-	-	-	-	-	0	0	27.04	0	0.35	0	0	0	0	0.71
comp32378_c0	comp32378_c0_seq1	209	27.33	-	-	-	-	-	-	0	0	26.91	0.92	0	0	0.41	2.21	0	0
comp429459_c0	comp429459_c0_seq1	209	27.33	-	-	-	-	-	-	0	0	26.91	0	0	0	0	6.62	0	0
comp287626_c0	comp287626_c0_seq1	245	51.51	-	-	-	-	-	-	0	0	26.89	0	0	1.33	0	0	6.01	0
comp35232_c0	comp35232_c0_seq1	229	39.82	-	-	-	-	-	-	0	0	26.78	5.07	18.02	4.01	3.38	5.15	8.67	3.29
comp305679_c0	comp305679_c0_seq1	217	32.04	-	-	-	-	-	-	0	0	26.78	0	6.11	2.13	0	0	0	0
comp335785_c0	comp335785_c0_seq1	214	30.23	-	-	-	-	-	-	0	0	26.76	0	0.72	3.39	0	6.39	4.34	4.33
comp12481_c0	comp12481_c0_seq1	233	42.61	-	-	-	-	-	-	0	0	26.75	0	0	0	0	0	0	0
comp408046_c0	comp408046_c0_seq1	211	28.47	-	-	-	-	-	-	0	0	26.69	0	0	0	0	0	0	0
comp210579_c0	comp210579_c0_seq1	237	45.49	-	-	-	-	-	-	0	0	26.68	0	0	0	16.55	13.53	0	0
comp47400_c0	comp47400_c0_seq1,comp47400_c0_seq2	210	27.09	rpoC2	DNA-directed RNA polymerase subunit beta'	GO:0009507(chloroplast);GO:0003677(DNA binding);GO:0003899(DNA-directed RNA polymerase activity)	-	K03046	ko00230(Purine metabolism);ko00240(Pyrimidine metabolism);ko03020(RNA polymerase)	0	0	26.65	10.11	0.8	0.82	1.29	0	2.56	0
comp271295_c0	comp271295_c0_seq1	218	32.65	-	-	-	-	-	-	0	0	26.65	0	0	0	2.06	0	0	0
comp38328_c0	comp38328_c0_seq1	297	98.01	-	-	-	-	-	-	0	0	26.64	38.88	0	0	0	0	0	0
comp34857_c0	comp34857_c0_seq1	215	30.82	At1g56130	protein-serine/threonine kinase	GO:0016021(integral to membrane);GO:0005886(plasma membrane);GO:0005524(ATP binding);GO:0004674(protein serine/threonine kinase activity);GO:0004872(receptor activity)	-	K08286	-	0	0	26.64	8.6	6.35	1.48	5.47	9.79	0	9.56
comp291288_c0	comp291288_c0_seq1	215	30.82	-	-	-	-	-	-	0	0	26.64	0	0.35	0	1.82	2.74	0	0.35
comp37062_c0	comp37062_c0_seq1	208	26.77	-	DNA (cytosine-5-)-methyltransferase	-	[T] Signal transduction mechanisms	K00558	ko00270(Cysteine and methionine metabolism)	0	0	26.55	2.83	3.25	1.7	0	0	3.56	4.48
comp211580_c0	comp211580_c0_seq1	208	26.77	-	-	-	-	-	-	0	0	26.55	0	0	0	0	0	0	0.41
comp268958_c0	comp268958_c0_seq1	219	33.27	-	-	-	-	-	-	0	0	26.52	3.41	0	0	6.75	5.8	0	0
comp21482_c0	comp21482_c0_seq1	203	24.07	-	-	-	-	-	-	0	0	26.48	0	15.36	0	0	0	0	0
comp450403_c0	comp450403_c0_seq1	203	24.07	-	-	-	-	-	-	0	0	26.48	0	0	0	0	0	0	0
comp205361_c0	comp205361_c0_seq1	213	29.64	-	-	-	-	-	-	0	0	26.47	16.61	0	0	0	5.7	0	0
comp204773_c0	comp204773_c0_seq1	249	54.65	-	-	-	-	-	-	0	0	26.47	2.31	0	0	0	0	0	0
comp446791_c0	comp446791_c0_seq1	204	24.6	-	-	-	-	-	-	0	0	26.41	0	0	0	0	0	0	0
comp308733_c0	comp308733_c0_seq1	217	32.04	-	-	-	-	-	-	0	0	26.4	0	5.77	0	0	0	0	0
comp311927_c0	comp311927_c0_seq1	214	30.23	-	-	-	-	-	-	0	0	26.36	0	0	0	0	0	0	0
comp33789_c0	comp33789_c0_seq1	205	25.13	-	-	-	-	-	-	0	0	26.34	17.07	0	0.45	5.36	0	1.42	0
comp359185_c0	comp359185_c0_seq1	205	25.13	-	-	-	-	-	-	0	0	26.34	0.5	0	2.72	0	0	0.47	9.12
comp440179_c0	comp440179_c0_seq1	205	25.13	-	-	-	-	-	-	0	0	26.34	0	0	0	0	0	0	0
comp24934_c0	comp24934_c0_seq1	247	53.07	-	-	-	-	-	-	0	0	26.33	7.61	7.79	4.72	8.47	0	9.2	0
comp35915_c0	comp35915_c0_seq1	234	43.32	-	-	-	-	-	-	0	0	26.31	6.99	1	0.53	0	17.55	3.3	0
comp31900_c0	comp31900_c0_seq1	211	28.47	At3g26560	-	GO:0005829(cytosol);GO:0005739(mitochondrion);GO:0005634(nucleus);GO:0009506(plasmodesma);GO:0005524(ATP binding);GO:0008026(ATP-dependent helicase activity);GO:0003723(RNA binding);GO:0006397(mRNA processing);GO:0008380(RNA splicing)	[A] RNA processing and modification	-	-	0	0	26.26	1.33	1.15	0	0.79	4.24	0.42	0
comp319065_c0	comp319065_c0_seq1	207	26.22	-	-	-	-	-	-	0	0	26.18	10.11	0	0	0	0	0	0
comp343399_c0	comp343399_c0_seq1	235	44.04	-	-	-	-	-	-	0	0	26.16	0	1.48	0.78	2.04	0	0.27	0
comp33073_c0	comp33073_c0_seq1	266	68.9	pkaC	-	GO:0005813(centrosome);GO:0005829(cytosol);GO:0005524(ATP binding);GO:0004691(cAMP-dependent protein kinase activity);GO:0031285(regulation of sorocarp stalk cell differentiation);GO:0042173(regulation of sporulation resulting in formation of a cellular spore);GO:0030435(sporulation resulting in formation of a cellular spore)	-	-	-	0	0	26.15	0	0	0.5	0	0	0	1.58
comp49042_c0	comp49042_c0_seq1,comp49042_c0_seq2	327	103.46	-	-	-	-	-	-	0	0	26.14	9.55	0	0	4.02	3	0	0
comp49217_c0	comp49217_c0_seq1,comp49217_c0_seq2,comp49217_c0_seq3	699	337.24	-	-	-	-	-	-	0	0	26.13	15.6	0	0	0	0	0	0
comp303193_c0	comp303193_c0_seq1	201	23.03	-	-	-	-	-	-	0	0	26.08	6.57	0	0	2.93	0	0	1.42
comp6162_c0	comp6162_c0_seq1,comp6162_c0_seq2	293	65.42	-	-	-	-	-	-	0	0	26.03	10.27	4.16	0.73	3.94	10.25	0.63	1.04
comp448911_c0	comp448911_c0_seq1	202	23.55	-	-	-	-	-	-	0	0	26.03	0.54	0	0	0	3.07	0	0
comp430157_c0	comp430157_c0_seq1	209	27.33	-	-	-	-	-	-	0	0	26.01	0	0	0	0	0	0	0
comp460531_c0	comp460531_c0_seq1	210	27.9	-	-	-	-	-	-	0	0	25.92	0	0	0	0	0	0	0
comp55548_c0	comp55548_c0_seq1,comp55548_c0_seq2	587	298.85	-	-	-	-	-	-	0	0	25.78	13.19	0	0.03	6.57	2.77	0.03	0
comp358826_c0	comp358826_c0_seq1	206	25.67	-	-	-	-	-	-	0	0	25.78	4.42	2.96	1.78	0	0	0	0.43
comp200667_c0	comp200667_c0_seq1	263	66.28	-	-	-	-	-	-	0	0	25.7	1.14	0	0	2.2	5.46	0.18	0
comp24274_c0	comp24274_c0_seq1	220	33.9	-	-	-	-	-	-	0	0	25.67	2.23	6.09	4.37	9.94	0	4.57	2.9
comp460733_c0	comp460733_c0_seq1	208	26.77	-	-	-	-	-	-	0	0	25.64	1.89	1.62	0	0	0	0	0
comp430567_c0	comp430567_c0_seq1	217	32.04	-	-	-	-	-	-	0	0	25.64	0	0	1.42	0	0	0	3.41
comp33924_c0	comp33924_c0_seq1	235	44.04	-	-	-	-	-	-	0	0	25.61	3.44	8.89	3.88	2.81	3.01	0	5.2
comp266314_c0	comp266314_c0_seq1	244	50.74	-	-	-	-	-	-	0	0	25.61	2.98	0.21	2.47	0.44	5.71	0.47	3.01
comp255189_c0	comp255189_c0_seq1	201	23.03	-	-	-	-	-	-	0	0	25.55	9.31	0	0	9.75	5.24	0	0
comp246683_c0	comp246683_c0_seq1	221	34.54	-	-	-	-	-	-	0	0	25.55	0	6.3	0.33	8.46	15.37	0.34	0
comp449291_c0	comp449291_c0_seq1	201	23.03	-	-	-	-	-	-	0	0	25.55	0	0	0	0	0	0	0
comp354733_c0	comp354733_c0_seq1	218	32.65	-	-	-	-	-	-	0	0	25.53	5.02	0	0	0	0	0	0
comp517695_c0	comp517695_c0_seq1	202	23.55	-	-	-	-	-	-	0	0	25.51	0	0	0	0.48	0	0	0
comp19662_c0	comp19662_c0_seq1	227	38.47	cpsE	-	GO:0016021(integral to membrane);GO:0005886(plasma membrane);GO:0016740(transferase activity);GO:0009405(pathogenesis);GO:0000271(polysaccharide biosynthetic process)	-	-	-	0	0	25.49	0	0	0	0	0	0	0
comp448335_c0	comp448335_c0_seq1	210	27.9	-	-	-	-	-	-	0	0	25.48	0	0	0	0	0	0	0
comp41288_c0	comp41288_c0_seq1,comp41288_c0_seq2	237	36.05	-	-	-	-	-	-	0	0	25.43	0	0.24	0.25	0	0.98	0.48	0.48
comp183046_c0	comp183046_c0_seq1	204	24.6	-	-	-	-	-	-	0	0	25.41	0	4.86	1.85	21.46	0	0	3.99
comp32720_c0	comp32720_c0_seq1,comp32720_c0_seq2,comp32720_c0_seq3	544	237	-	-	-	-	-	-	0	0	25.38	22.13	0	0	6.9	4.77	0	0.07
comp221520_c0	comp221520_c0_seq1	244	50.74	-	-	-	-	-	-	0	0	25.37	7.96	7.5	4.27	4.87	4.76	11.27	2.58
comp4180_c0	comp4180_c0_seq1	228	39.14	-	-	-	-	-	-	0	0	25.37	6.45	2.78	0.87	0	8.63	0	2.79
comp17992_c0	comp17992_c0_seq1	205	25.13	-	-	-	-	-	-	0	0	25.36	0	0	0	0	0	0	0
comp47183_c0	comp47183_c0_seq1	205	25.13	-	-	-	-	-	-	0	0	25.36	0	0	0	2.68	0	0	0
comp34855_c0	comp34855_c0_seq1,comp34855_c0_seq2	349	102.05	-	-	-	-	-	-	0	0	25.34	4.24	0	0	0.82	0	0	0
comp13208_c0	comp13208_c0_seq1	233	42.61	-	-	-	-	-	-	0	0	25.32	0	1.79	0	3.16	0	0	0
comp407393_c0	comp407393_c0_seq1	223	35.82	-	-	-	-	-	-	0	0	25.32	0	0	0	0	0	0	0
comp29326_c0	comp29326_c0_seq1	226	37.8	-	-	-	-	-	-	0	0	25.3	7.35	0	3.62	4.46	0	4.73	1.73
comp398200_c0	comp398200_c0_seq1	207	26.22	-	-	-	-	-	-	0	0	25.24	4.81	4.15	0	0	0	0	0
comp460416_c0	comp460416_c0_seq1	207	26.22	-	-	-	-	-	-	0	0	25.24	0	0	0	0	0	0	0
comp42975_c0	comp42975_c0_seq1,comp42975_c0_seq2	340	98.7	-	-	-	-	-	-	0	0	25.23	20.58	0	0.57	6.4	11.83	2.11	0
comp28485_c0	comp28485_c0_seq1	213	29.64	-	-	-	-	-	-	0	0	25.23	5.54	4.77	0	0	8.14	0	0
comp329129_c0	comp329129_c0_seq1	224	36.47	-	-	GO:0005576(extracellular region)	-	-	-	0	0	25.21	0	0	0.62	0	0	0	0
comp42989_c0	comp42989_c0_seq1,comp42989_c0_seq2,comp42989_c0_seq3,comp42989_c0_seq4	1314	684.43	-	-	-	-	-	-	0	0	25.18	18.02	0.05	0.15	14.03	15.28	0.51	0
comp37242_c0	comp37242_c0_seq1	208	26.77	-	-	-	-	-	-	0	0	25.18	5.18	4.06	0	4.61	0	0	0
comp416468_c0	comp416468_c0_seq1	222	35.18	-	-	-	-	-	-	0	0	25.09	0	0	0.32	0	0	0	0.31
comp323339_c0	comp323339_c0_seq1	210	27.9	-	-	-	-	-	-	0	0	25.04	0	0.78	0.82	0	0	5.12	0
comp265469_c0	comp265469_c0_seq1	250	55.45	-	-	-	-	-	-	0	0	24.98	2.73	0	0	2.03	0	1.29	0
comp38470_c0	comp38470_c0_seq1	211	28.47	-	-	-	-	-	-	0	0	24.97	0	0	0	11.84	0	0	0
comp293566_c0	comp293566_c0_seq1	216	31.43	-	-	-	-	-	-	0	0	24.96	0	0	0	0	9.22	0	0
comp10342_c0	comp10342_c0_seq1	203	24.07	At1g13800	-	GO:0005488(binding)	[R] General function prediction only	-	-	0	0	24.95	7.34	7.68	3.31	12.13	12.03	8.41	0
comp516433_c0	comp516433_c0_seq1	203	24.07	TCX5	-	-	[P] Inorganic ion transport and metabolism	-	-	0	0	24.95	0	0.45	0	0.47	0	0	0
comp438713_c0	comp438713_c0_seq1	227	38.47	-	-	-	-	-	-	0	0	24.86	0	0	0	0	0	0	0
comp19766_c0	comp19766_c0_seq1	206	25.67	-	-	-	-	-	-	0	0	24.83	0	0	0.44	0.44	7.52	0.46	0
comp408667_c0	comp408667_c0_seq1	213	29.64	-	-	-	-	-	-	0	0	24.82	0	0	2.31	0	0	4.82	0
comp450301_c0	comp450301_c0_seq1	213	29.64	-	-	-	-	-	-	0	0	24.82	0	0	0.38	0	0	0	0
comp551955_c0	comp551955_c0_seq1	206	25.67	-	-	-	-	-	-	0	0	24.74	0	0	0	0	0	0	0
comp442930_c0	comp442930_c0_seq1	208	26.77	-	-	-	-	-	-	0	0	24.72	0	0	0	0	0	0	0
comp44318_c0	comp44318_c0_seq1,comp44318_c0_seq2,comp44318_c0_seq3,comp44318_c0_seq4	638	358.08	-	-	-	-	-	-	0	0	24.71	11.64	0	0	11.97	9.79	0	0
comp227710_c0	comp227710_c0_seq1	265	68.02	-	-	-	-	-	-	0	0	24.69	5.57	0.16	2.01	0	0	4.03	1.76
comp345947_c0	comp345947_c0_seq1	210	27.9	-	-	-	-	-	-	0	0	24.6	0	0	0	0.4	0	0	0
comp287654_c0	comp287654_c0_seq1	220	33.9	-	-	-	-	-	-	0	0	24.59	0	0	0.67	0	0	0	5.47
comp40216_c0	comp40216_c0_seq1	235	44.04	-	-	-	-	-	-	0	0	24.49	0	3.95	0	0	0	0	0
comp409634_c0	comp409634_c0_seq1	217	32.04	-	-	-	-	-	-	0	0	24.49	0	0	0	0	0	0	0
comp362523_c0	comp362523_c0_seq1	201	23.03	-	-	-	-	-	-	0	0	24.48	2.19	7.55	1.48	0	0	0	7.11
comp2416_c0	comp2416_c0_seq1	212	29.05	-	-	-	-	-	-	0	0	24.47	0	0.75	0	3.09	0	7.79	0
comp459042_c0	comp459042_c0_seq1	203	24.07	-	-	-	-	-	-	0	0	24.44	0	2.71	0.95	10.27	0	0	5.89
comp383831_c0	comp383831_c0_seq1	213	29.64	-	-	-	-	-	-	0	0	24.4	0	0	0	0	0	0	0
comp50699_c0	comp50699_c0_seq1	205	25.13	-	-	-	-	-	-	0	0	24.39	9.54	1.73	6.8	45.14	0.48	19.43	0
comp25121_c0	comp25121_c0_seq1	246	52.29	-	-	-	-	-	-	0	0	24.38	8.45	0	6.76	2.58	0	21.64	0
comp293702_c0	comp293702_c0_seq1	214	30.23	-	-	-	-	-	-	0	0	24.33	0	0	0	0	3.59	0	0
comp390843_c0	comp390843_c0_seq1	226	37.8	FON1	-	-	-	K00924	-	0	0	24.32	0	0	0	0	0	0	0
comp30392_c0	comp30392_c0_seq1	207	26.22	-	-	-	-	-	-	0	0	24.31	0	0	0	0	0	0	0
comp448431_c0	comp448431_c0_seq1	207	26.22	-	-	-	-	-	-	0	0	24.31	0	0	0	6	0	0	0
comp277976_c0	comp277976_c0_seq1	208	26.77	-	-	-	-	-	-	0	0	24.26	7.07	0	3.41	0	0	0	0
comp38666_c0	comp38666_c0_seq1	215	30.82	-	-	-	-	-	-	0	0	24.26	2.87	0.35	3.33	6.92	5.48	1.55	5.31
comp275423_c0	comp275423_c0_seq1	209	27.33	-	-	-	-	-	-	0	0	24.22	0	0	0	2.88	3.53	0	0
comp11431_c0	comp11431_c0_seq1	274	76.06	-	-	-	-	-	-	0	0	24.17	0.17	0	0.15	1.62	1.11	0	0
comp374516_c0	comp374516_c0_seq1	210	27.9	-	-	-	-	-	-	0	0	24.16	1.36	0	0	0	0	0	0
comp18751_c0	comp18751_c0_seq1	221	34.54	-	-	-	[G] Carbohydrate transport and metabolism	-	-	0	0	24.14	0	0	2.97	0	0	4.14	0
comp32233_c0	comp32233_c0_seq1	211	28.47	-	-	-	-	-	-	0	0	24.11	0	0	0.4	0	6.36	0	3.45
comp395026_c0	comp395026_c0_seq1	211	28.47	-	-	-	-	-	-	0	0	24.11	0	0	0	0	0	0	0
comp17627_c0	comp17627_c0_seq1	231	41.21	-	-	-	-	-	-	0	0	24.1	10.41	0	0	6.27	8.79	0	0
comp4842_c0	comp4842_c0_seq1	217	32.04	-	-	-	-	-	-	0	0	24.1	0	1.36	2.85	11.57	0	4.46	0.68
comp182691_c0	comp182691_c0_seq1	260	63.71	-	-	-	-	-	-	0	0	24.05	2.97	2.73	3.22	4.23	3.41	1.12	4.8
comp440538_c0	comp440538_c0_seq1	218	32.65	-	-	-	-	-	-	0	0	24.03	0	0	0.35	0	0	2.92	0
comp35598_c0	comp35598_c0_seq1,comp35598_c0_seq2	242	40.44	-	-	-	-	-	-	0	0	24	17.36	2.59	0	9.37	3.19	0	0
comp298736_c0	comp298736_c0_seq1	219	33.27	-	-	-	-	-	-	0	0	23.95	17.07	0	0	0	4.35	0	0
comp20731_c0	comp20731_c0_seq1	202	23.55	-	-	-	-	-	-	0	0	23.95	9.11	0	0.97	0	0	0	3.24
comp344313_c0	comp344313_c0_seq1	201	23.03	-	-	-	-	-	-	0	0	23.95	4.38	5.19	0	0	0	0	3.32
comp260786_c0	comp260786_c0_seq1	202	23.55	-	-	-	-	-	-	0	0	23.95	0.54	5.54	5.81	12.88	0	0	11.12
comp9347_c0	comp9347_c0_seq1	201	23.03	-	-	-	-	-	-	0	0	23.95	0	3.31	0	0	0	0	0
comp9718_c0	comp9718_c0_seq1	202	23.55	-	-	-	-	-	-	0	0	23.95	0	0	0	0	0	0	0
comp358748_c0	comp358748_c0_seq1	214	30.23	-	-	-	-	-	-	0	0	23.93	3.34	0	0	0	0	0	0
comp326112_c0	comp326112_c0_seq1	203	24.07	-	-	-	-	-	-	0	0	23.93	0	0	0	0	0	0	0
comp458959_c0	comp458959_c0_seq1	204	24.6	-	-	-	-	-	-	0	0	23.92	0	0	0	0	0.49	0	0
comp240890_c0	comp240890_c0_seq1	246	52.29	-	-	-	-	-	-	0	0	23.91	0	0	0	0.21	3.46	0.46	0
comp265313_c0	comp265313_c0_seq1	220	33.9	-	-	-	-	-	-	0	0	23.86	0	0	0	0.66	0	0	0
comp336626_c0	comp336626_c0_seq1	224	36.47	-	-	GO:0005576(extracellular region);GO:0042802(identical protein binding);GO:0004252(serine-type endopeptidase activity);GO:0043086(negative regulation of catalytic activity);GO:0006508(proteolysis)	-	-	-	0	0	23.86	0	0	0	0	0	0	0
comp395888_c0	comp395888_c0_seq1	215	30.82	-	-	-	-	-	-	0	0	23.86	0	0	0	0	0	0	0
comp481510_c0	comp481510_c0_seq1	215	30.82	PER16	peroxidase	GO:0005576(extracellular region);GO:0020037(heme binding);GO:0004601(peroxidase activity);GO:0042744(hydrogen peroxide catabolic process)	-	K00430	ko00360(Phenylalanine metabolism);ko00680(Methane metabolism);ko00940(Phenylpropanoid biosynthesis)	0	0	23.86	0	0	1.48	0	0	0	3.19
comp5243_c0	comp5243_c0_seq1,comp5243_c0_seq2	263	62.76	-	-	-	-	-	-	0	0	23.84	6.85	0	0.34	3.06	7.4	0.36	0
comp110530_c0	comp110530_c0_seq1	502	303	ROMT	-	-	-	-	-	0	0	23.83	23.24	0	0	17.42	7.57	0	0.07
comp55700_c0	comp55700_c0_seq1	208	26.77	-	-	-	-	-	-	0	0	23.81	14.61	0.41	0	2.1	2.25	0	0
comp14084_c0	comp14084_c0_seq1	208	26.77	-	-	-	-	-	-	0	0	23.81	0	0.81	2.13	3.78	2.7	5.34	6.11
comp30317_c0	comp30317_c0_seq1	208	26.77	-	-	-	-	-	-	0	0	23.81	0	1.62	0.43	0	0	0	1.63
comp34926_c0	comp34926_c0_seq1,comp34926_c0_seq2	299	68.41	-	-	-	-	-	-	0	0	23.74	5.93	1.76	0.26	15.26	10.99	0	3.02
comp389498_c0	comp389498_c0_seq1	210	27.9	-	-	-	-	-	-	0	0	23.72	0	6.63	0	2.82	0	0	0
comp1086_c0	comp1086_c0_seq1	238	46.22	-	-	-	-	-	-	0	0	23.6	5.19	13.65	7.64	1.22	0	0	16.53
comp26886_c0	comp26886_c0_seq1,comp26886_c0_seq2	324	103.5	-	-	-	-	-	-	0	0	23.55	0.3	10.15	4.01	0	0	10.77	2.88
comp8232_c0	comp8232_c0_seq1	224	36.47	-	-	-	-	-	-	0	0	23.52	16.95	4.17	0	0.92	22.17	0	0
comp416036_c0	comp416036_c0_seq1	214	30.23	-	-	-	-	-	-	0	0	23.52	0	0	0	0	0	0	0
comp444569_c0	comp444569_c0_seq1	214	30.23	-	-	-	-	-	-	0	0	23.52	0	0	0	0	0	0	0
comp338960_c0	comp338960_c0_seq1	231	41.21	-	-	-	-	-	-	0	0	23.5	0	11.08	0.28	0	0	0	6.62
comp139402_c0	comp139402_c0_seq1	399	200	-	-	-	-	-	-	0	0	23.47	7.57	0	0	3.99	9.17	0	0.11
comp298356_c0	comp298356_c0_seq1	221	34.54	-	-	-	-	-	-	0	0	23.43	0	0	1.32	0	0	7.59	0
comp581896_c0	comp581896_c0_seq1	203	24.07	-	-	-	-	-	-	0	0	23.43	0	0	0	0	0	0	0
comp362768_c0	comp362768_c0_seq1	205	25.13	-	-	-	-	-	-	0	0	23.41	6.03	0	0	0.45	7.2	0	0
comp481206_c0	comp481206_c0_seq1	205	25.13	-	-	-	-	-	-	0	0	23.41	0	0	1.81	0	0	5.69	0
comp482205_c0	comp482205_c0_seq1	205	25.13	-	-	-	-	-	-	0	0	23.41	0	0	0	0	0	0	0
comp358664_c0	comp358664_c0_seq1	232	41.9	-	-	-	-	-	-	0	0	23.4	3.91	0	0	0	0	0	0
comp340367_c0	comp340367_c0_seq1	206	25.67	CXE4	-	GO:0004091(carboxylesterase activity);GO:0080030(methyl indole-3-acetate esterase activity);GO:0080032(methyl jasmonate esterase activity);GO:0080031(methyl salicylate esterase activity)	[V] Defense mechanisms	-	-	0	0	23.39	13.76	0	0.89	0	7.05	0	4.25
comp37727_c1	comp37727_c1_seq1	207	26.22	-	-	-	-	-	-	0	0	23.37	6.26	0	3.04	0	0	9.54	0
comp235302_c0	comp235302_c0_seq1	208	26.77	-	-	-	-	-	-	0	0	23.35	7.54	2.44	6.38	0	14.42	14.68	0.82
comp53182_c0	comp53182_c0_seq1,comp53182_c0_seq2,comp53182_c0_seq3	491	192.32	GOLS2	-	-	[G] Carbohydrate transport and metabolism	-	-	0	0	23.35	2.07	2.02	5.78	0.35	1.76	10.12	0.4
comp493824_c0	comp493824_c0_seq1	209	27.33	-	-	-	-	-	-	0	0	23.32	0	0	0	0	0	0	0
comp18552_c0	comp18552_c0_seq1,comp18552_c0_seq2	240	47.49	-	-	-	-	-	-	0	0	23.31	0.79	4.84	5.52	0.24	1.01	11.3	10.12
comp283386_c0	comp283386_c0_seq1	210	27.9	-	-	-	-	-	-	0	0	23.28	0	0	4.9	0	0	10.67	0
comp359200_c0	comp359200_c0_seq1	210	27.9	-	putative holliday junction resolvase	-	-	K07447	-	0	0	23.28	0	8.57	4.49	0	1.73	0	4.69
comp2620_c0	comp2620_c0_seq1,comp2620_c0_seq2	258	43.72	-	-	-	-	-	-	0	0	23.25	2.65	0	0.8	2.9	0	0	0
comp515374_c0	comp515374_c0_seq1	211	28.47	-	-	-	-	-	-	0	0	23.25	0	0	0	0	0	0	0
comp461053_c0	comp461053_c0_seq1	212	29.05	-	-	-	-	-	-	0	0	23.21	0	0	0	0	0	0	0
comp226331_c0	comp226331_c0_seq1	259	62.86	-	-	-	-	-	-	0	0	23.2	3.01	1.04	1.99	0.18	0	3.03	1.04
comp339161_c0	comp339161_c0_seq1	234	43.32	-	-	-	-	-	-	0	0	23.2	0	0	0	0	0	0	0
comp357040_c0	comp357040_c0_seq1	213	29.64	-	-	-	-	-	-	0	0	23.16	0	8.07	0	0	0	0	0
comp318014_c0	comp318014_c0_seq1	229	39.82	-	-	-	-	-	-	0	0	23.08	0	0	0	0	0	0	0
comp469788_c0	comp469788_c0_seq1	215	30.82	-	-	-	-	-	-	0	0	23.06	0	0	0	0	0	0	0
comp27322_c0	comp27322_c0_seq1	209	27.33	-	-	-	-	-	-	0	0	23.03	16.16	0	0	11.92	5.3	0	0
comp27343_c0	comp27343_c0_seq1	298	99	-	-	-	-	-	-	0	0	23.03	0.76	4.17	3.45	0	0	0	6.06
comp251423_c0	comp251423_c0_seq1	264	67.15	-	-	-	-	-	-	0	0	23	0	0	0	0	0	0	0
comp14212_c0	comp14212_c0_seq1	227	38.47	-	-	GO:0003723(RNA binding);GO:0003964(RNA-directed DNA polymerase activity);GO:0006278(RNA-dependent DNA replication)	-	-	-	0	0	22.94	0	2.54	0.3	0	0	0.62	3.4
comp45991_c0	comp45991_c0_seq1,comp45991_c0_seq2,comp45991_c0_seq3,comp45991_c0_seq4,comp45991_c0_seq5	455	167.78	-	-	-	-	-	-	0	0	22.93	11.37	0	0	3.18	5.3	0	0
comp516946_c0	comp516946_c0_seq1	204	24.6	-	-	-	-	-	-	0	0	22.92	0.51	0	0	0	0	0	0
comp528340_c0	comp528340_c0_seq1	207	26.22	TY3B-I	-	GO:0005737(cytoplasm);GO:0005634(nucleus);GO:0004190(aspartic-type endopeptidase activity);GO:0005524(ATP binding);GO:0003677(DNA binding);GO:0003887(DNA-directed DNA polymerase activity);GO:0004523(ribonuclease H activity);GO:0003723(RNA binding);GO:0003964(RNA-directed DNA polymerase activity);GO:0008270(zinc ion binding);GO:0015074(DNA integration);GO:0006310(DNA recombination);GO:0006278(RNA-…	[R] General function prediction only	-	-	0	0	22.91	2.89	0	0	0	0.46	0	0
comp247792_c0	comp247792_c0_seq1	207	26.22	-	-	-	-	-	-	0	0	22.91	0	2.49	4.78	0.86	6.44	13.63	0
comp364461_c0	comp364461_c0_seq1	207	26.22	-	-	-	-	-	-	0	0	22.91	0	6.22	0	0.86	0	0	0
comp383406_c0	comp383406_c0_seq1	202	23.55	-	-	-	-	-	-	0	0	22.9	4.29	0	1.45	10.97	1.02	0	1.85
comp47930_c0	comp47930_c0_seq1,comp47930_c0_seq2,comp47930_c0_seq3	538	169.43	-	-	-	-	-	-	0	0	22.89	20.77	0	0.75	8.36	7.26	0	2.14
comp22058_c0	comp22058_c0_seq1	209	27.33	-	-	-	-	-	-	0	0	22.87	0	1.99	1.67	4.93	9.27	5.23	1.2
comp41461_c0	comp41461_c0_seq1	209	27.33	-	-	-	-	-	-	0	0	22.87	0	0	0	2.88	0	0	0
comp302601_c0	comp302601_c0_seq1	210	27.9	-	-	-	-	-	-	0	0	22.85	4.98	7.02	0	4.03	0	0	0.39
comp407826_c0	comp407826_c0_seq1	224	36.47	-	-	-	-	-	-	0	0	22.85	0.35	0	0	5.54	0.33	0	0
comp373465_c0	comp373465_c0_seq1	235	44.04	-	-	-	-	-	-	0	0	22.82	6.88	2.96	2.59	0	0	5.95	0
comp189284_c0	comp189284_c0_seq1	211	28.47	-	-	-	-	-	-	0	0	22.82	0.89	0.38	2	3.95	8.9	0.42	5.75
comp200241_c0	comp200241_c0_seq1	211	28.47	At4g39110	interleukin-1 receptor-associated kinase 4	GO:0009507(chloroplast);GO:0016021(integral to membrane);GO:0005524(ATP binding);GO:0004674(protein serine/threonine kinase activity)	[T] Signal transduction mechanisms	K04733	ko04210(Apoptosis);ko04620(Toll-like receptor signaling pathway);ko04722(Neurotrophin signaling pathway);ko05140(Leishmaniasis);ko05142(Chagas disease)	0	0	22.82	0	4.2	4.4	5.92	1.7	0	14.56
comp227029_c0	comp227029_c0_seq1	238	46.22	-	-	-	-	-	-	0	0	22.81	0	12.7	0.74	0	0	0	0
comp253678_c0	comp253678_c0_seq1	261	64.57	-	-	-	-	-	-	0	0	22.78	7.82	0	0	0.7	0	0	0
comp440814_c0	comp440814_c0_seq1	212	29.05	-	-	-	-	-	-	0	0	22.78	0	0	0	0	0	0	0
comp291705_c0	comp291705_c0_seq1	241	48.46	-	-	-	-	-	-	0	0	22.77	5.21	0	0	0	2.99	0	0
comp11468_c0	comp11468_c0_seq1,comp11468_c0_seq2	246	44.63	rps18	small subunit ribosomal protein S18	GO:0009507(chloroplast);GO:0005840(ribosome);GO:0019843(rRNA binding);GO:0003735(structural constituent of ribosome);GO:0006412(translation)	[J] Translation, ribosomal structure and biogenesis	K02963	ko03010(Ribosome)	0	0	22.73	12.27	0	0	13.03	23.59	0.46	2.37
comp440241_c0	comp440241_c0_seq1	221	34.54	-	-	-	[R] General function prediction only	-	-	0	0	22.72	0	0	0	0.98	0	0	0
comp472114_c0	comp472114_c0_seq1	214	30.23	-	-	-	-	-	-	0	0	22.71	4.17	0	0	0	0	0.79	0
comp421541_c0	comp421541_c0_seq1	215	30.82	-	-	-	-	-	-	0	0	22.67	0	0	0	0	1.96	0	0
comp278436_c0	comp278436_c0_seq1	240	47.71	PERK14	-	GO:0016021(integral to membrane);GO:0005886(plasma membrane);GO:0005524(ATP binding);GO:0004674(protein serine/threonine kinase activity)	[T] Signal transduction mechanisms	-	-	0	0	22.61	0.79	0	0	0	0	0	0
comp384144_c0	comp384144_c0_seq1	223	35.82	-	-	-	[D] Cell cycle control, cell division, chromosome partitioning	-	-	0	0	22.58	5.64	0	0	0	0	0	0
comp408588_c0	comp408588_c0_seq1	250	55.45	-	-	-	-	-	-	0	0	22.55	0	0	0	0	0	0	0
comp107428_c0	comp107428_c0_seq1	1428	1229	-	-	-	-	-	-	0	0	22.54	8.7	0	0.02	7.18	12.77	0.05	0
comp111131_c0	comp111131_c0_seq1	491	292	-	-	-	-	-	-	0	0	22.5	12.84	0	0	8.96	13.55	0	0
comp10750_c0	comp10750_c0_seq1	236	44.76	PCMP-E21	-	GO:0005488(binding)	[R] General function prediction only	-	-	0	0	22.46	0	1.94	0	0	0	0	0
comp298137_c0	comp298137_c0_seq1	205	25.13	-	-	-	-	-	-	0	0	22.43	4.52	0.43	3.63	0	0	9.95	0
comp4610_c0	comp4610_c0_seq1	203	24.07	-	-	-	-	-	-	0	0	22.41	6.29	0	1.42	0.47	4.51	5.44	0
comp354604_c0	comp354604_c0_seq1	210	27.9	-	-	-	-	-	-	0	0	22.41	0	0	0	0	0	0.85	0
comp422144_c0	comp422144_c0_seq1	211	28.47	-	-	-	-	-	-	0	0	22.39	0	0	0	0	0	0	0
comp372435_c0	comp372435_c0_seq1	212	29.05	-	-	-	-	-	-	0	0	22.36	0	4.49	0.39	0	0.42	0	0.75
comp289231_c0	comp289231_c0_seq1	201	23.03	-	-	-	-	-	-	0	0	22.35	0	5.67	0.99	16.09	7.86	6.21	0
comp5475_c0	comp5475_c0_seq1	201	23.03	-	-	-	-	-	-	0	0	22.35	0	2.36	0	13.66	11.53	0	0
comp276581_c0	comp276581_c0_seq1	213	29.64	-	-	-	-	-	-	0	0	22.34	5.54	3.67	2.69	0	4.89	3.62	11.05
comp415412_c0	comp415412_c0_seq1	215	30.82	-	-	-	-	-	-	0	0	22.27	0.41	0	1.11	7.29	0	0	3.19
comp235330_c0	comp235330_c0_seq1	236	44.76	-	-	-	-	-	-	0	0	22.18	6.77	0	4.84	0	2.43	8.25	4.14
comp216767_c0	comp216767_c0_seq1	236	44.76	ccsA	-	GO:0009535(chloroplast thylakoid membrane);GO:0016021(integral to membrane);GO:0017004(cytochrome complex assembly);GO:0008535(respiratory chain complex IV assembly)	-	-	-	0	0	22.17	2.24	0	0	19.1	0	0	7.3
comp342075_c0	comp342075_c0_seq1	225	37.13	-	-	-	-	-	-	0	0	22.12	14.27	2.64	0.31	0.61	0	0	0
comp353761_c0	comp353761_c0_seq1	219	33.27	-	-	-	[R] General function prediction only	-	-	0	0	22.1	0	0	0	0	0	0	0
comp390033_c0	comp390033_c0_seq1	226	37.8	-	-	-	-	-	-	0	0	22.05	0	0	0	0	0	0	0
comp39330_c0	comp39330_c0_seq1	227	38.47	-	-	-	-	-	-	0	0	21.99	0	0	3.56	9.34	0	0	2.84
comp289517_c0	comp289517_c0_seq1	249	54.65	-	-	-	-	-	-	0	0	21.98	0	1.59	0.83	0	0	0	2.4
comp5261_c0	comp5261_c0_seq1	207	26.22	-	-	-	-	-	-	0	0	21.97	3.37	0	0.87	0	0	2.73	0.42
comp17663_c0	comp17663_c0_seq1	208	26.77	-	-	-	-	-	-	0	0	21.97	0	9.75	5.53	4.2	0	0	21.19
comp265147_c0	comp265147_c0_seq1	222	35.18	-	-	-	-	-	-	0	0	21.95	1.08	0	0	9.58	0	0	0
comp211956_c0	comp211956_c0_seq1	205	25.13	-	-	-	-	-	-	0	0	21.95	0.5	0	0	15.64	40.81	0	0
comp319532_c0	comp319532_c0_seq1	222	35.18	-	-	-	-	-	-	0	0	21.95	0	0	1.62	2.55	0	6.43	0
comp378629_c0	comp378629_c0_seq1	204	24.6	-	-	-	-	-	-	0	0	21.93	9.75	0	4.63	7.76	0	0.48	12.87
comp342176_c0	comp342176_c0_seq1	223	35.82	-	-	-	-	-	-	0	0	21.9	5.64	0	0	0	0	0	0
comp15080_c0	comp15080_c0_seq1	214	30.23	-	-	-	-	-	-	0	0	21.9	0	0	0	0	0	0	0
comp11553_c0	comp11553_c0_seq1	202	23.55	-	-	-	-	-	-	0	0	21.86	0	0	0	0	0	0	0
comp423366_c0	comp423366_c0_seq1	229	39.82	-	-	-	-	-	-	0	0	21.85	0	0	0	0	0	0	0
comp19732_c0	comp19732_c0_seq1	224	36.47	-	-	-	-	-	-	0	0	21.84	4.5	0	0	8.01	1.99	0	0
comp324564_c0	comp324564_c0_seq1	224	36.47	GA2OX1	gibberellin 2-oxidase	GO:0045543(gibberellin 2-beta-dioxygenase activity);GO:0005506(iron ion binding);GO:0016702(oxidoreductase activity, acting on single donors with incorporation of molecular oxygen, incorporation of two atoms of oxygen)	[Q] Secondary metabolites biosynthesis, transport and catabolism ;[R] General function prediction only	K04125	ko00904(Diterpenoid biosynthesis)	0	0	21.84	0	0	0	0	0	0	0
comp503061_c0	comp503061_c0_seq1	216	31.43	-	-	-	-	-	-	0	0	21.84	0	1.38	0.36	5	4.99	0	0
comp8732_c0	comp8732_c0_seq1	201	23.03	-	-	-	-	-	-	0	0	21.82	0	0	0	0	0	0	0
comp47239_c0	comp47239_c0_seq1	294	95.04	-	-	-	-	-	-	0	0	21.8	2.79	0.11	0.36	26.59	8.13	0.5	0.23
comp13451_c0	comp13451_c0_seq1,comp13451_c0_seq2	350	95.92	PEX2	-	GO:0005618(cell wall);GO:0005576(extracellular region);GO:0007047(cellular cell wall organization)	-	-	-	0	0	21.77	0.92	0	0	12.41	0	0	0
comp451283_c0	comp451283_c0_seq1	218	32.65	-	-	-	-	-	-	0	0	21.77	0	0.67	4.89	0	0	6.2	5.01
comp5754_c0	comp5754_c0_seq1	218	32.65	-	-	-	-	-	-	0	0	21.77	0	0	0	6.88	0	0	0
comp13715_c0	comp13715_c0_seq1	226	37.8	-	-	-	-	-	-	0	0	21.73	7.35	0	1.81	0	10.22	2.52	0
comp10221_c0	comp10221_c0_seq1	219	33.27	-	-	-	-	-	-	0	0	21.73	0.38	1.63	1.71	2.7	0	0.36	2.62
comp343638_c0	comp343638_c0_seq1	235	44.04	-	-	-	-	-	-	0	0	21.71	5.16	0.99	1.81	0.26	0	4.33	0
comp30853_c0	comp30853_c0_seq1,comp30853_c0_seq2	419	144.68	-	-	-	[P] Inorganic ion transport and metabolism	-	-	0	0	21.7	18.99	0	0	1.89	0	0	0
comp25035_c0	comp25035_c0_seq1,comp25035_c0_seq2	629	396.58	-	-	-	[T] Signal transduction mechanisms	-	-	0	0	21.69	10.9	31.87	23.67	0.06	0	20.5	53.25
comp59015_c0	comp59015_c0_seq1	220	33.9	PHN1	argonaute	GO:0005737(cytoplasm);GO:0003676(nucleic acid binding);GO:0031047(gene silencing by RNA);GO:0048366(leaf development);GO:0019827(stem cell maintenance)	[J] Translation, ribosomal structure and biogenesis	K11596	-	0	0	21.69	0	4.81	0	3.64	5.34	0	0
comp68518_c0	comp68518_c0_seq1	239	46.96	-	-	-	-	-	-	0	0	21.68	6.51	2.12	0	12.64	0	0	0
comp247622_c0	comp247622_c0_seq1	221	34.54	-	-	-	-	-	-	0	0	21.65	0	0	3.96	0	8.04	6.55	0
comp227936_c0	comp227936_c0_seq1	261	64.57	-	-	-	-	-	-	0	0	21.64	1.76	0.17	2.12	0.87	0	3.69	2.03
comp401083_c0	comp401083_c0_seq1	223	35.82	-	-	-	-	-	-	0	0	21.56	0	0	0	0	0	0	0
comp422390_c0	comp422390_c0_seq1	211	28.47	-	-	-	-	-	-	0	0	21.53	2.66	3.82	0.8	3.55	4.66	0	1.15
comp459353_c0	comp459353_c0_seq1	210	27.9	-	-	-	-	-	-	0	0	21.53	0	0	0	0	0	0	0
comp460967_c0	comp460967_c0_seq1	211	28.47	-	-	-	-	-	-	0	0	21.53	0	0	0	0	0	0	0
comp280853_c0	comp280853_c0_seq1	212	29.05	-	-	-	-	-	-	0	0	21.52	1.3	0	1.57	2.71	5.4	0	1.88
comp437544_c0	comp437544_c0_seq1	213	29.64	-	-	-	-	-	-	0	0	21.51	8.09	0	0	0	0	0	0
comp37694_c0	comp37694_c0_seq1	213	29.64	-	-	-	-	-	-	0	0	21.51	0	0	1.15	0	0	0	0
comp338426_c0	comp338426_c0_seq1	207	26.22	-	-	-	-	-	-	0	0	21.5	9.63	2.49	2.17	0	0	4.09	0.42
comp514510_c0	comp514510_c0_seq1	207	26.22	-	-	-	-	-	-	0	0	21.5	1.93	4.56	0	0	0	0	0
comp381508_c0	comp381508_c0_seq1	214	30.23	-	-	-	-	-	-	0	0	21.49	0	0	0	0	0	0	0
comp30171_c0	comp30171_c0_seq1	206	25.67	-	-	-	-	-	-	0	0	21.48	10.81	11.44	0	0	0	0	0.43
comp14499_c0	comp14499_c0_seq1	206	25.67	-	-	-	-	-	-	0	0	21.48	0	0	2.22	0.88	0	0	4.68
comp299411_c0	comp299411_c0_seq1	230	40.51	-	-	-	-	-	-	0	0	21.48	0	0	0	0	0	0.59	0.54
comp12202_c1	comp12202_c1_seq1	215	30.82	-	-	-	-	-	-	0	0	21.47	0	0	2.22	0	0	3.48	0
comp422147_c0	comp422147_c0_seq1	215	30.82	-	-	-	-	-	-	0	0	21.47	0	0	1.85	0	0	6.96	0
comp472428_c0	comp472428_c0_seq1	215	30.82	-	-	-	-	-	-	0	0	21.47	0	4.23	0	5.47	0	0	0
comp529861_c0	comp529861_c0_seq1	205	25.13	RPD_0086	-	-	-	-	-	0	0	21.46	0	0	0	0	1.92	0	0
comp311045_c0	comp311045_c0_seq1	216	31.43	-	-	-	-	-	-	0	0	21.45	3.21	0	1.45	0	10.37	1.14	5.56
comp237398_c0	comp237398_c0_seq1	267	69.78	-	-	-	-	-	-	0	0	21.43	1.45	2.49	0.65	2.25	5.19	0	4.69
comp32701_c0	comp32701_c0_seq1	203	24.07	-	-	-	-	-	-	0	0	21.39	0	0	0	0	10.53	0	0
comp274707_c0	comp274707_c0_seq1	236	44.76	-	-	-	-	-	-	0	0	21.36	0	12.88	3.06	1	0	0	3.41
comp401619_c0	comp401619_c0_seq1	227	38.47	-	-	-	-	-	-	0	0	21.35	0	3.68	0	0	0	0	0
comp12947_c0	comp12947_c0_seq1	220	33.9	-	-	-	-	-	-	0	0	21.33	4.47	0	0	0	0	0	0
comp422299_c0	comp422299_c0_seq1	221	34.54	-	-	-	-	-	-	0	0	21.3	0	0	0	0	0	0	0
comp415524_c0	comp415524_c0_seq1	228	39.14	-	-	-	-	-	-	0	0	21.29	0	0	0	0	0	0	0
comp7415_c0	comp7415_c0_seq1	201	23.03	-	-	-	-	-	-	0	0	21.29	0	0	0	0	0	0	0
comp239366_c0	comp239366_c0_seq1	241	48.46	-	-	-	-	-	-	0	0	21.25	10.16	0	0	15.76	0	0	0
comp48003_c0	comp48003_c0_seq1,comp48003_c0_seq2,comp48003_c0_seq3	412	85.86	-	-	-	-	-	-	0	0	21.19	15.94	0	0	10.69	17.83	0	0
comp17709_c0	comp17709_c0_seq1	248	53.86	-	-	-	-	-	-	0	0	21.17	0	0	0	1.67	0	0	0
comp378534_c0	comp378534_c0_seq1	224	36.47	-	-	-	-	-	-	0	0	21.17	0	0	0.31	0	0	0	4.19
comp378605_c0	comp378605_c0_seq1	224	36.47	-	-	-	-	-	-	0	0	21.17	0	0	0.94	0	0	0	0
comp510601_c0	comp510601_c0_seq1	224	36.47	dut	dUTP pyrophosphatase	GO:0004170(dUTP diphosphatase activity);GO:0046872(metal ion binding);GO:0046080(dUTP metabolic process)	-	K01520	ko00240(Pyrimidine metabolism)	0	0	21.17	0	1.79	0	0	0	0	0
comp18713_c0	comp18713_c0_seq1,comp18713_c0_seq2	234	34.26	-	-	-	-	-	-	0	0	21.16	7.87	0	0	0.48	21.09	0	0
comp449329_c0	comp449329_c0_seq1	212	29.05	-	-	-	-	-	-	0	0	21.1	0	0	6.28	0	0	0.41	13.52
comp330800_c0	comp330800_c0_seq1	210	27.9	-	-	-	-	-	-	0	0	21.09	0	0	0	0	12.11	0	0
comp485083_c0	comp485083_c0_seq1	213	29.64	-	-	-	-	-	-	0	0	21.09	0	0	0	0	0	0	0
comp34726_c0	comp34726_c0_seq1	209	27.33	SIP2-1	aquaporin SIP	GO:0016021(integral to membrane);GO:0005215(transporter activity)	-	K09875	-	0	0	21.08	0	3.18	4.17	0.41	8.39	0	7.59
comp472017_c0	comp472017_c0_seq1	216	31.43	-	-	-	-	-	-	0	0	21.06	0.4	3.46	9.67	11.44	12.67	22.94	4.86
comp301298_c0	comp301298_c0_seq1	208	26.77	-	-	-	-	-	-	0	0	21.06	0	0	0	0	4.06	0	0
comp481312_c0	comp481312_c0_seq1	208	26.77	-	-	-	-	-	-	0	0	21.06	0	0	0	0	0	0	0
comp51570_c0	comp51570_c0_seq1	208	26.77	-	-	-	-	-	-	0	0	21.06	0	5.69	0.43	0	0	0.89	0.82
comp363761_c0	comp363761_c0_seq1	218	32.65	-	-	-	-	-	-	0	0	21.02	0	0	0	0	0	0	0
comp439394_c0	comp439394_c0_seq1	206	25.67	-	-	-	-	-	-	0	0	21.01	0	0	0	0	0	0	0
comp38717_c0	comp38717_c0_seq1,comp38717_c0_seq2	637	373.03	-	-	-	-	-	-	0	0	20.98	18.97	0	0	0	0	0	0
comp4954_c0	comp4954_c0_seq1	228	39.14	-	-	-	-	-	-	0	0	20.98	0	0	0	0	9.25	0	0
comp49788_c0	comp49788_c0_seq1	272	74.24	-	-	-	-	-	-	0	0	20.97	4.59	0	0	0	0	0	0
comp303386_c0	comp303386_c0_seq1	220	33.9	-	-	-	-	-	-	0	0	20.97	0	1.28	1.68	0	0	5.27	0
comp34559_c0	comp34559_c0_seq1	248	53.86	-	-	-	-	-	-	0	0	20.94	0	1.21	1.06	3.34	1.12	0	4.25
comp313733_c0	comp313733_c0_seq1	204	24.6	-	-	-	-	-	-	0	0	20.93	0	0	0	3.2	0	0	0
comp504728_c0	comp504728_c0_seq1	204	24.6	-	-	-	-	-	-	0	0	20.93	0	0	0	1.83	0	0	0
comp404707_c0	comp404707_c0_seq1	222	35.18	-	-	-	-	-	-	0	0	20.91	0	0	0.65	0	0	0	0
comp429850_c0	comp429850_c0_seq1	222	35.18	-	-	-	-	-	-	0	0	20.91	0	0	0.65	0	0	0	0.62
comp503139_c0	comp503139_c0_seq1	203	24.07	-	-	-	-	-	-	0	0	20.88	13.63	0	0	0	6.52	0	0
comp186606_c0	comp186606_c0_seq1	230	40.51	-	-	-	-	-	-	0	0	20.88	0	0.81	1.13	1.94	2.09	0.88	0.54
comp263373_c0	comp263373_c0_seq1	239	46.96	-	-	-	-	-	-	0	0	20.88	0	0	0	0	3.6	0	0
comp296038_c0	comp296038_c0_seq1	203	24.07	-	-	-	-	-	-	0	0	20.88	0	17.62	0.95	0.47	0.5	2.97	0
comp322452_c0	comp322452_c0_seq1	223	35.82	-	-	-	-	-	-	0	0	20.87	0	4.86	2.86	0	0	0	7.01
comp355673_c0	comp355673_c0_seq1	223	35.82	-	-	-	-	-	-	0	0	20.87	0	0	0	0	0	0	0
comp410579_c0	comp410579_c0_seq1	224	36.47	-	-	-	-	-	-	0	0	20.84	0	0	0	0	0	0	0
comp421214_c0	comp421214_c0_seq1	202	23.55	-	-	-	-	-	-	0	0	20.82	5.36	0	0.48	0	12.81	0	0.93
comp417843_c0	comp417843_c0_seq1	202	23.55	-	-	-	-	-	-	0	0	20.82	0	3.23	0.48	0	2.05	0	0
comp42640_c0	comp42640_c0_seq1	247	53.07	-	-	-	[S] Function unknown	-	-	0	0	20.79	2.38	2.66	7.09	12.49	8.64	3.37	12.75
comp346022_c0	comp346022_c0_seq1	226	37.8	-	-	-	-	-	-	0	0	20.76	0	0	0	0	0	0	0
comp1790_c0	comp1790_c0_seq1	259	62.86	-	-	-	-	-	-	0	0	20.69	3.01	0	0.14	4.79	5.76	0	0.85
comp271384_c0	comp271384_c0_seq1	213	29.64	-	-	-	-	-	-	0	0	20.68	0	0	0	4.17	22.39	0	0
comp462380_c0	comp462380_c0_seq1	215	30.82	-	-	-	-	-	-	0	0	20.68	0	1.41	0	0	0	0	0
comp298606_c0	comp298606_c0_seq1	228	39.14	-	-	-	[R] General function prediction only	-	-	0	0	20.67	7.09	0	0	0	0	0	0
comp305718_c0	comp305718_c0_seq1	216	31.43	-	-	-	-	-	-	0	0	20.67	5.22	0	1.81	10.01	0	5.31	0.69
comp261001_c0	comp261001_c0_seq1	259	62.86	-	-	-	-	-	-	0	0	20.67	0	1.21	0	0	0	0	0
comp356654_c0	comp356654_c0_seq1	211	28.47	-	-	-	-	-	-	0	0	20.66	0	0.38	0	0.79	1.27	0	3.83
comp4998_c0	comp4998_c0_seq1	257	61.18	-	-	-	-	-	-	0	0	20.64	0	0	0	2.94	0	0	0
comp13449_c0	comp13449_c0_seq1	219	33.27	-	-	-	-	-	-	0	0	20.63	0	0	1.71	0	0	0	0
comp449379_c0	comp449379_c0_seq1	219	33.27	-	-	-	-	-	-	0	0	20.63	0	0	0	0	0	0	0
comp30266_c0	comp30266_c0_seq1,comp30266_c0_seq2	255	49.91	XTH20	xyloglucan:xyloglucosyl transferase	GO:0048046(apoplast);GO:0005618(cell wall);GO:0004553(hydrolase activity, hydrolyzing O-glycosyl compounds);GO:0016762(xyloglucan:xyloglucosyl transferase activity);GO:0007047(cellular cell wall organization);GO:0006073(cellular glucan metabolic process)	-	K08235	-	0	0	20.59	0.42	3.18	2.64	5.85	0	0	3.14
comp341246_c0	comp341246_c0_seq1	222	35.18	-	-	-	-	-	-	0	0	20.56	0	0	0	0	0	0	0
comp51135_c0	comp51135_c0_seq1	231	41.21	-	-	-	-	-	-	0	0	20.53	6.13	5.54	5.26	0	0	7.81	1.06
comp26742_c0	comp26742_c0_seq1,comp26742_c0_seq2	342	107.4	-	-	-	-	-	-	0	0	20.5	14.89	4.49	5.62	0	0	7.84	9.95
comp236311_c0	comp236311_c0_seq1	224	36.47	-	-	-	-	-	-	0	0	20.5	13.84	3.58	2.5	2.46	4.63	0	8.68
comp38297_c0	comp38297_c0_seq1	224	36.47	-	-	-	-	-	-	0	0	20.5	6.23	0	0	0	0	0	0
comp270649_c0	comp270649_c0_seq1	270	72.44	-	-	-	-	-	-	0	0	20.47	5.57	2.1	0	0	0	0	0
comp289284_c0	comp289284_c0_seq1	204	24.6	-	-	-	-	-	-	0	0	20.43	12.83	0	2.78	0	0	4.36	2.22
comp273247_c0	comp273247_c0_seq1	204	24.6	-	-	-	-	-	-	0	0	20.43	5.13	0	3.71	23.75	4.91	3.39	10.65
comp193397_c0	comp193397_c0_seq1	343	144	-	-	-	-	-	-	0	0	20.43	0.79	0	0	0.47	2.68	0	0
comp493638_c0	comp493638_c0_seq1	204	24.6	-	-	-	-	-	-	0	0	20.43	0	0	0.46	0	0	0	2.66
comp251212_c0	comp251212_c0_seq1	227	38.47	-	-	-	-	-	-	0	0	20.39	0.66	1.41	7.41	0.29	3.76	8.36	9.65
comp342710_c0	comp342710_c0_seq1	203	24.07	-	-	-	-	-	-	0	0	20.37	5.77	1.81	2.84	0	0	0	7.25
comp5050_c0	comp5050_c0_seq1	203	24.07	-	-	-	-	-	-	0	0	20.37	0	3.61	0	0	0	0	0
comp12023_c0	comp12023_c0_seq1	229	39.82	-	-	-	-	-	-	0	0	20.31	5.07	2.73	1.14	0	0	0	7.12
comp448454_c0	comp448454_c0_seq1	229	39.82	-	-	-	-	-	-	0	0	20.31	0	4.37	0	0	0	0	0
comp52095_c0	comp52095_c0_seq1	217	32.04	Nedd4	-	GO:0005829(cytosol);GO:0005624(membrane fraction);GO:0005886(plasma membrane);GO:0000151(ubiquitin ligase complex);GO:0050815(phosphoserine binding);GO:0050816(phosphothreonine binding);GO:0070064(proline-rich region binding);GO:0019871(sodium channel inhibitor activity);GO:0004842(ubiquitin-protein ligase activity);GO:0010766(negative regulation of sodium ion transport);GO:0030948(negative regul…	-	-	-	0	0	20.28	0.39	0	0	0	0	0	0.34
comp14803_c0	comp14803_c0_seq1	217	32.04	-	-	-	-	-	-	0	0	20.28	0	0	0	0	0	0	0
comp369102_c0	comp369102_c0_seq1	214	30.23	-	-	-	-	-	-	0	0	20.28	0	0	0	0	0	0	0
comp4008_c0	comp4008_c0_seq1	214	30.23	-	-	-	-	-	-	0	0	20.28	0	0	3.02	0	0	6.7	0
comp450322_c0	comp450322_c0_seq1	213	29.64	-	-	-	-	-	-	0	0	20.27	0	0	0	0	0	0	0
comp48300_c0	comp48300_c0_seq1,comp48300_c0_seq2	286	50.01	-	-	-	-	-	-	0	0	20.26	8.12	6.99	0.7	8.37	9.1	3.65	0
comp46501_c0	comp46501_c0_seq1	212	29.05	-	-	-	-	-	-	0	0	20.25	1.74	2.62	0	0	0	0	0
comp451250_c0	comp451250_c0_seq1	212	29.05	-	-	-	-	-	-	0	0	20.25	0	0	0	0	0	0	0
comp4870_c0	comp4870_c0_seq1	223	35.82	-	-	-	-	-	-	0	0	20.19	0	0	0	0	5.05	0	0
comp353682_c0	comp353682_c0_seq1	232	41.9	-	-	-	-	-	-	0	0	20.18	5.12	0	0	0	0	0	0
comp324246_c0	comp324246_c0_seq1	246	52.29	-	-	-	-	-	-	0	0	20.16	0	0	0	3.44	0	0	0
comp36974_c0	comp36974_c0_seq1	224	36.47	-	-	-	-	-	-	0	0	20.16	0	0	0.62	1.54	0	0	0
comp531040_c0	comp531040_c0_seq1	207	26.22	-	-	-	-	-	-	0	0	20.1	0	1.24	1.74	5.57	0	0	4.58
comp50580_c0	comp50580_c0_seq1,comp50580_c0_seq2	263	48.47	-	-	-	-	-	-	0	0	20.07	13.2	0.33	5.98	0	0	5.75	11.58
comp173936_c0	comp173936_c0_seq1	271	73.34	-	-	-	-	-	-	0	0	20.06	15.49	0	0.16	7.35	7.4	0.49	0
comp12132_c0	comp12132_c0_seq1	281	82.54	UGT85A5	-	GO:0016758(transferase activity, transferring hexosyl groups)	[G] Carbohydrate transport and metabolism ;[C] Energy production and conversion	-	-	0	0	20.05	7.2	0	0.84	0	0	2.91	0
comp365536_c0	comp365536_c0_seq1	206	25.67	-	-	-	-	-	-	0	0	20.05	0.98	7.62	2.22	2.19	4.7	8.35	0
comp33586_c0	comp33586_c0_seq1	206	25.67	-	-	-	-	-	-	0	0	20.05	0	0	0	0.88	0	0	0
comp295933_c0	comp295933_c0_seq1	228	39.14	-	-	-	-	-	-	0	0	20.04	0	6.11	2.04	0	0	0	7.25
comp503499_c0	comp503499_c0_seq1	205	25.13	-	-	-	-	-	-	0	0	20	0	0	0	0	0	0	0
comp5182_c0	comp5182_c0_seq1,comp5182_c0_seq2	235	36.54	-	-	-	-	-	-	0	0	19.97	6.02	4.29	1.81	0	0	2.98	0.38
comp385710_c0	comp385710_c0_seq1	237	45.49	-	-	-	-	-	-	0	0	19.94	0	0	2	0	0.53	5.5	0
comp458785_c0	comp458785_c0_seq1	204	24.6	-	-	-	-	-	-	0	0	19.93	0	2.65	0	1.83	0	0	0
comp4711_c0	comp4711_c0_seq1	246	52.29	-	-	-	-	-	-	0	0	19.93	0	0	0	0	0	0	0
comp481296_c0	comp481296_c0_seq1	217	32.04	-	-	-	-	-	-	0	0	19.9	0	0	0	0	0	0	0
comp293470_c0	comp293470_c0_seq1	219	33.27	-	-	-	-	-	-	0	0	19.89	0	1.96	0	0	0	0	0
comp12654_c0	comp12654_c0_seq1	221	34.54	-	-	-	-	-	-	0	0	19.88	4.38	0	3.63	0	5.24	0	3.48
comp41936_c0	comp41936_c0_seq1	221	34.54	-	-	-	-	-	-	0	0	19.88	0	0	4.62	0	0	10.69	3.48
comp469923_c0	comp469923_c0_seq1	221	34.54	PSR1	-	GO:0005886(plasma membrane);GO:0004721(phosphoprotein phosphatase activity);GO:0005515(protein binding);GO:0009408(response to heat);GO:0009651(response to salt stress)	[K] Transcription	-	-	0	0	19.88	0	0	0	0	0	0	0
comp39410_c0	comp39410_c0_seq1	213	29.64	-	-	-	-	-	-	0	0	19.85	0	0	1.15	10.61	8.14	0	2.95
comp270771_c0	comp270771_c0_seq1	211	28.47	-	-	-	-	-	-	0	0	19.8	0	0.38	1.2	13.41	0	0	3.83
comp401373_c0	comp401373_c0_seq1	211	28.47	-	-	-	-	-	-	0	0	19.8	0	0	0	0	0	0	0
comp235503_c0	comp235503_c0_seq1	268	70.66	-	-	-	-	-	-	0	0	19.78	9.11	4.46	0.81	0	3.42	0	0.62
comp469504_c0	comp469504_c0_seq1	202	23.55	-	-	-	-	-	-	0	0	19.78	6.97	0	0	0	0	0	0
comp283460_c0	comp283460_c0_seq1	240	47.71	-	-	-	-	-	-	0	0	19.78	0	0	1.19	0	3.04	0	0
comp396034_c0	comp396034_c0_seq1	202	23.55	-	-	-	-	-	-	0	0	19.78	0	0	0	0	0	0	0
comp402976_c0	comp402976_c0_seq1	202	23.55	-	-	-	-	-	-	0	0	19.78	0	8.31	2.9	4.77	0	0	4.63
comp52458_c0	comp52458_c0_seq1	202	23.55	-	-	-	-	-	-	0	0	19.78	0	1.39	0	0	0	0	0
comp41132_c0	comp41132_c0_seq1	210	27.9	-	-	-	-	-	-	0	0	19.77	13.12	11.3	0	14.09	1.73	0.43	4.3
comp656992_c0	comp656992_c0_seq1	210	27.9	-	-	-	-	-	-	0	0	19.77	4.07	0	0	0	0	0	0
comp29812_c0	comp29812_c0_seq1	227	38.47	-	-	-	-	-	-	0	0	19.76	0	3.39	0.59	2.04	0	0.62	2.84
comp236074_c0	comp236074_c0_seq1	261	64.57	-	-	-	-	-	-	0	0	19.74	1.76	4.55	2.29	1.91	0	1.85	5.75
comp413776_c0	comp413776_c0_seq1	209	27.33	-	-	-	-	-	-	0	0	19.73	0	0	0	0	0	0	0
comp459176_c0	comp459176_c0_seq1	228	39.14	-	-	-	-	-	-	0	0	19.73	0	0	1.46	0	0	0	0
comp543959_c0	comp543959_c0_seq1	209	27.33	-	-	-	-	-	-	0	0	19.73	0	0	0	2.47	0	0	0
comp181673_c0	comp181673_c0_seq1	236	44.76	-	-	-	-	-	-	0	0	19.72	0	0	0	22.34	0	0	0
comp4626_c0	comp4626_c0_seq1,comp4626_c0_seq2	242	39.98	-	-	-	-	-	-	0	0	19.71	6.67	0	0	0	1.96	0.42	0
comp413113_c0	comp413113_c0_seq1	229	39.82	-	-	-	-	-	-	0	0	19.7	0	0	0.57	0	0	0	0
comp151288_c0	comp151288_c0_seq1	201	23.03	-	-	-	-	-	-	0	0	19.69	0.55	0	12.37	26.82	0	29.48	2.84
comp276221_c0	comp276221_c0_seq1	201	23.03	-	-	-	-	-	-	0	0	19.69	0	0	2.47	0	0	1.03	6.16
comp266319_c0	comp266319_c0_seq1	230	40.51	-	-	-	-	-	-	0	0	19.67	0	0	2.53	0	6.26	5.59	1.62
comp284033_c0	comp284033_c0_seq1	238	46.22	-	-	-	-	-	-	0	0	19.62	0	0	0	0	0	0	0
comp48611_c0	comp48611_c0_seq1,comp48611_c0_seq2,comp48611_c0_seq3,comp48611_c0_seq4	703	239.83	-	-	-	-	-	-	0	0	19.59	3.78	22.94	19.35	13.59	12.62	22.65	23.49
comp56384_c0	comp56384_c0_seq1,comp56384_c0_seq2,comp56384_c0_seq3,comp56384_c0_seq4	385	136.6	-	-	-	-	-	-	0	0	19.56	1.57	8.03	25.37	9.47	10.09	55.08	25.59
comp828_c0	comp828_c0_seq1	219	33.27	-	-	-	-	-	-	0	0	19.52	5.31	0	0	1.35	0	0	0
comp335214_c0	comp335214_c0_seq1	205	25.13	-	-	-	-	-	-	0	0	19.51	0	0	0.45	0	13.44	0.47	0
comp459751_c0	comp459751_c0_seq1	205	25.13	-	-	-	-	-	-	0	0	19.51	0	0	0	0	0	0	0.43
comp472452_c0	comp472452_c0_seq1	222	35.18	-	-	-	-	-	-	0	0	19.51	0	0	0	0	0	0	0
comp46287_c0	comp46287_c0_seq1	224	36.47	-	-	-	-	-	-	0	0	19.49	2.42	0	0.62	0	3.31	0	3.89
comp29702_c0	comp29702_c0_seq1	224	36.47	-	-	-	-	-	-	0	0	19.49	0	0.3	0	0	0	0	0
comp337368_c0	comp337368_c0_seq1	224	36.47	-	-	-	-	-	-	0	0	19.49	0	0	0	0	3.97	0	0
comp503782_c0	comp503782_c0_seq1	224	36.47	-	-	-	-	-	-	0	0	19.49	0	3.88	0	5.85	4.63	0	0
comp4365_c0	comp4365_c0_seq1	214	30.23	-	-	-	-	-	-	0	0	19.47	0	5.04	0	5.2	4.39	0	0
comp38177_c0	comp38177_c0_seq1	904	705	-	-	-	-	-	-	0	0	19.46	10.87	0	0	6.37	6.11	0	0
comp358047_c0	comp358047_c0_seq1	237	45.49	-	-	-	-	-	-	0	0	19.4	0	0	3.01	0	0	4.19	0
comp271782_c0	comp271782_c0_seq1	229	39.82	-	-	-	-	-	-	0	0	19.39	0	0	1.43	0	0	0	0
comp311004_c0	comp311004_c0_seq1	243	49.97	CNR2	-	GO:0016021(integral to membrane);GO:0008285(negative regulation of cell proliferation)	-	-	-	0	0	19.38	3.03	1.74	2.74	0	0	1.67	0
comp650164_c0	comp650164_c0_seq1	203	24.07	-	-	-	-	-	-	0	0	19.35	0	0	0	0	0	0	0
comp8507_c0	comp8507_c0_seq1	210	27.9	-	-	-	-	-	-	0	0	19.33	2.71	0	8.58	0	0	1.28	19.16
comp298819_c0	comp298819_c0_seq1	210	27.9	-	-	-	-	-	-	0	0	19.33	0	2.73	4.9	0	0	18.36	3.13
comp516272_c0	comp516272_c0_seq1	210	27.9	-	-	-	-	-	-	0	0	19.33	0	0	1.63	6.04	0	0	3.91
comp415153_c0	comp415153_c0_seq1	232	41.9	-	-	-	-	-	-	0	0	19.31	0	0	0	0	0	0	0
comp4320_c0	comp4320_c0_seq1,comp4320_c0_seq2	314	79.64	-	-	-	-	-	-	0	0	19.29	0	1.33	1.05	0	0	0	1.33
comp45511_c0	comp45511_c0_seq1	209	27.33	-	-	-	-	-	-	0	0	19.28	0	0	10.01	0	4.86	7.84	9.58
comp236380_c0	comp236380_c0_seq1	233	42.61	-	-	-	-	-	-	0	0	19.27	0	0.51	0	0	0.28	0	0
comp328304_c0	comp328304_c0_seq1	246	52.29	-	-	-	-	-	-	0	0	19.22	3.38	0.83	0.65	0	0	0	1.46
comp319207_c0	comp319207_c0_seq1	247	53.07	-	-	-	-	-	-	0	0	19.17	0	0	0.64	1.06	0	0	0
comp333958_c0	comp333958_c0_seq1	236	44.76	-	-	-	-	-	-	0	0	19.17	0	0	0	0.25	1.35	1.33	0
comp346271_c0	comp346271_c0_seq1	201	23.03	-	-	-	-	-	-	0	0	19.16	12.6	3.78	2.47	0	11.53	8.79	0.95
comp305547_c0	comp305547_c0_seq1	201	23.03	-	-	-	-	-	-	0	0	19.16	0	0	1.48	0	0	0	2.37
comp325976_c0	comp325976_c0_seq1	201	23.03	-	-	-	-	-	-	0	0	19.16	0	1.42	0	7.32	0	0.52	0
comp39607_c0	comp39607_c0_seq1	223	35.82	-	-	-	-	-	-	0	0	19.16	0	1.52	0.95	0	1.01	0.33	0.91
comp45030_c0	comp45030_c0_seq1	225	37.13	-	-	-	-	-	-	0	0	19.15	1.02	2.93	0	13.01	4.55	0	0
comp374176_c0	comp374176_c0_seq1	225	37.13	-	-	-	-	-	-	0	0	19.15	0	0	0	3.33	0	0	0
comp404880_c0	comp404880_c0_seq1	225	37.13	-	-	-	-	-	-	0	0	19.15	0	0	3.07	1.21	0	0	8.23
comp430771_c0	comp430771_c0_seq1	226	37.8	-	-	-	-	-	-	0	0	19.13	0	0	0	0	4.47	0	0
comp32783_c0	comp32783_c0_seq1,comp32783_c0_seq2,comp32783_c0_seq3	279	44.62	-	-	-	-	-	-	0	0	19.1	11.77	4.42	5.26	12.37	0	0	6.28
comp434655_c0	comp434655_c0_seq1	206	25.67	-	-	-	-	-	-	0	0	19.1	9.83	9.74	3.11	0	0	0	5.1
comp249041_c0	comp249041_c0_seq1	229	39.82	-	-	-	-	-	-	0	0	19.08	0.95	3	5.15	0	0	17.35	0
comp25774_c1	comp25774_c1_seq1	268	70.66	-	-	-	-	-	-	0	0	19.08	0.18	4.62	1.45	0	0.85	0	7.1
comp394679_c0	comp394679_c0_seq1	214	30.23	-	-	-	-	-	-	0	0	19.06	0	0	0.38	0	0	0	0.36
comp43127_c0	comp43127_c0_seq1,comp43127_c0_seq2,comp43127_c0_seq3,comp43127_c0_seq4	526	223.95	-	-	-	-	-	-	0	0	19.04	4.91	0	0	2.04	1.34	0	0
comp21114_c0	comp21114_c0_seq1	213	29.64	-	-	-	-	-	-	0	0	19.03	0	0	0	1.14	12.62	0	0
comp4894_c0	comp4894_c0_seq1	240	47.71	-	-	-	-	-	-	0	0	19.01	8.73	2.96	1.91	2.12	0.25	0	5.95
comp243737_c0	comp243737_c0_seq1	233	42.61	-	-	-	-	-	-	0	0	18.99	0	3.57	0	0	0	0	0
comp194953_c0	comp194953_c0_seq1	234	43.32	-	-	-	-	-	-	0	0	18.96	2.91	0	2.37	0.26	3.06	4.67	2.77
comp14752_c0	comp14752_c0_seq1	234	43.32	-	-	-	-	-	-	0	0	18.96	0	0.25	1.05	0	0	0	3.02
comp134808_c0	comp134808_c0_seq1	471	272	-	-	-	-	-	-	0	0	18.93	13.22	0	0	2.73	17.35	0.09	0
comp189040_c0	comp189040_c0_seq1	274	76.06	-	-	-	-	-	-	0	0	18.86	12.44	0	0.3	13.88	5.55	0.31	0
comp240473_c0	comp240473_c0_seq1	274	76.06	-	-	-	-	-	-	0	0	18.86	3.32	0	2.7	0	0	7.52	0
comp368400_c0	comp368400_c0_seq1	203	24.07	-	-	-	-	-	-	0	0	18.84	5.24	0	0	0	0	0	0
comp57742_c1	comp57742_c1_seq1	224	36.47	-	-	-	-	-	-	0	0	18.82	0	0	0	7.08	0.99	0	0
comp394942_c0	comp394942_c0_seq1	221	34.54	-	-	-	-	-	-	0	0	18.81	7.31	0	0	0	0	0	0
comp260710_c0	comp260710_c0_seq1	226	37.8	-	-	-	-	-	-	0	0	18.81	0	2.88	3.32	0	0	6.62	0
comp30844_c1	comp30844_c1_seq1	220	33.9	EFTS	-	GO:0005739(mitochondrion);GO:0003746(translation elongation factor activity)	[J] Translation, ribosomal structure and biogenesis	-	-	0	0	18.8	0	4.81	2.02	2.32	0	0.35	5.79
comp34734_c0	comp34734_c0_seq1	220	33.9	-	-	-	-	-	-	0	0	18.8	0	13.79	3.7	6.3	0	10.19	1.61
comp353777_c0	comp353777_c0_seq1	227	38.47	-	-	-	-	-	-	0	0	18.8	0	0	2.07	0	0	2.48	0.28
comp5484_c0	comp5484_c0_seq1	228	39.14	-	-	-	-	-	-	0	0	18.79	0	0	0	0	0	0	0
comp316901_c0	comp316901_c0_seq1	229	39.82	ARI1	ariadne-1	GO:0016874(ligase activity);GO:0008270(zinc ion binding)	[O] Posttranslational modification, protein turnover, chaperones	K11968	-	0	0	18.78	1.58	1.09	2.86	3.67	0	2.39	1.37
comp146990_c0	comp146990_c0_seq1	229	39.82	-	-	-	-	-	-	0	0	18.78	0	39.59	20.32	2.82	12.73	12.26	30.14
comp15737_c0	comp15737_c0_seq1	258	62.02	-	-	-	-	-	-	0	0	18.78	0	3.33	2.39	3.98	5.45	5.76	0
comp449466_c0	comp449466_c0_seq1	218	32.65	-	-	-	-	-	-	0	0	18.77	0	0	0	0	0	0	0
comp543523_c0	comp543523_c0_seq1	218	32.65	-	-	-	-	-	-	0	0	18.77	0	1	0	0	0	0	0
comp290115_c0	comp290115_c0_seq1	217	32.04	-	-	-	-	-	-	0	0	18.75	5.51	0	0	0.35	10.55	0	0
comp40070_c0	comp40070_c0_seq1	217	32.04	-	-	-	-	-	-	0	0	18.75	5.12	0	0	0	0	0	0
comp35085_c0	comp35085_c0_seq1	232	41.9	-	-	-	-	-	-	0	0	18.72	0	0	0	0	0.58	0	0
comp274790_c0	comp274790_c0_seq1	252	57.06	-	-	-	-	-	-	0	0	18.69	6.19	2.1	1.2	0.98	4.23	0	1.53
comp29402_c0	comp29402_c0_seq1	256	60.35	-	-	-	-	-	-	0	0	18.69	0.21	1.08	0.94	0	2	6.71	0
comp14717_c1	comp14717_c1_seq1	215	30.82	-	-	-	-	-	-	0	0	18.69	0	0	0	0.36	0	0	0
comp528184_c0	comp528184_c0_seq1	214	30.23	NAC008	-	GO:0005634(nucleus);GO:0003677(DNA binding);GO:0000077(DNA damage checkpoint);GO:0040020(regulation of meiosis);GO:0006355(regulation of transcription, DNA-dependent);GO:0010332(response to gamma radiation);GO:0006351(transcription, DNA-dependent)	-	-	-	0	0	18.65	0.83	6.48	0	0	0.8	0	0
comp253922_c0	comp253922_c0_seq1	235	44.04	-	-	-	-	-	-	0	0	18.65	0	0	0	1.02	7.95	0	0
comp409888_c0	comp409888_c0_seq1	213	29.64	-	-	-	-	-	-	0	0	18.61	5.11	0	0	1.14	2.44	0	0
comp40747_c0	comp40747_c0_seq1	213	29.64	-	-	-	-	-	-	0	0	18.61	0	0	0	3.79	0	0	0
comp49898_c0	comp49898_c0_seq1,comp49898_c0_seq2	291	47.36	-	-	-	-	-	-	0	0	18.58	3.26	3.66	2.55	2.8	4.19	0	0
comp33713_c1	comp33713_c1_seq1	544	345	-	-	-	-	-	-	0	0	18.55	8.58	0	0	4.39	6.88	0	0
comp192804_c0	comp192804_c0_seq1	347	148	-	-	-	-	-	-	0	0	18.55	5.2	3.67	0.85	0.15	2.36	2.17	1.03
comp1875_c0	comp1875_c0_seq1	205	25.13	-	-	-	-	-	-	0	0	18.53	2.51	0	9.52	0	4.8	23.22	6.95
comp21987_c0	comp21987_c0_seq1	211	28.47	-	-	-	-	-	-	0	0	18.51	0	3.44	1.6	5.52	5.93	6.28	0.77
comp377048_c0	comp377048_c0_seq1	211	28.47	LAC19	nitrite reductase (NO-forming)	GO:0048046(apoplast);GO:0005507(copper ion binding);GO:0052716(hydroquinone:oxygen oxidoreductase activity);GO:0008471(laccase activity);GO:0046274(lignin catabolic process)	[Q] Secondary metabolites biosynthesis, transport and catabolism	K00368	ko00910(Nitrogen metabolism)	0	0	18.51	0	6.87	0	0	0	0	0
comp365766_c0	comp365766_c0_seq1	240	47.71	-	-	-	[R] General function prediction only	-	-	0	0	18.5	0.26	0	0.48	2.83	1.26	0	0
comp330227_c0	comp330227_c0_seq1	240	47.71	-	-	-	-	-	-	0	0	18.5	0	0	0	0	2.78	0	0
comp309043_c0	comp309043_c0_seq1	226	37.8	-	-	-	-	-	-	0	0	18.49	14.69	0.86	2.71	0	0	0	4.04
comp353918_c0	comp353918_c0_seq1	225	37.13	-	-	-	-	-	-	0	0	18.49	1.36	1.46	0	3.93	0	0	0
comp319161_c0	comp319161_c0_seq1	225	37.13	-	-	-	-	-	-	0	0	18.49	0	0	4.6	0	0	6.74	2.35
comp298716_c0	comp298716_c0_seq1	229	39.82	CRK14	-	GO:0016021(integral to membrane);GO:0005524(ATP binding);GO:0004674(protein serine/threonine kinase activity);GO:0004872(receptor activity)	-	K00924	-	0	0	18.47	0	0	0	9.03	4.24	0	0.27
comp38826_c0	comp38826_c0_seq1	229	39.82	-	-	-	-	-	-	0	0	18.47	0	0.82	1.43	5.08	0	0	0
comp11180_c0	comp11180_c0_seq1	210	27.9	-	-	-	-	-	-	0	0	18.45	11.31	0	1.63	0	0	0	2.74
comp481749_c0	comp481749_c0_seq1	210	27.9	-	-	-	-	-	-	0	0	18.45	0	0	0	0	0	0	0
comp367433_c0	comp367433_c0_seq1	220	33.9	-	-	-	-	-	-	0	0	18.44	2.23	0	0	0	0	0	0
comp359872_c0	comp359872_c0_seq1	231	41.21	-	-	-	-	-	-	0	0	18.44	0.92	0	0	0	0	0	0
comp429793_c0	comp429793_c0_seq1	220	33.9	-	-	-	-	-	-	0	0	18.44	0	0	0	0	0	0	0
comp527076_c0	comp527076_c0_seq1	220	33.9	-	-	-	-	-	-	0	0	18.44	0	0	0.67	0	0	4.57	0
comp282693_c0	comp282693_c0_seq1	242	49.21	-	-	-	-	-	-	0	0	18.43	5.9	0	0	0	4.17	0	0
comp391492_c0	comp391492_c0_seq1	233	42.61	-	-	-	-	-	-	0	0	18.41	1.18	0	0.8	2.37	0	3.08	0
comp335086_c0	comp335086_c0_seq1	249	54.65	-	-	-	-	-	-	0	0	18.39	2.54	0.2	0	0	0	0	0
comp374419_c0	comp374419_c0_seq1	218	32.65	-	-	-	-	-	-	0	0	18.39	0	0	1.05	0	0	0	4.34
comp395636_c0	comp395636_c0_seq1	203	24.07	-	-	-	-	-	-	0	0	18.33	9.44	0	7.58	0	0	12.37	4.99
comp460510_c0	comp460510_c0_seq1	203	24.07	-	-	-	-	-	-	0	0	18.33	0.52	0	0	0	0	0	0
comp8102_c0	comp8102_c0_seq1	237	45.49	-	-	-	-	-	-	0	0	18.32	6.66	3.35	2.76	0	16.45	9.43	2.64
comp247213_c0	comp247213_c0_seq1	238	46.22	-	-	-	-	-	-	0	0	18.3	5.19	0.24	3.21	0	0.78	9.79	0.24
comp12916_c0	comp12916_c0_seq1	215	30.82	-	-	-	-	-	-	0	0	18.29	0	3.53	1.48	0	0	0	2.48
comp372652_c0	comp372652_c0_seq1	247	53.07	-	-	-	-	-	-	0	0	18.25	0	0	0	0	0	0	0
comp33125_c0	comp33125_c0_seq1	367	168	chid1	-	GO:0005576(extracellular region);GO:0005764(lysosome);GO:0043169(cation binding);GO:0004568(chitinase activity);GO:0006032(chitin catabolic process)	[G] Carbohydrate transport and metabolism	-	-	0	0	18.24	0	0.85	2.65	4.01	0.9	0.37	7.6
comp51218_c0	comp51218_c0_seq1	306	107	-	-	-	-	-	-	0	0	18.21	13.8	1.32	5.75	0	13.87	14.47	6.12
comp34819_c0	comp34819_c0_seq1	213	29.64	-	-	-	-	-	-	0	0	18.2	0.85	0	0	9.85	4.07	0	0
comp458615_c0	comp458615_c0_seq1	226	37.8	-	-	-	-	-	-	0	0	18.16	1	7.77	0	3.57	0	0	0
comp409466_c0	comp409466_c0_seq1	228	39.14	-	-	-	-	-	-	0	0	18.16	0.97	0	0	3.73	0	0	1.67
comp328469_c0	comp328469_c0_seq1	224	36.47	-	-	-	-	-	-	0	0	18.15	0	0	0	5.24	0	0	0
comp296800_c0	comp296800_c0_seq1	212	29.05	-	-	-	-	-	-	0	0	18.14	9.12	4.49	1.96	5.03	6.23	0	5.26
comp36432_c0	comp36432_c0_seq1,comp36432_c0_seq2	233	42.12	-	-	-	-	-	-	0	0	18.14	0	4.67	7	0.27	15.4	8.81	1.56
comp21568_c0	comp21568_c0_seq1	244	50.74	-	-	-	-	-	-	0	0	18.12	0	0	0	7.75	0	0	0
comp59482_c1	comp59482_c1_seq1	233	42.61	-	-	-	-	-	-	0	0	18.12	0	0	0	0	0.28	0	0
comp6267_c0	comp6267_c0_seq1	255	59.52	-	-	-	-	-	-	0	0	18.12	0	1.83	0	0	0	0	0
comp45987_c0	comp45987_c0_seq1,comp45987_c0_seq2	248	47.98	-	-	-	-	-	-	0	0	18.11	4.22	1.01	1.06	1.23	6.27	0	2.84
comp286157_c0	comp286157_c0_seq1	251	56.26	-	-	-	-	-	-	0	0	18.09	2.24	0	0	3	6.01	0	0
comp588710_c0	comp588710_c0_seq1	220	33.9	-	-	-	-	-	-	0	0	18.08	0	0	0	0	1.78	0	0
comp4032_c0	comp4032_c0_seq1	236	44.76	-	-	-	-	-	-	0	0	18.07	0	4.86	0	4.02	0	0	0
comp180321_c0	comp180321_c0_seq1	252	57.06	-	-	-	-	-	-	0	0	18.04	2.87	2.67	0.2	27.95	0	0.42	0
comp256698_c0	comp256698_c0_seq1	268	70.66	PERK14	-	GO:0016021(integral to membrane);GO:0005886(plasma membrane);GO:0005524(ATP binding);GO:0004674(protein serine/threonine kinase activity)	[T] Signal transduction mechanisms	-	-	0	0	18.04	0	4.77	1.45	2.07	1.54	0.17	2.47
comp236755_c0	comp236755_c0_seq1	238	46.22	-	-	-	-	-	-	0	0	18.03	0	4.71	6.9	3.16	3.65	3.61	0
comp14287_c0	comp14287_c0_seq1	210	27.9	-	-	-	-	-	-	0	0	18.01	6.78	9.74	1.63	5.64	0	0	5.48
comp43738_c0	comp43738_c0_seq1,comp43738_c0_seq2	386	166.93	-	-	-	-	-	-	0	0	17.98	7.19	0	0	3.79	0	0	0
comp79_c0	comp79_c0_seq1	259	62.86	-	-	-	-	-	-	0	0	17.94	3.21	0	0	4.29	3.46	0	0
comp331787_c0	comp331787_c0_seq1	249	54.65	-	-	-	-	-	-	0	0	17.94	0	4.97	0.63	0	2.43	3.05	1
comp273016_c0	comp273016_c0_seq1	242	49.21	-	-	-	-	-	-	0	0	17.93	0	0	0	4.11	0	0	0
comp289193_c0	comp289193_c0_seq1	243	49.97	-	-	-	-	-	-	0	0	17.91	0	6.09	0.46	10.79	2.41	0	0
comp209461_c0	comp209461_c0_seq1	268	70.66	-	-	-	-	-	-	0	0	17.87	0.89	4	0.65	9.38	0	2.02	2.63
comp460193_c0	comp460193_c0_seq1	229	39.82	-	-	-	-	-	-	0	0	17.85	0.32	0	0	0	0	0	0
comp421668_c0	comp421668_c0_seq1	214	30.23	-	-	-	-	-	-	0	0	17.84	0	0	0	0	0	0	0
comp279791_c0	comp279791_c0_seq1	235	44.04	-	-	-	-	-	-	0	0	17.81	0.86	0	1.81	4.08	0	0	2.97
comp313865_c0	comp313865_c0_seq1	213	29.64	-	-	-	-	-	-	0	0	17.79	4.68	0	1.54	1.52	2.85	6.03	0.37
comp6479_c0	comp6479_c0_seq1	237	45.49	-	-	-	-	-	-	0	0	17.79	1.66	0	0	0	0	0	0
comp6108_c0	comp6108_c0_seq1	213	29.64	-	-	-	-	-	-	0	0	17.79	0	0	0	0	1.22	0	0
comp369058_c0	comp369058_c0_seq1	207	26.22	-	-	-	-	-	-	0	0	17.76	0	0	0	0	0.46	0	0
comp651125_c0	comp651125_c0_seq1	207	26.22	-	-	-	-	-	-	0	0	17.76	0	0	0	0	0	0	0
comp473665_c0	comp473665_c0_seq1	221	34.54	-	-	-	-	-	-	0	0	17.75	0	0	0	0	0	0	0
comp26200_c0	comp26200_c0_seq1	212	29.05	-	-	-	-	-	-	0	0	17.72	0.43	13.1	2.75	5.41	1.25	2.46	4.88
comp583740_c0	comp583740_c0_seq1	220	33.9	-	-	-	-	-	-	0	0	17.72	0	0	0.34	0	0	0	0
comp40971_c0	comp40971_c0_seq1,comp40971_c0_seq2	312	89.72	-	-	-	-	-	-	0	0	17.71	2.74	0	0	8.18	5.51	0	0
comp311459_c0	comp311459_c0_seq1	260	63.71	-	-	-	-	-	-	0	0	17.7	0.2	0	1.61	0	0	3.74	0
comp28731_c0	comp28731_c0_seq1,comp28731_c0_seq2	208	24.74	-	-	-	-	-	-	0	0	17.7	0	0	2.9	8.85	0	0	6.95
comp462249_c0	comp462249_c0_seq1	219	33.27	-	-	-	-	-	-	0	0	17.68	0	0	0	0	0	0	1.97
comp48255_c0	comp48255_c0_seq1	218	32.65	-	-	-	-	-	-	0	0	17.64	7.73	0.67	3.14	1.03	3.7	1.82	0
comp1534_c1	comp1534_c1_seq1	218	32.65	-	-	-	-	-	-	0	0	17.64	6.96	8.66	6.28	8.94	2.22	8.39	9.36
comp38469_c0	comp38469_c0_seq1,comp38469_c0_seq2	246	41.29	-	-	-	-	-	-	0	0	17.59	6.44	0	0	6.09	11.44	0	0.21
comp236917_c0	comp236917_c0_seq1	277	78.81	-	-	-	-	-	-	0	0	17.58	6.4	0	0	3.42	2.14	0	0
comp528228_c0	comp528228_c0_seq1	210	27.9	-	-	-	-	-	-	0	0	17.57	0.45	0	0	0	5.19	0	0
comp517707_c0	comp517707_c0_seq1	210	27.9	-	-	-	-	-	-	0	0	17.57	0	0	2.86	0	0	0	9
comp226884_c0	comp226884_c0_seq1	205	25.13	-	-	-	-	-	-	0	0	17.56	0	3.46	0	1.79	3.36	0	0
comp561315_c0	comp561315_c0_seq1	205	25.13	-	-	-	-	-	-	0	0	17.56	0	0	0	2.68	0	0	0
comp36349_c0	comp36349_c0_seq1	230	40.51	UVH3	DNA excision repair protein ERCC-5	GO:0005634(nucleus);GO:0004519(endonuclease activity);GO:0046872(metal ion binding);GO:0005515(protein binding);GO:0003697(single-stranded DNA binding);GO:0010213(non-photoreactive DNA repair);GO:0006289(nucleotide-excision repair);GO:0009408(response to heat);GO:0010224(response to UV-B)	[L] Replication, recombination and repair	K10846	ko03420(Nucleotide excision repair)	0	0	17.55	10.59	8.32	3.09	0	6.26	6.47	5.93
comp370986_c0	comp370986_c0_seq1	230	40.51	-	-	-	-	-	-	0	0	17.55	0	3.22	0	8.87	0	0	0.27
comp50480_c0	comp50480_c0_seq1	230	40.51	-	-	-	-	-	-	0	0	17.55	0	2.42	0.84	0	0	4.7	0
comp45709_c0	comp45709_c0_seq1	229	39.82	-	-	-	-	-	-	0	0	17.54	4.12	4.1	1.72	7.05	0.3	0.9	1.64
comp394875_c0	comp394875_c0_seq1	235	44.04	-	-	-	-	-	-	0	0	17.54	0	0.99	0	0	0	0	0
comp425658_c0	comp425658_c0_seq1	234	43.32	-	-	-	-	-	-	0	0	17.54	0	0	0	0	0	0	0
comp49462_c0	comp49462_c0_seq1,comp49462_c0_seq2	272	56.69	-	-	-	-	-	-	0	0	17.53	0.64	1.46	3.6	1.51	8.59	5.58	11.97
comp150654_c0	comp150654_c0_seq1	334	135	-	-	-	-	-	-	0	0	17.52	1.78	16.43	3.63	0	0	7.15	5.9
comp54436_c0	comp54436_c0_seq1,comp54436_c0_seq2	389	104.03	-	-	-	-	-	-	0	0	17.5	4.87	0.55	6.86	0.3	9.91	12.33	4.26
comp516011_c0	comp516011_c0_seq1	215	30.82	-	-	-	-	-	-	0	0	17.5	0	0	0	0	0	0	0
comp408373_c0	comp408373_c0_seq1	209	27.33	-	-	-	-	-	-	0	0	17.49	0	1.19	0.42	2.88	5.74	3.05	1.6
comp350663_c0	comp350663_c0_seq1	224	36.47	-	-	-	-	-	-	0	0	17.48	0	5.66	3.44	0	1.32	0	0
comp328862_c0	comp328862_c0_seq1	240	47.71	-	-	-	-	-	-	0	0	17.47	2.91	0	0	3.77	0	0	0
comp31945_c0	comp31945_c0_seq1	312	113	-	-	-	-	-	-	0	0	17.46	3.02	10.68	4.03	5.57	1.5	4.53	12.07
comp414252_c0	comp414252_c0_seq1	241	48.46	-	-	-	-	-	-	0	0	17.45	0	1.8	0.94	0	1.25	0	6.76
comp45109_c0	comp45109_c0_seq1	214	30.23	-	-	-	-	-	-	0	0	17.44	11.27	6.84	2.26	11.89	0	5.91	0
comp503693_c0	comp503693_c0_seq1	204	24.6	LECRK91	-	GO:0016021(integral to membrane);GO:0005886(plasma membrane);GO:0005524(ATP binding);GO:0004674(protein serine/threonine kinase activity);GO:0004872(receptor activity);GO:0005529(sugar binding)	-	-	-	0	0	17.44	0	2.21	0.46	0	0.49	0	1.77
comp236759_c0	comp236759_c0_seq1	283	84.42	-	-	-	-	-	-	0	0	17.42	6.28	9.02	2.7	2.53	0.57	3.53	2.84
comp402193_c0	comp402193_c0_seq1	208	26.77	-	-	-	-	-	-	0	0	17.4	18.85	7.72	1.7	1.26	2.7	4.45	2.45
comp21681_c0	comp21681_c0_seq1	208	26.77	-	-	-	-	-	-	0	0	17.4	0	4.06	0	0	0	0	0
comp44175_c0	comp44175_c0_seq1	208	26.77	-	-	-	-	-	-	0	0	17.4	0	0.41	0.85	0.42	0	3.11	0.41
comp432872_c0	comp432872_c0_seq1	221	34.54	-	-	-	-	-	-	0	0	17.39	0	0	0	0	0	0	0
comp395865_c0	comp395865_c0_seq1	213	29.64	-	-	-	-	-	-	0	0	17.37	3.41	3.3	3.46	0	0	0	5.52
comp421842_c0	comp421842_c0_seq1	213	29.64	-	-	-	-	-	-	0	0	17.37	0	0	0	0	4.89	0	0
comp24546_c0	comp24546_c0_seq1	220	33.9	-	-	-	-	-	-	0	0	17.36	6.33	0	2.69	0	0	8.43	0
comp36398_c0	comp36398_c0_seq1	305	106	-	-	-	-	-	-	0	0	17.35	1.43	0	0	0.11	0.11	0	0
comp35195_c0	comp35195_c0_seq1	268	70.66	-	-	-	-	-	-	0	0	17.35	0	0	0	0	0.17	0	0
comp6305_c0	comp6305_c0_seq1	337	138	-	-	-	-	-	-	0	0	17.32	5.3	0	0	0.98	5.42	0	0
comp404640_c0	comp404640_c0_seq1	247	53.07	-	-	-	-	-	-	0	0	17.32	2.38	0	0	0	0	0	0
comp9939_c0	comp9939_c0_seq1	203	24.07	-	-	-	-	-	-	0	0	17.31	8.39	0.9	2.37	2.8	16.54	6.93	2.27
comp358589_c0	comp358589_c0_seq1	203	24.07	-	-	-	-	-	-	0	0	17.31	3.15	7.23	9.47	0	0	0	11.33
comp338704_c0	comp338704_c0_seq1	207	26.22	-	-	-	-	-	-	0	0	17.3	4.81	3.73	0	0	0	0	0
comp483044_c0	comp483044_c0_seq1	207	26.22	-	-	-	-	-	-	0	0	17.3	0	0	0	0.43	7.82	0	0
comp242243_c0	comp242243_c0_seq1	218	32.65	-	-	-	-	-	-	0	0	17.27	6.18	14.99	4.89	3.78	0	1.82	6.02
comp35173_c0	comp35173_c0_seq1	232	41.9	-	-	-	-	-	-	0	0	17.26	20.48	9.34	2.18	0.8	14.4	0	7.55
comp303728_c0	comp303728_c0_seq1	235	44.04	-	-	-	-	-	-	0	0	17.26	5.73	1.24	0	0	0	0	0
comp235216_c0	comp235216_c0_seq1	239	46.96	-	-	-	-	-	-	0	0	17.23	10.48	0	0	0	0	0	0
comp55344_c0	comp55344_c0_seq1	239	46.96	SEC14L2	-	GO:0005737(cytoplasm);GO:0016021(integral to membrane);GO:0005634(nucleus);GO:0008289(lipid binding);GO:0005215(transporter activity);GO:0006355(regulation of transcription, DNA-dependent);GO:0006351(transcription, DNA-dependent)	[I] Lipid transport and metabolism	-	-	0	0	17.23	2.96	7.18	0.73	0	3.85	1.52	0
comp394893_c0	comp394893_c0_seq1	211	28.47	-	-	-	-	-	-	0	0	17.22	0	0	0	1.58	0	0	0
comp25801_c0	comp25801_c0_seq1	241	48.46	-	-	-	-	-	-	0	0	17.2	0	2.47	1.88	0	0	2.95	0
comp4950_c0	comp4950_c0_seq1	206	25.67	-	-	-	-	-	-	0	0	17.19	1.47	6.78	3.55	11.38	0.94	6.5	8.08
comp389632_c0	comp389632_c0_seq1	242	49.21	-	-	-	-	-	-	0	0	17.19	0	1.77	0	0	0	0	0
comp237428_c0	comp237428_c0_seq1	243	49.97	-	-	-	-	-	-	0	0	17.17	0	0	6.84	2.7	2.9	0	13.98
comp239323_c0	comp239323_c0_seq1	272	74.24	-	-	-	-	-	-	0	0	17.17	0	0	0	0.91	0	0	0
comp351097_c0	comp351097_c0_seq1	225	37.13	Os01g0164500	-	GO:0005524(ATP binding);GO:0008026(ATP-dependent helicase activity);GO:0003723(RNA binding)	-	-	-	0	0	17.17	0	4.1	3.99	0	0.97	5.45	5
comp307475_c0	comp307475_c0_seq1	259	62.86	-	transformation/transcription domain-associated protein	-	[T] Signal transduction mechanisms ;[B] Chromatin structure and dynamics ;[L] Replication, recombination and repair ;[D] Cell cycle control, cell division, chromosome partitioning	K08874	-	0	0	17.16	4.82	0.52	2.72	2.5	0.38	2.84	2.95
comp198973_c0	comp198973_c0_seq1	259	62.86	-	-	-	-	-	-	0	0	17.16	0	3.29	8.88	4.82	3.26	13.45	6.08
comp495075_c0	comp495075_c0_seq1	259	62.86	-	-	-	-	-	-	0	0	17.16	0	0	0	0	0	0	0
comp16739_c0	comp16739_c0_seq1	224	36.47	-	-	-	-	-	-	0	0	17.14	0	0	0	0	0.99	0	0
comp37997_c0	comp37997_c0_seq1	210	27.9	-	-	-	-	-	-	0	0	17.13	0	5.07	0	0	0	0	0
comp33496_c0	comp33496_c0_seq1	246	52.29	-	-	-	-	-	-	0	0	17.11	2.9	0.83	0.44	7.3	0.23	0.46	1.25
comp39075_c0	comp39075_c0_seq1	222	35.18	-	-	-	-	-	-	0	0	17.08	1.08	5.87	1.94	5.75	0	0.68	4.65
comp517513_c0	comp517513_c0_seq1	222	35.18	-	-	-	-	-	-	0	0	17.08	0.01	0	0	0	1.02	0	0
comp240324_c0	comp240324_c0_seq1	249	54.65	-	-	-	-	-	-	0	0	17.05	0	3.58	6.05	1.03	1.55	5.01	0
comp415672_c0	comp415672_c0_seq1	249	54.65	-	-	-	-	-	-	0	0	17.05	0	4.97	0	0	0	0	0
comp16905_c0	comp16905_c0_seq1	209	27.33	-	-	-	-	-	-	0	0	17.04	0	18.3	0	0	0	0	0.4
comp326020_c0	comp326020_c0_seq1	214	30.23	-	-	-	-	-	-	0	0	17.03	0	0	7.54	2.23	0	18.92	0
comp415129_c0	comp415129_c0_seq1	201	23.03	-	-	-	-	-	-	0	0	17.03	0	0	3.96	4.39	0	8.28	0
comp23295_c0	comp23295_c0_seq1,comp23295_c0_seq2	747	536.34	-	-	-	-	-	-	0	0	16.98	12.8	8.64	6.68	0	0	4.52	13.8
comp474388_c0	comp474388_c0_seq1	236	44.76	AF_0130	-	GO:0004407(histone deacetylase activity)	[B] Chromatin structure and dynamics	-	-	0	0	16.98	0.28	0	0	0	0	0	0
comp40676_c0	comp40676_c0_seq1	233	42.61	-	-	-	-	-	-	0	0	16.97	0	0	1.87	0.53	0	1.96	0.51
comp471810_c0	comp471810_c0_seq1	232	41.9	pol	-	GO:0004190(aspartic-type endopeptidase activity);GO:0003677(DNA binding);GO:0004519(endonuclease activity);GO:0003723(RNA binding);GO:0003964(RNA-directed DNA polymerase activity);GO:0015074(DNA integration);GO:0006278(RNA-dependent DNA replication)	[R] General function prediction only	-	-	0	0	16.97	0	0	2.99	5.09	0.29	0	7.81
comp50070_c0	comp50070_c0_seq1	232	41.9	-	-	-	-	-	-	0	0	16.97	0	0.78	0	0	0	0	0
comp24095_c0	comp24095_c0_seq1	290	91.14	-	-	-	-	-	-	0	0	16.95	5.12	9.31	3.88	3.33	7.02	3.53	5.75
comp47205_c0	comp47205_c0_seq1	361	162	-	-	-	-	-	-	0	0	16.95	4.05	2.82	2.18	2.22	2.23	0.81	3.03
comp263236_c0	comp263236_c0_seq1	288	89.2	-	-	-	-	-	-	0	0	16.9	1.41	0	0	5.41	1.08	0	0
comp41869_c0	comp41869_c0_seq1,comp41869_c0_seq2	382	174.06	-	-	-	-	-	-	0	0	16.88	8.07	1.29	1.18	0	0	0	3.54
comp45291_c0	comp45291_c0_seq1,comp45291_c0_seq2	304	76.85	-	-	-	-	-	-	0	0	16.87	6.88	2.15	0.65	11.77	6.23	0.23	0
comp328450_c0	comp328450_c0_seq1	225	37.13	-	-	-	-	-	-	0	0	16.84	7.14	1.46	0.92	0	0	3.85	0
comp582585_c0	comp582585_c0_seq1	217	32.04	-	-	-	-	-	-	0	0	16.84	1.18	0	0	0	0	0	0
comp395040_c0	comp395040_c0_seq1	203	24.07	-	-	-	-	-	-	0	0	16.81	0	0	0	0	0	0	0
comp289229_c0	comp289229_c0_seq1	277	78.81	-	-	-	-	-	-	0	0	16.8	0	0	0.58	0	1.84	0	1.8
comp45833_c0	comp45833_c0_seq1	251	56.26	-	-	-	-	-	-	0	0	16.78	0	0	0	0	0	0	0
comp58100_c0	comp58100_c0_seq1,comp58100_c0_seq2,comp58100_c0_seq3,comp58100_c0_seq4,comp58100_c0_seq5,comp58100_c0_seq6	575	326.07	-	-	-	-	-	-	0	0	16.77	13.33	8.04	7.95	1.22	4.34	13.64	9.03
comp347166_c0	comp347166_c0_seq1	216	31.43	-	-	-	-	-	-	0	0	16.77	0	0	0	0	0	0	0
comp374342_c0	comp374342_c0_seq1	223	35.82	-	-	-	-	-	-	0	0	16.77	0	4.86	1.91	2.2	0	3.33	3.66
comp294578_c0	comp294578_c0_seq1	222	35.18	-	-	-	-	-	-	0	0	16.73	7.89	3.71	0.97	0	0	4.4	0
comp439126_c0	comp439126_c0_seq1	239	46.96	-	-	-	-	-	-	0	0	16.71	0.81	2.32	0	0	0	0	0
comp19104_c0	comp19104_c0_seq1	236	44.76	-	-	-	-	-	-	0	0	16.71	0	0	0	0	0	0	0
comp24317_c0	comp24317_c0_seq1	283	84.42	-	-	-	-	-	-	0	0	16.7	6.28	3.99	6.61	1.6	0	7.76	6.2
comp290117_c0	comp290117_c0_seq1	241	48.46	-	-	-	-	-	-	0	0	16.7	3.39	2.69	1.88	0	4.73	3.44	2.25
comp14441_c0	comp14441_c0_seq1	241	48.46	-	-	-	-	-	-	0	0	16.7	3.13	0.67	0	0	2.74	0	0
comp256929_c0	comp256929_c0_seq1	242	49.21	-	-	-	-	-	-	0	0	16.69	3.33	0	0	3.2	6.62	0	0
comp430246_c0	comp430246_c0_seq1	233	42.61	-	-	-	-	-	-	0	0	16.69	2.96	0	1.87	3.16	0.57	4.47	6.15
comp359797_c0	comp359797_c0_seq1	210	27.9	-	-	-	-	-	-	0	0	16.69	1.36	0	0.82	0	0	0	3.91
comp152895_c0	comp152895_c0_seq1	233	42.61	-	-	-	-	-	-	0	0	16.69	0	11.74	2.41	0	7.93	1.96	2.56
comp291304_c0	comp291304_c0_seq1	234	43.32	PERK10	-	GO:0016021(integral to membrane);GO:0005886(plasma membrane);GO:0005524(ATP binding);GO:0004674(protein serine/threonine kinase activity)	[T] Signal transduction mechanisms	-	-	0	0	16.69	0	0.5	0	9.59	3.34	0	0
comp414278_c0	comp414278_c0_seq1	210	27.9	-	-	-	-	-	-	0	0	16.69	0	1.56	1.63	0	0	0	0
comp480851_c0	comp480851_c0_seq1	210	27.9	-	-	-	-	-	-	0	0	16.69	0	0	0	5.23	0	0	0
comp403174_c0	comp403174_c0_seq1	221	34.54	-	-	-	-	-	-	0	0	16.68	4.75	1.26	0.99	2.93	9.08	0	0
comp238303_c0	comp238303_c0_seq1	280	81.6	-	-	-	-	-	-	0	0	16.67	4.18	0	0	6.06	0	0	0
comp148998_c0	comp148998_c0_seq1	480	281	-	-	-	-	-	-	0	0	16.66	7.59	0	0.08	5.76	0.77	0	0
comp373113_c0	comp373113_c0_seq1	231	41.21	-	-	-	-	-	-	0	0	16.66	6.74	0	0	0	0	0	0
comp287229_c0	comp287229_c0_seq1	202	23.55	-	-	-	-	-	-	0	0	16.66	0	19.4	2.42	0	0	9.11	0
comp517775_c0	comp517775_c0_seq1	220	33.9	-	-	-	-	-	-	0	0	16.63	8.56	3.85	0.34	0	0	0	0.64
comp41599_c0	comp41599_c0_seq1	249	54.65	-	-	-	-	-	-	0	0	16.6	9.24	1.79	1.04	5.55	9.49	0.87	3
comp449583_c0	comp449583_c0_seq1	228	39.14	-	-	-	-	-	-	0	0	16.6	0	0	0	0	0	0	0
comp6557_c0	comp6557_c0_seq1	205	25.13	VSR2	-	GO:0030665(clathrin coated vesicle membrane);GO:0000139(Golgi membrane);GO:0016021(integral to membrane);GO:0031902(late endosome membrane);GO:0005509(calcium ion binding);GO:0015031(protein transport)	-	-	-	0	0	16.58	7.53	2.16	3.17	22.35	0.48	8.53	1.74
comp286010_c0	comp286010_c0_seq1	270	72.44	-	-	-	-	-	-	0	0	16.58	3.14	0.6	0.79	0	3.33	1.48	0
comp544751_c0	comp544751_c0_seq1	219	33.27	-	-	-	-	-	-	0	0	16.58	0	0	0.34	0	3.26	0	4.59
comp341099_c0	comp341099_c0_seq1	227	38.47	-	-	-	-	-	-	0	0	16.57	12.79	0.57	0	0	0	0	0
comp33676_c0	comp33676_c0_seq1	227	38.47	-	-	-	-	-	-	0	0	16.57	1.64	0	0.3	0.88	0	0	0.85
comp41822_c0	comp41822_c0_seq1,comp41822_c0_seq2	221	32.24	-	-	-	-	-	-	0	0	16.57	0	0	2.64	4.64	0	0	5.06
comp444647_c0	comp444647_c0_seq1	227	38.47	-	-	-	-	-	-	0	0	16.57	0	0	0	0	0	0	0
comp461008_c0	comp461008_c0_seq1	226	37.8	-	-	-	-	-	-	0	0	16.54	1	0	0	3.57	0	0	0.58
comp2455_c0	comp2455_c0_seq1	213	29.64	-	-	-	[A] RNA processing and modification	-	-	0	0	16.54	0	0	2.69	0	0	3.62	6.63
comp4420_c0	comp4420_c0_seq1	218	32.65	-	-	-	-	-	-	0	0	16.52	0.77	0	0	0	0	0	0
comp10541_c0	comp10541_c0_seq1	218	32.65	-	-	-	-	-	-	0	0	16.52	0	0	0	0	12.93	0	0
comp433363_c0	comp433363_c0_seq1	218	32.65	-	-	-	-	-	-	0	0	16.52	0	0	0	0	0	0	0
comp353888_c0	comp353888_c0_seq1	208	26.77	CRK25	-	GO:0016021(integral to membrane);GO:0005524(ATP binding);GO:0004674(protein serine/threonine kinase activity);GO:0004872(receptor activity)	-	-	-	0	0	16.48	0	0	2.98	0	4.51	8.9	0
comp217572_c0	comp217572_c0_seq1	224	36.47	-	-	-	-	-	-	0	0	16.47	21.1	4.47	9.06	0.62	0.99	17.31	4.79
comp435492_c0	comp435492_c0_seq1	224	36.47	-	-	-	-	-	-	0	0	16.47	0	0	0	0	0	0	0
comp17320_c0	comp17320_c0_seq1	212	29.05	-	-	-	-	-	-	0	0	16.46	3.48	1.5	4.71	0	0	1.23	11.64
comp246547_c0	comp246547_c0_seq1	204	24.6	-	-	-	-	-	-	0	0	16.44	23.6	0	0	14.61	0	0	0
comp346108_c0	comp346108_c0_seq1	237	45.49	-	-	-	-	-	-	0	0	16.44	0	0	0.5	7.9	0	0	0.96
comp492191_c0	comp492191_c0_seq1	235	44.04	-	-	-	-	-	-	0	0	16.42	0	0.25	0.26	0	0	0.27	1.24
comp531_c0	comp531_c0_seq1,comp531_c0_seq2	294	88.68	-	-	-	-	-	-	0	0	16.42	0	0	0	1.22	2.92	0	0
comp148813_c0	comp148813_c0_seq1	540	341	-	-	-	-	-	-	0	0	16.39	5.7	0	0	1.45	7.04	0	0
comp448658_c0	comp448658_c0_seq1	207	26.22	-	-	-	-	-	-	0	0	16.36	4.33	9.95	0	0	3.22	0	0
comp559326_c0	comp559326_c0_seq1	211	28.47	-	-	-	-	-	-	0	0	16.36	0	0	0.8	4.73	0	0	3.45
comp421835_c0	comp421835_c0_seq1	221	34.54	-	-	-	-	-	-	0	0	16.33	0	2.52	0.33	3.9	0	0	0.32
comp459074_c0	comp459074_c0_seq1	221	34.54	-	-	-	-	-	-	0	0	16.33	0	0	0	5.2	0	0	0
comp130109_c0	comp130109_c0_seq1	229	39.82	-	-	-	-	-	-	0	0	16.31	37.39	0	0	12.98	44.24	0	0
comp291629_c0	comp291629_c0_seq1	229	39.82	-	-	-	-	-	-	0	0	16.31	1.27	2.46	1.14	0	0	0	1.1
comp176363_c0	comp176363_c0_seq1	203	24.07	-	-	-	-	-	-	0	0	16.3	3.67	0	0	3.27	19.05	0	0
comp27392_c0	comp27392_c0_seq1	203	24.07	-	-	-	-	-	-	0	0	16.3	1.05	0	0	2.8	0	0.99	0
comp516570_c0	comp516570_c0_seq1	203	24.07	-	-	-	-	-	-	0	0	16.3	0	0.45	1.89	0	0	7.42	0.45
comp11387_c0	comp11387_c0_seq1	228	39.14	-	-	-	-	-	-	0	0	16.28	0.32	2.78	0	5.74	0	0	0
comp342533_c0	comp342533_c0_seq1	210	27.9	-	-	-	-	-	-	0	0	16.26	5.88	0	2.86	7.65	6.92	0	6.65
comp261144_c0	comp261144_c0_seq1	256	60.35	PERK2	-	GO:0016021(integral to membrane);GO:0005886(plasma membrane);GO:0005524(ATP binding);GO:0004674(protein serine/threonine kinase activity);GO:0004872(receptor activity)	[T] Signal transduction mechanisms	-	-	0	0	16.25	4.81	0.18	1.51	3.54	1.4	2.37	0
comp11793_c0	comp11793_c0_seq1	226	37.8	-	-	-	-	-	-	0	0	16.22	0	0	2.41	0	0	0	3.46
comp36499_c0	comp36499_c0_seq1	214	30.23	-	-	-	-	-	-	0	0	16.22	0	7.56	0.38	0	0	0	4.69
comp453489_c0	comp453489_c0_seq1	226	37.8	RAC1	Ras-related C3 botulinum toxin substrate 1	GO:0005737(cytoplasm);GO:0016020(membrane);GO:0019899(enzyme binding);GO:0005525(GTP binding);GO:0006915(apoptosis);GO:0006952(defense response);GO:0007264(small GTPase mediated signal transduction)	[R] General function prediction only	K04392	ko04010(MAPK signaling pathway);ko04062(Chemokine signaling pathway);ko04145(Phagosome);ko04310(Wnt signaling pathway);ko04360(Axon guidance);ko04370(VEGF signaling pathway);ko04510(Focal adhesion);ko04520(Adherens junction);ko04620(Toll-like receptor signaling pathway);ko04650(Natural killer cell mediated cytotoxicity);ko04662(B cell receptor signaling pathway);ko04664(Fc epsilon RI signaling pa…	0	0	16.22	0	3.74	1.51	8.02	2.87	0	2.89
comp395355_c0	comp395355_c0_seq1	245	51.51	-	-	-	-	-	-	0	0	16.18	0	0	0.44	0	0	0	2.33
comp449938_c0	comp449938_c0_seq1	238	46.22	-	-	-	-	-	-	0	0	16.18	0	0	0.99	2.19	0.52	0	4.49
comp50571_c0	comp50571_c0_seq1	246	52.29	-	-	-	-	-	-	0	0	16.18	0	0	0	0	0	0	0
comp3988_c0	comp3988_c0_seq1,comp3988_c0_seq2	339	112.47	-	-	-	-	-	-	0	0	16.16	1.08	0	0	0.15	5	0	0
comp274474_c0	comp274474_c0_seq1	202	23.55	-	-	-	-	-	-	0	0	16.14	10.18	6.47	0.97	0	19.47	0	0
comp47291_c0	comp47291_c0_seq1	235	44.04	-	-	-	-	-	-	0	0	16.14	3.15	3.46	1.81	2.55	0	0	0
comp441511_c0	comp441511_c0_seq1	202	23.55	-	-	-	-	-	-	0	0	16.14	0	2.31	0	5.72	9.22	0	0
comp323450_c0	comp323450_c0_seq1	234	43.32	-	-	-	-	-	-	0	0	16.13	0	0	2.89	0	0	6.87	1.01
comp422955_c0	comp422955_c0_seq1	213	29.64	-	-	-	-	-	-	0	0	16.13	0	0	2.69	0	0.41	5.63	0
comp517037_c0	comp517037_c0_seq1	234	43.32	-	-	-	[R] General function prediction only	-	-	0	0	16.13	0	0	0	0	0	0	0
comp26882_c0	comp26882_c0_seq1,comp26882_c0_seq2	492	162.91	-	-	-	-	-	-	0	0	16.12	20.53	0	0	2.67	38.36	0.08	0
comp216274_c0	comp216274_c0_seq1	364	165	-	-	-	-	-	-	0	0	16.12	2.52	0	0.14	3	3.51	0.72	0.13
comp206067_c0	comp206067_c0_seq1	263	66.28	-	-	-	-	-	-	0	0	16.09	4.76	0	0	9.32	8.92	0	0
comp26956_c0	comp26956_c0_seq1	232	41.9	-	-	-	-	-	-	0	0	16.09	0	0.26	1.36	0.27	16.13	0	2.6
comp21026_c0	comp21026_c0_seq1	217	32.04	-	-	-	-	-	-	0	0	16.07	3.94	0	0	0	0	0	0
comp391901_c0	comp391901_c0_seq1	217	32.04	-	-	-	-	-	-	0	0	16.07	0	0.34	3.2	2.1	5.65	0	0.34
comp414664_c0	comp414664_c0_seq1	217	32.04	-	-	-	-	-	-	0	0	16.07	0	0	0	0	0	0	0
comp20258_c0	comp20258_c0_seq1	351	152	-	-	-	-	-	-	0	0	16.05	3.32	0	0	3.25	3.81	0	0
comp54746_c0	comp54746_c0_seq1	271	73.34	-	-	-	-	-	-	0	0	16.04	2.24	8.01	1.24	0	2.96	1.95	1.34
comp13684_c0	comp13684_c0_seq1	212	29.05	-	-	-	-	-	-	0	0	16.03	5.21	0	0.39	0	0	0	0
comp491815_c0	comp491815_c0_seq1	212	29.05	At2g23950	-	GO:0016021(integral to membrane);GO:0005524(ATP binding);GO:0004674(protein serine/threonine kinase activity);GO:0004872(receptor activity)	-	-	-	0	0	16.03	0	0	0	0	0	0	0
comp409437_c0	comp409437_c0_seq1	208	26.77	-	ataxia telangectasia mutated family protein	-	-	K04728	ko04110(Cell cycle);ko04115(p53 signaling pathway);ko04210(Apoptosis)	0	0	16.02	0	0	0	0	0	0	0
comp324634_c0	comp324634_c0_seq1	245	51.51	-	-	-	-	-	-	0	0	15.94	0	0	1.55	0	0	0	0
comp419724_c0	comp419724_c0_seq1	246	52.29	-	-	-	-	-	-	0	0	15.94	0	0	0.87	0	0	0	2.3
comp313506_c0	comp313506_c0_seq1	248	53.86	-	-	-	-	-	-	0	0	15.93	5.15	1.41	1.27	2.92	5.83	0	0
comp433988_c0	comp433988_c0_seq1	211	28.47	-	-	-	-	-	-	0	0	15.93	0	0	0	0	0	0	0.38
comp480508_c0	comp480508_c0_seq1	227	38.47	-	-	-	-	-	-	0	0	15.93	0	0	0	0	0	0	0
comp498719_c0	comp498719_c0_seq1	227	38.47	-	-	-	-	-	-	0	0	15.93	0	3.11	0.3	0	0	0	0
comp32854_c0	comp32854_c0_seq1	239	46.96	-	-	-	-	-	-	0	0	15.92	5.37	0.46	2.91	3.59	0	0	2.32
comp26827_c0	comp26827_c0_seq1	390	191	-	-	-	-	-	-	0	0	15.92	5.02	0	0	7.12	9.48	0	0
comp44916_c0	comp44916_c0_seq1,comp44916_c0_seq2	303	91.39	PSBR	photosystem II 10kDa protein	GO:0009535(chloroplast thylakoid membrane);GO:0009654(oxygen evolving complex);GO:0015979(photosynthesis)	-	K03541	ko00195(Photosynthesis)	0	0	15.91	20.14	0	0	1.73	50.63	0	0
comp11219_c0	comp11219_c0_seq1	220	33.9	-	-	-	-	-	-	0	0	15.91	0	0	0	1.99	0	0	0
comp496437_c0	comp496437_c0_seq1	220	33.9	-	-	-	-	-	-	0	0	15.91	0	0	0	0	0	0	0
comp234615_c0	comp234615_c0_seq1	252	57.06	-	-	-	-	-	-	0	0	15.9	2.21	2.1	1.2	0	0	1.25	1.53
comp13193_c0	comp13193_c0_seq1	207	26.22	-	-	-	-	-	-	0	0	15.89	0.96	4.98	0	0	3.68	0	0
comp367644_c0	comp367644_c0_seq1	207	26.22	-	-	-	-	-	-	0	0	15.89	0	1.24	0	7.71	8.28	0	0
comp299354_c0	comp299354_c0_seq1	225	37.13	-	-	-	-	-	-	0	0	15.85	3.74	4.39	3.07	8.17	0	10.27	1.47
comp267893_c0	comp267893_c0_seq1	225	37.13	-	-	-	-	-	-	0	0	15.85	3.4	0	10.44	0	0	18.93	11.76
comp308630_c0	comp308630_c0_seq1	225	37.13	-	-	-	-	-	-	0	0	15.85	3.06	0	0.92	9.98	0	4.49	0
comp350138_c0	comp350138_c0_seq1	234	43.32	-	-	-	-	-	-	0	0	15.85	0.29	0	2.37	1.3	0.28	3.57	0.5
comp475869_c0	comp475869_c0_seq1	225	37.13	-	-	-	-	-	-	0	0	15.85	0	0	0	0	0	0	0
comp383140_c0	comp383140_c0_seq1	219	33.27	-	-	-	-	-	-	0	0	15.84	8.34	0.65	0	0	0	0	0
comp401051_c0	comp401051_c0_seq1	219	33.27	-	-	-	-	-	-	0	0	15.84	4.17	0	0	0	7.98	0	0
comp33092_c0	comp33092_c0_seq1	210	27.9	-	-	-	-	-	-	0	0	15.82	14.47	0	3.27	0	0	0	6.26
comp4897_c0	comp4897_c0_seq1	214	30.23	-	-	-	-	-	-	0	0	15.82	2.92	10.79	2.64	17.84	7.59	5.12	4.69
comp226738_c0	comp226738_c0_seq1	210	27.9	-	-	-	-	-	-	0	0	15.82	0	7.41	4.49	0	1.73	6.83	3.52
comp518439_c0	comp518439_c0_seq1	210	27.9	-	-	-	-	-	-	0	0	15.82	0	0	0	0	0	0	0
comp9715_c0	comp9715_c0_seq1	210	27.9	-	-	-	-	-	-	0	0	15.82	0	0	2.86	0	0	5.98	0
comp262084_c0	comp262084_c0_seq1	267	69.78	-	-	-	-	-	-	0	0	15.81	0	0	0	0	7.26	0	0
comp493659_c0	comp493659_c0_seq1	232	41.9	-	-	-	-	-	-	0	0	15.8	3.61	0	0	0	0	0	0
comp276367_c0	comp276367_c0_seq1	232	41.9	-	-	-	-	-	-	0	0	15.8	0	0.26	0.27	0	0	0.28	0
comp464600_c0	comp464600_c0_seq1	232	41.9	-	-	-	-	-	-	0	0	15.8	0	0	0	0	0	0	0
comp31532_c0	comp31532_c0_seq1	218	32.65	PERK9	-	GO:0016021(integral to membrane);GO:0005886(plasma membrane);GO:0005524(ATP binding);GO:0004674(protein serine/threonine kinase activity)	[T] Signal transduction mechanisms	-	-	0	0	15.77	5.02	1.67	0	9.98	0	0	0
comp41801_c0	comp41801_c0_seq1	231	41.21	-	-	-	-	-	-	0	0	15.77	0	3.17	3.04	3.27	0	0	6.36
comp415386_c0	comp415386_c0_seq1	230	40.51	-	-	-	-	-	-	0	0	15.73	0	0	1.13	0	0	2.06	0
comp6248_c0	comp6248_c0_seq1	213	29.64	-	-	-	-	-	-	0	0	15.72	5.96	3.67	0	0	0	0	0
comp294731_c0	comp294731_c0_seq1	213	29.64	-	-	-	-	-	-	0	0	15.72	2.13	5.14	1.15	0	0	4.82	0
comp28538_c0	comp28538_c0_seq1	213	29.64	-	-	-	-	-	-	0	0	15.72	0	4.77	0	7.2	11.4	0	0
comp28925_c0	comp28925_c0_seq1	209	27.33	-	-	-	-	-	-	0	0	15.7	0	0	4.71	0	7.95	14.01	4.63
comp294166_c0	comp294166_c0_seq1	248	53.86	-	-	-	-	-	-	0	0	15.7	0	0	0	2.29	4.26	0	0
comp407792_c0	comp407792_c0_seq1	229	39.82	-	-	-	-	-	-	0	0	15.7	0	0	1.14	0	0	4.49	2.19
comp438910_c0	comp438910_c0_seq1	209	27.33	-	-	-	-	-	-	0	0	15.7	0	0	2.08	0	4.41	0	6.39
comp19653_c0	comp19653_c0_seq1	217	32.04	PME15	pectinesterase	GO:0005618(cell wall);GO:0005576(extracellular region);GO:0045330(aspartyl esterase activity);GO:0030599(pectinesterase activity);GO:0042545(cell wall modification);GO:0007047(cellular cell wall organization)	-	K01051	ko00040(Pentose and glucuronate interconversions);ko00500(Starch and sucrose metabolism)	0	0	15.69	0	0	0	0	4.14	0	0
comp429470_c0	comp429470_c0_seq1	217	32.04	-	-	-	-	-	-	0	0	15.69	0	0	1.78	0	0	5.58	0
comp441939_c0	comp441939_c0_seq1	241	48.46	-	-	-	-	-	-	0	0	15.68	3.39	0.67	0.47	0	0	0	0
comp346256_c0	comp346256_c0_seq1	222	35.18	-	-	-	-	-	-	0	0	15.68	0	0	0	0	0	0	0
comp290654_c0	comp290654_c0_seq1	239	46.96	-	-	-	-	-	-	0	0	15.66	8.06	0.69	0	4.31	0	0	0
comp267049_c0	comp267049_c0_seq1	254	58.7	-	-	-	-	-	-	0	0	15.66	0	0	0	2.68	4.93	0	0
comp29854_c0	comp29854_c0_seq1	254	58.7	MAP70.4	-	GO:0005737(cytoplasm);GO:0005874(microtubule)	-	-	-	0	0	15.66	0	4.33	7.18	2.49	0	7.92	4.83
comp254184_c0	comp254184_c0_seq1	221	34.54	-	-	-	-	-	-	0	0	15.62	9.87	0.31	2.97	0	2.8	4.14	0.95
comp431854_c0	comp431854_c0_seq1	221	34.54	-	-	-	-	-	-	0	0	15.62	0	0	0.66	0	0	1.38	0
comp39421_c0	comp39421_c0_seq1	205	25.13	-	-	-	-	-	-	0	0	15.61	12.05	6.49	0	4.92	0	0	0.43
comp493423_c0	comp493423_c0_seq1	212	29.05	PCMP-E88	-	GO:0005739(mitochondrion);GO:0005488(binding)	[R] General function prediction only	-	-	0	0	15.61	3.04	0	1.57	0	0	4.51	0
comp348257_c0	comp348257_c0_seq1	205	25.13	-	-	-	-	-	-	0	0	15.61	2.51	0	0.91	0	6.72	0	3.04
comp254681_c0	comp254681_c0_seq1	208	26.77	-	-	-	-	-	-	0	0	15.57	18.38	1.22	0	18.88	7.66	0	0
comp483936_c0	comp483936_c0_seq1	208	26.77	-	-	-	-	-	-	0	0	15.57	0	0	0.85	0	0	0	0
comp33180_c0	comp33180_c0_seq1	322	123	-	-	-	-	-	-	0	0	15.55	1.44	0	0.37	4.57	2.75	0	1.24
comp93599_c0	comp93599_c0_seq1	225	37.13	-	-	-	-	-	-	0	0	15.52	9.52	30.16	13.81	10.59	8.77	6.1	37.32
comp269736_c0	comp269736_c0_seq1	272	74.24	-	-	-	-	-	-	0	0	15.52	0	0	0	2.12	0.16	0	0
comp323311_c0	comp323311_c0_seq1	225	37.13	-	-	-	-	-	-	0	0	15.52	0	0.88	1.53	0	0	5.45	0.59
comp37364_c0	comp37364_c0_seq1	279	80.67	-	-	-	-	-	-	0	0	15.5	2.35	4.04	1.98	1.39	1.5	0	5.01
comp462646_c0	comp462646_c0_seq1	248	53.86	-	-	-	-	-	-	0	0	15.48	0.7	0	0	0	0	0	0
comp399699_c0	comp399699_c0_seq1	249	54.65	-	-	-	-	-	-	0	0	15.48	0	0	0	0	0	0	0.2
comp8629_c0	comp8629_c0_seq1	219	33.27	-	-	-	-	-	-	0	0	15.47	0	1.63	4.45	0	0	11.81	4.92
comp263340_c0	comp263340_c0_seq1	254	58.7	-	-	-	-	-	-	0	0	15.45	0.64	3.52	1.75	0	2.88	5.89	0.19
comp299876_c0	comp299876_c0_seq1	243	49.97	-	-	-	-	-	-	0	0	15.45	0.51	1.31	5.7	0.22	0	7.63	0
comp278809_c0	comp278809_c0_seq1	242	49.21	-	-	-	-	-	-	0	0	15.44	3.08	0.44	5.1	0	0	0	0
comp38336_c0	comp38336_c0_seq1	207	26.22	-	-	-	-	-	-	0	0	15.43	0	0	3.91	1.29	0	0	19.56
comp50746_c0	comp50746_c0_seq1,comp50746_c0_seq2,comp50746_c0_seq3,comp50746_c0_seq4,comp50746_c0_seq5,comp50746_c0_seq6,comp50746_c0_seq7	864	419.44	-	-	-	-	-	-	0	0	15.42	7.72	11.6	8.61	10.82	7.35	18.93	4.64
comp50136_c0	comp50136_c0_seq1,comp50136_c0_seq2,comp50136_c0_seq3	1342	757.22	-	-	-	-	-	-	0	0	15.42	5.61	0	0	8.1	5.23	0	0
comp184411_c0	comp184411_c0_seq1	393	194	-	-	-	-	-	-	0	0	15.42	3.51	0	0	0	1.12	0	0
comp395952_c0	comp395952_c0_seq1	214	30.23	-	-	-	-	-	-	0	0	15.41	0	0	0	0	0	0	0
comp416054_c0	comp416054_c0_seq1	214	30.23	-	-	-	-	-	-	0	0	15.41	0	0	0	0	0	0	0.36
comp246100_c0	comp246100_c0_seq1	259	62.86	-	-	-	-	-	-	0	0	15.4	10.84	8.65	2.18	0	0.38	0	4.69
comp39481_c0	comp39481_c0_seq1	259	62.86	-	-	-	-	-	-	0	0	15.4	3.21	1.9	1.09	0	1.73	6.25	0
comp17967_c0	comp17967_c0_seq1	223	35.82	-	-	-	-	-	-	0	0	15.4	0	0	0	0	0	0	0
comp328335_c0	comp328335_c0_seq1	223	35.82	-	-	-	-	-	-	0	0	15.4	0	5.77	0	5.33	0	0	0
comp360378_c0	comp360378_c0_seq1	218	32.65	-	-	-	-	-	-	0	0	15.39	0	7.99	0	0	0	0	0
comp398366_c0	comp398366_c0_seq1	218	32.65	-	-	-	-	-	-	0	0	15.39	0	3.33	1.75	7.57	0	0	5.01
comp216380_c0	comp216380_c0_seq1	293	94.06	-	-	-	-	-	-	0	0	15.38	5.37	1.73	2.54	3.82	0	2.66	4.87
comp355503_c0	comp355503_c0_seq1	238	46.22	-	-	-	-	-	-	0	0	15.38	0	0	0	3.4	0	0	0
comp39532_c0	comp39532_c0_seq1,comp39532_c0_seq2	226	32.63	-	-	-	-	-	-	0	0	15.38	0	0	0	4.16	3.19	0	0
comp429683_c0	comp429683_c0_seq1	238	46.22	-	-	-	-	-	-	0	0	15.38	0	0	0	0	0	0	0
comp251815_c0	comp251815_c0_seq1	236	44.76	-	-	-	-	-	-	0	0	15.34	0	0.49	0.76	0	0	3.19	0
comp48995_c1	comp48995_c1_seq1,comp48995_c1_seq2	228	33.6	Engase	-	GO:0005829(cytosol);GO:0033925(mannosyl-glycoprotein endo-beta-N-acetylglucosaminidase activity)	[R] General function prediction only	-	-	0	0	15.32	0	0.28	0	0	0	0	0
comp340066_c0	comp340066_c0_seq1	217	32.04	-	-	-	-	-	-	0	0	15.3	7.09	3.73	0	9.12	0	0	0.34
comp480931_c0	comp480931_c0_seq1	227	38.47	-	-	-	-	-	-	0	0	15.3	4.26	0.85	1.19	0	0	0	0
comp469691_c0	comp469691_c0_seq1	203	24.07	-	-	-	-	-	-	0	0	15.28	1.05	0	0	0	0	0	0
comp19429_c0	comp19429_c0_seq1	203	24.07	-	-	-	-	-	-	0	0	15.28	0	0.9	0.47	0.47	6.02	0	0
comp300655_c0	comp300655_c0_seq1	203	24.07	-	-	-	-	-	-	0	0	15.28	0	0	4.73	0	0	9.4	0
comp300884_c0	comp300884_c0_seq1	234	43.32	-	-	-	-	-	-	0	0	15.28	0	0	5.26	3.37	0	10.72	1.51
comp335425_c0	comp335425_c0_seq1	221	34.54	-	-	-	-	-	-	0	0	15.26	0	4.09	2.97	0	3.49	0	5.69
comp15528_c0	comp15528_c0_seq1	249	54.65	-	-	-	-	-	-	0	0	15.25	6.7	0	0.63	0	1.1	2.62	0
comp180750_c0	comp180750_c0_seq1	363	164	-	-	-	-	-	-	0	0	15.25	5.54	0	0	6.99	7.14	0	0
comp375277_c0	comp375277_c0_seq1	250	55.45	-	-	-	-	-	-	0	0	15.25	5.01	0	0	0	0	0	0
comp442997_c0	comp442997_c0_seq1	209	27.33	-	-	-	-	-	-	0	0	15.25	0.46	2.39	1.67	0	0	0	8.38
comp373059_c0	comp373059_c0_seq1	209	27.33	-	-	-	-	-	-	0	0	15.25	0	3.18	0	14.79	5.74	0	0
comp514225_c0	comp514225_c0_seq1	209	27.33	-	-	-	-	-	-	0	0	15.25	0	0	0	0	0	0	0
comp295823_c0	comp295823_c0_seq1	246	52.29	-	-	-	-	-	-	0	0	15.24	0	0	0	0	0	0	0
comp414455_c0	comp414455_c0_seq1	245	51.51	-	-	-	-	-	-	0	0	15.23	0	3.38	0	0	0	0	0
comp197915_c0	comp197915_c0_seq1	311	112	PERK9	-	GO:0016021(integral to membrane);GO:0005886(plasma membrane);GO:0005524(ATP binding);GO:0004674(protein serine/threonine kinase activity)	[T] Signal transduction mechanisms	-	-	0	0	15.21	11.15	0	0	1.71	7.87	0	0
comp14618_c0	comp14618_c0_seq1	216	31.43	-	-	-	-	-	-	0	0	15.21	0	0	0	0	0	0	0
comp252526_c0	comp252526_c0_seq1	311	112	-	-	-	-	-	-	0	0	15.21	0	2.33	3.26	1	0	5.11	0.58
comp308320_c0	comp308320_c0_seq1	243	49.97	-	-	-	-	-	-	0	0	15.21	0	0	0	0	0	0	0
comp46913_c0	comp46913_c0_seq1	242	49.21	RAX2	myb proto-oncogene protein, plant	GO:0005634(nucleus);GO:0003677(DNA binding);GO:0005515(protein binding);GO:0009785(blue light signaling pathway);GO:0007275(multicellular organismal development);GO:0006355(regulation of transcription, DNA-dependent);GO:0009737(response to abscisic acid stimulus);GO:0009739(response to gibberellin stimulus);GO:0009753(response to jasmonic acid stimulus);GO:0009751(response to salicylic acid stimu…	[K] Transcription	K09422	-	0	0	15.19	3.59	1.77	0.93	0.46	11.52	1.69	2
comp158198_c0	comp158198_c0_seq1	220	33.9	-	-	-	-	-	-	0	0	15.19	0	8.02	0.67	6.96	0	0	0.97
comp158852_c0	comp158852_c0_seq1	212	29.05	-	-	-	-	-	-	0	0	15.19	0	17.22	0.78	0	0	0	2.25
comp543758_c0	comp543758_c0_seq1	220	33.9	-	kinesin family member 15	-	-	K10400	-	0	0	15.19	0	11.55	1.01	0.33	0	0	0
comp374511_c0	comp374511_c0_seq1	241	48.46	-	-	-	-	-	-	0	0	15.18	3.65	0	0	1.85	0	0	0
comp407428_c0	comp407428_c0_seq1	241	48.46	-	-	-	-	-	-	0	0	15.18	0	0.45	0	0.93	0	0	0
comp421609_c0	comp421609_c0_seq1	241	48.46	-	-	-	-	-	-	0	0	15.18	0	0	0.47	0	0	0.74	0
comp254587_c0	comp254587_c0_seq1	281	82.54	-	-	-	-	-	-	0	0	15.15	0	0	0.28	0	0	0	1.98
comp269394_c0	comp269394_c0_seq1	230	40.51	-	-	-	-	-	-	0	0	15.13	6.85	0	3.66	0.28	0.6	3.53	0.81
comp181814_c0	comp181814_c0_seq1	230	40.51	-	-	-	-	-	-	0	0	15.13	0	8.32	0	0	0	0	0
comp31864_c0	comp31864_c0_seq1	205	25.13	-	-	-	-	-	-	0	0	15.12	17.57	6.92	5.9	12.51	4.32	6.64	7.38
comp316058_c0	comp316058_c0_seq1	266	68.9	-	-	-	-	-	-	0	0	15.12	4.03	2.21	1.32	0	1.23	2.59	3.33
comp10068_c0	comp10068_c0_seq1	205	25.13	-	-	-	-	-	-	0	0	15.12	1	1.73	0.45	0	7.68	1.42	0
comp11838_c0	comp11838_c0_seq1	208	26.77	-	-	-	-	-	-	0	0	15.11	5.66	9.75	5.11	2.94	0.45	9.79	6.52
comp384690_c0	comp384690_c0_seq1	202	23.55	-	-	-	-	-	-	0	0	15.1	0.54	0	0	9.54	0	0	0
comp335198_c0	comp335198_c0_seq1	202	23.55	-	-	-	-	-	-	0	0	15.1	0	0	0.48	0	0	0	0
comp402730_c0	comp402730_c0_seq1	202	23.55	-	-	-	-	-	-	0	0	15.1	0	0	0	0	0	0	0
comp147018_c0	comp147018_c0_seq1	515	316	-	-	-	-	-	-	0	0	15.09	5.51	3.13	2.78	0	0	0.9	5.63
comp285817_c0	comp285817_c0_seq1	229	39.82	-	-	-	-	-	-	0	0	15.08	3.17	1.64	2	10.44	0	5.98	0
comp255121_c0	comp255121_c0_seq1	236	44.76	-	-	-	[R] General function prediction only	-	-	0	0	15.06	11.56	9.48	3.31	4.77	3.24	4.26	0.49
comp36793_c1	comp36793_c1_seq1	223	35.82	-	-	-	-	-	-	0	0	15.06	3.88	0	0	0	0	0	0
comp401902_c0	comp401902_c0_seq1	252	57.06	-	-	-	-	-	-	0	0	15.04	0	0	0	0	0	0	0
comp138479_c0	comp138479_c0_seq1	228	39.14	-	-	-	-	-	-	0	0	15.03	0	6.95	0	8.9	0	0	0
comp30605_c0	comp30605_c0_seq1	251	56.26	-	-	-	-	-	-	0	0	15.03	0	2.9	2.23	0	0	6.35	0
comp519572_c0	comp519572_c0_seq1	218	32.65	-	-	-	-	-	-	0	0	15.02	0	0	0	0	0	0	0
comp234791_c0	comp234791_c0_seq1	247	53.07	-	-	-	-	-	-	0	0	15.01	0	2.46	0.86	0	21.37	0	5.14
comp257790_c0	comp257790_c0_seq1	234	43.32	-	-	-	-	-	-	0	0	15	12.23	2.76	1.84	5.45	7.8	0	0
comp243269_c0	comp243269_c0_seq1	274	76.06	-	-	-	-	-	-	0	0	14.99	0.83	0	0	0	0.79	0	0
comp264904_c0	comp264904_c0_seq1	283	84.42	-	-	-	-	-	-	0	0	14.95	5.98	0.64	0.54	0	0	0	0
comp46272_c0	comp46272_c0_seq1	204	24.6	-	-	-	-	-	-	0	0	14.95	0	6.19	3.71	0	22.57	12.59	3.55
comp3451_c0	comp3451_c0_seq1	210	27.9	-	-	-	-	-	-	0	0	14.94	0	0	7.35	7.25	6.49	8.11	8.6
comp49709_c0	comp49709_c0_seq1	210	27.9	-	-	-	-	-	-	0	0	14.94	0	0	0	6.44	0	0	0
comp9988_c0	comp9988_c0_seq1	210	27.9	-	-	-	-	-	-	0	0	14.94	0	15.2	4.08	17.71	0.43	0	11.73
comp37669_c0	comp37669_c0_seq1	217	32.04	-	-	-	-	-	-	0	0	14.92	4.73	1.36	6.4	0	0	8.18	1.02
comp323040_c0	comp323040_c0_seq1	226	37.8	-	-	-	-	-	-	0	0	14.92	0.33	0	3.62	3.57	5.43	7.56	0
comp481537_c0	comp481537_c0_seq1	226	37.8	-	-	-	-	-	-	0	0	14.92	0	2.88	0	0	0	0	0
comp558797_c0	comp558797_c0_seq1	201	23.03	-	-	-	-	-	-	0	0	14.9	7.67	0.47	0	0.98	5.76	0	0
comp295065_c0	comp295065_c0_seq1	201	23.03	-	-	-	-	-	-	0	0	14.9	0	5.19	1.48	0	0	0	0.47
comp294552_c0	comp294552_c0_seq1	279	80.67	-	-	-	-	-	-	0	0	14.89	0.94	0	0	3.62	0	0	0
comp19794_c0	comp19794_c0_seq1,comp19794_c0_seq2	228	32.99	-	-	-	-	-	-	0	0	14.89	0	0	5.77	5.17	11.24	5.23	8.84
comp20039_c0	comp20039_c0_seq1	213	29.64	Sfri_1505	-	GO:0005737(cytoplasm);GO:0051539(4 iron, 4 sulfur cluster binding);GO:0009055(electron carrier activity);GO:0030151(molybdenum ion binding);GO:0008940(nitrate reductase activity);GO:0042128(nitrate assimilation)	-	-	-	0	0	14.89	0	0	0	0	0	0	0
comp310309_c0	comp310309_c0_seq1	213	29.64	-	-	-	-	-	-	0	0	14.89	0	2.2	0	15.92	0	0	0
comp357933_c0	comp357933_c0_seq1	225	37.13	-	-	-	-	-	-	0	0	14.86	2.38	0	0	3.03	4.22	0	0
comp10085_c0	comp10085_c0_seq1	225	37.13	-	-	-	-	-	-	0	0	14.86	0	0.29	0	0	11.7	0	0
comp24132_c1	comp24132_c1_seq1	322	123	-	-	-	-	-	-	0	0	14.85	1.74	0.53	1.76	0	0	2.32	1.06
comp316223_c0	comp316223_c0_seq1	253	57.88	-	-	-	-	-	-	0	0	14.83	7.63	0	0	0	0	0	0
comp289884_c0	comp289884_c0_seq1	255	59.52	-	-	-	-	-	-	0	0	14.83	2.33	5.66	2.11	0	0	0	9.17
comp367315_c0	comp367315_c0_seq1	251	56.26	-	-	-	-	-	-	0	0	14.82	5.61	1.55	0.2	5.39	0	0	1.75
comp293710_c0	comp293710_c0_seq1	216	31.43	-	-	-	-	-	-	0	0	14.82	0	12.46	5.44	0	0	4.93	7.64
comp17117_c0	comp17117_c0_seq1	209	27.33	-	-	-	-	-	-	0	0	14.8	0	0	0	0	0	0	0
comp9521_c0	comp9521_c0_seq1	206	25.67	-	-	-	-	-	-	0	0	14.8	0	0.42	0.44	0	0	4.18	1.7
comp442220_c0	comp442220_c0_seq1	224	36.47	-	-	-	-	-	-	0	0	14.79	9.33	4.17	0	1.85	0	0	0
comp351450_c0	comp351450_c0_seq1	224	36.47	-	-	-	-	-	-	0	0	14.79	0	2.09	0	0	5.29	0	0
comp202360_c0	comp202360_c0_seq1	203	24.07	-	-	-	-	-	-	0	0	14.77	10.49	0	0	4.2	0	0	0
comp407579_c0	comp407579_c0_seq1	212	29.05	-	-	-	-	-	-	0	0	14.77	1.3	0	0	0	0	0	0
comp38503_c0	comp38503_c0_seq1	267	69.78	-	-	-	-	-	-	0	0	14.76	0	0	0.49	0.48	0	0	0
comp378147_c0	comp378147_c0_seq1	245	51.51	-	-	-	-	-	-	0	0	14.75	0	0	0	0	0	0	0
comp40576_c0	comp40576_c0_seq1	244	50.74	-	-	-	-	-	-	0	0	14.74	5.22	0	0	0	0	0	0
comp40172_c0	comp40172_c0_seq1	233	42.61	-	-	-	-	-	-	0	0	14.67	7.4	3.83	0.27	0	0	0	0
comp44493_c0	comp44493_c0_seq1	222	35.18	LECRK91	DNA (cytosine-5-)-methyltransferase	GO:0016021(integral to membrane);GO:0005886(plasma membrane);GO:0005524(ATP binding);GO:0004674(protein serine/threonine kinase activity);GO:0004872(receptor activity);GO:0005529(sugar binding)	-	K00558	ko00270(Cysteine and methionine metabolism)	0	0	14.64	7.53	0	2.59	6.39	4.12	4.74	0
comp188590_c0	comp188590_c0_seq1	222	35.18	-	-	-	-	-	-	0	0	14.64	3.59	3.09	4.86	4.47	15.44	7.79	7.76
comp278023_c0	comp278023_c0_seq1	218	32.65	-	-	-	-	-	-	0	0	14.64	0.77	0	0	13.07	0	0	0
comp439064_c0	comp439064_c0_seq1	218	32.65	-	-	-	-	-	-	0	0	14.64	0	0	0	0	0	0	0
comp542304_c0	comp542304_c0_seq1	211	28.47	-	-	-	-	-	-	0	0	14.64	0	0.38	0	0	0	0	0
comp5678_c0	comp5678_c0_seq1	257	61.18	-	-	-	-	-	-	0	0	14.63	2.48	0	0	0.55	0	0	0
comp345834_c0	comp345834_c0_seq1	205	25.13	-	-	-	-	-	-	0	0	14.63	0	0	1.36	17.88	0	0	1.74
comp494737_c0	comp494737_c0_seq1	232	41.9	-	-	-	-	-	-	0	0	14.63	0	0	0	0	0	0	0
comp29688_c1	comp29688_c1_seq1,comp29688_c1_seq2	326	91.83	-	-	-	-	-	-	0	0	14.6	2.38	2.21	2.2	2.28	1.72	2.34	4.8
comp18323_c0	comp18323_c0_seq1	304	105	SUGTL3	-	GO:0016021(integral to membrane);GO:0022891(substrate-specific transmembrane transporter activity);GO:0008643(carbohydrate transport)	[R] General function prediction only	-	-	0	0	14.59	3.37	6.11	3.26	3.96	1.38	0	5.09
comp29044_c0	comp29044_c0_seq1	266	68.9	-	-	-	-	-	-	0	0	14.59	2.93	0	0.5	6.68	0	0.17	0
comp432973_c0	comp432973_c0_seq1	202	23.55	-	-	-	-	-	-	0	0	14.58	3.22	0	3.87	0	0	0.51	4.17
comp19100_c0	comp19100_c0_seq1	249	54.65	-	-	-	-	-	-	0	0	14.58	0	0	0	3.29	0	0	0
comp19303_c0	comp19303_c0_seq1	202	23.55	-	-	-	-	-	-	0	0	14.58	0	2.77	0	0	9.74	0	0
comp128573_c0	comp128573_c0_seq1	316	117	-	-	-	-	-	-	0	0	14.56	10.03	3.9	3.02	1.15	0	3.36	2.7
comp216600_c0	comp216600_c0_seq1	300	101	-	-	-	-	-	-	0	0	14.56	4.25	0.43	0.23	1.33	0	0	1.19
comp244230_c0	comp244230_c0_seq1	247	53.07	-	-	-	-	-	-	0	0	14.55	0	1.43	4.72	2.12	9.09	12.57	0.21
comp50038_c0	comp50038_c0_seq1,comp50038_c0_seq2	247	44.51	-	-	-	-	-	-	0	0	14.55	0	13.69	0.56	0.83	0	0.29	2.69
comp91943_c0	comp91943_c0_seq1	651	452	-	-	-	-	-	-	0	0	14.54	21.75	0	0	8.33	18.82	0.03	0
comp35931_c0	comp35931_c0_seq1,comp35931_c0_seq2,comp35931_c0_seq3	710	355.24	-	-	-	-	-	-	0	0	14.54	21.02	0	0	5.28	6.23	0	0
comp357951_c0	comp357951_c0_seq1	217	32.04	-	-	-	-	-	-	0	0	14.54	0	4.07	1.78	0	0	0	0
comp409686_c0	comp409686_c0_seq1	217	32.04	-	-	-	-	-	-	0	0	14.54	0	0	0	0	0	0	0
comp335129_c0	comp335129_c0_seq1	272	74.24	-	-	-	-	-	-	0	0	14.53	0	0	0	2.12	1.95	0	0
comp52760_c0	comp52760_c0_seq1	225	37.13	-	-	-	-	-	-	0	0	14.52	5.44	2.34	8.59	14.82	17.55	13.8	1.18
comp354209_c0	comp354209_c0_seq1	230	40.51	-	-	-	-	-	-	0	0	14.52	0	0	5.06	0	0	17.64	0
comp38242_c0	comp38242_c0_seq1	225	37.13	-	-	-	-	-	-	0	0	14.52	0	0	0	0	4.87	0	0
comp503931_c0	comp503931_c0_seq1	230	40.51	-	-	-	-	-	-	0	0	14.52	0	0	0	4.44	1.49	0	0
comp515702_c0	comp515702_c0_seq1	225	37.13	-	-	-	-	-	-	0	0	14.52	0	0	0	0	0	0	0
comp14107_c0	comp14107_c0_seq1	207	26.22	-	-	-	-	-	-	0	0	14.49	0	0	0	4.71	0	0	0
comp377040_c0	comp377040_c0_seq1	207	26.22	-	-	-	-	K00924	-	0	0	14.49	0	0	6.09	0	0	6.81	8.74
comp8058_c0	comp8058_c0_seq1	213	29.64	-	-	-	-	-	-	0	0	14.48	0	8.07	0	4.17	0	4.02	0
comp256260_c0	comp256260_c0_seq1	235	44.04	-	-	-	-	-	-	0	0	14.47	10.03	3.46	3.36	0.26	16.17	3.25	4.71
comp496770_c0	comp496770_c0_seq1	229	39.82	-	-	-	-	-	-	0	0	14.47	0	0	0	0	0	0	0
comp270879_c0	comp270879_c0_seq1	204	24.6	-	-	-	-	-	-	0	0	14.45	16.42	2.21	4.17	0	0	9.69	0
comp383680_c0	comp383680_c0_seq1	242	49.21	-	-	-	-	-	-	0	0	14.45	5.13	2.43	0.69	0	0	4.36	0
comp43205_c0	comp43205_c0_seq1	259	62.86	-	-	-	-	-	-	0	0	14.43	2.01	0	0	0.54	3.46	0	0.17
comp34121_c0	comp34121_c0_seq1,comp34121_c0_seq2	254	52.82	-	-	-	-	-	-	0	0	14.41	8.16	15.38	5.05	0	0	0	10.41
comp443750_c0	comp443750_c0_seq1	240	47.71	-	-	-	-	-	-	0	0	14.39	0	0	0	0	0	0	0
comp77835_c0	comp77835_c0_seq1	539	340	-	-	-	-	-	-	0	0	14.38	33.92	3.42	51.79	0.07	0.07	97.82	40.44
comp389425_c0	comp389425_c0_seq1	233	42.61	-	-	-	-	-	-	0	0	14.38	6.52	0	0	5.27	1.7	0	0
comp503200_c0	comp503200_c0_seq1	233	42.61	-	-	-	-	-	-	0	0	14.38	5.92	2.55	0	0	1.13	0	0
comp450485_c0	comp450485_c0_seq1	233	42.61	-	-	-	-	-	-	0	0	14.38	1.78	0	2.14	1.85	0	0	0
comp17606_c0	comp17606_c0_seq1	201	23.03	-	-	-	-	-	-	0	0	14.37	0	0	0	0.49	0	0	0
comp503694_c0	comp503694_c0_seq1	239	46.96	-	-	-	-	-	-	0	0	14.36	0	0	0.49	0	0	2.03	0
comp243340_c0	comp243340_c0_seq1	209	27.33	-	-	-	-	-	-	0	0	14.35	6.46	3.18	0.42	2.47	0	0	0.8
comp33591_c1	comp33591_c1_seq1	212	29.05	-	-	-	-	-	-	0	0	14.35	0	0	0	1.55	0	0	0
comp418137_c0	comp418137_c0_seq1	249	54.65	ftsQ	-	-	-	-	-	0	0	14.35	0	0	0	0	0	0	0
comp18008_c0	comp18008_c0_seq1	359	160	-	-	-	-	-	-	0	0	14.33	1.1	0.07	0.71	0.63	4.15	2.08	0
comp11402_c0	comp11402_c0_seq1	232	41.9	rpoB	DNA-directed RNA polymerase subunit beta	GO:0009507(chloroplast);GO:0003677(DNA binding);GO:0003899(DNA-directed RNA polymerase activity);GO:0032549(ribonucleoside binding)	[K] Transcription	K03043	ko00230(Purine metabolism);ko00240(Pyrimidine metabolism);ko03020(RNA polymerase)	0	0	14.33	0	4.41	0	0	0	0	0
comp248140_c0	comp248140_c0_seq1	294	95.04	-	-	-	-	-	-	0	0	14.32	1.59	0	0	0.95	2.29	0	0.23
comp47576_c0	comp47576_c0_seq1,comp47576_c0_seq2,comp47576_c0_seq3	982	455.63	-	-	-	-	K06890	-	0	0	14.3	13.07	0	0	7.51	10.76	0	0
comp180135_c0	comp180135_c0_seq1	379	180	yddL	-	GO:0016020(membrane);GO:0005215(transporter activity)	-	-	-	0	0	14.3	4.53	0.1	0	0	2.76	1.51	0.05
comp439724_c0	comp439724_c0_seq1	231	41.21	-	-	-	-	-	-	0	0	14.28	0	0	0	0	0	0	0
comp50117_c0	comp50117_c0_seq1	245	51.51	-	-	-	-	-	-	0	0	14.28	0	1.69	1.33	0	0	0	3.81
comp4584_c0	comp4584_c0_seq1	226	37.8	-	-	-	-	-	-	0	0	14.27	2.34	0.29	0	0	0	0	0
comp13328_c1	comp13328_c1_seq1	218	32.65	-	-	-	-	-	-	0	0	14.27	1.93	0	2.44	0	4.07	4.38	0
comp45518_c0	comp45518_c0_seq1	218	32.65	-	-	-	-	-	-	0	0	14.27	0	5.33	5.58	15.82	1.48	4.38	5.35
comp556189_c0	comp556189_c0_seq1	226	37.8	-	-	-	-	-	-	0	0	14.27	0	0	2.11	0	2.23	0	0.29
comp438878_c0	comp438878_c0_seq1	203	24.07	-	-	-	-	-	-	0	0	14.26	0	9.49	1.89	7.47	1	5.44	0
comp32172_c0	comp32172_c0_seq1,comp32172_c0_seq2	244	45.97	-	-	-	-	-	-	0	0	14.25	13.03	0	0	7.08	8.09	0	0
comp302860_c0	comp302860_c0_seq1	244	50.74	-	protein-serine/threonine kinase	-	[R] General function prediction only	K08286	-	0	0	14.25	1.99	4.07	2.92	3.54	0	0	6.67
comp365655_c0	comp365655_c0_seq1	236	44.76	-	-	-	-	-	-	0	0	14.24	0	0	0	0	0	0	0
comp628107_c0	comp628107_c0_seq1	243	49.97	-	-	-	-	-	-	0	0	14.23	0	0	0	0	0	0	0
comp313611_c0	comp313611_c0_seq1	230	40.51	-	-	-	-	-	-	0	0	14.22	11.84	0	0	0	0	0	0
comp367269_c0	comp367269_c0_seq1	257	61.18	-	-	-	-	-	-	0	0	14.22	0.21	0	0	0	0	0	0
comp40702_c0	comp40702_c0_seq1	268	70.66	-	-	-	-	-	-	0	0	14.22	0	0	1.77	0	0	2.19	1.24
comp20664_c0	comp20664_c0_seq1	221	34.54	-	-	-	-	-	-	0	0	14.2	4.02	0	0	5.2	4.54	0	0
comp575776_c0	comp575776_c0_seq1	235	44.04	-	-	-	-	-	-	0	0	14.2	2.01	0	0	0	0	0	0
comp37505_c0	comp37505_c0_seq1	221	34.54	-	-	-	-	-	-	0	0	14.2	0.37	6.61	0	0	0.35	0.69	0
comp321474_c0	comp321474_c0_seq1	235	44.04	-	-	-	-	-	-	0	0	14.2	0	2.47	1.29	2.3	3.84	0	2.97
comp481382_c0	comp481382_c0_seq1	221	34.54	-	-	-	-	-	-	0	0	14.2	0	0	3.3	0	0	13.8	0
comp308116_c0	comp308116_c0_seq1	208	26.77	-	-	-	-	-	-	0	0	14.19	5.18	0	1.28	10.49	3.61	4	0
comp394765_c0	comp394765_c0_seq1	208	26.77	-	-	-	-	-	-	0	0	14.19	0	5.28	3.83	0	0	8.45	0
comp403148_c0	comp403148_c0_seq1	214	30.23	-	-	-	-	-	-	0	0	14.19	0	5.76	0.38	5.95	0	0	0
comp542495_c0	comp542495_c0_seq1	208	26.77	-	-	-	-	-	-	0	0	14.19	0	0	2.55	0	0	0	5.3
comp567119_c0	comp567119_c0_seq1	225	37.13	-	-	-	-	-	-	0	0	14.19	0	0	0	0	0.32	0	0
comp36263_c0	comp36263_c0_seq1,comp36263_c0_seq2	249	45.94	-	-	-	-	-	-	0	0	14.16	16.26	0	1.25	10.87	26.75	2.4	0
comp484071_c0	comp484071_c0_seq1	217	32.04	-	phospholipid-translocating ATPase	-	-	K01530	-	0	0	14.16	4.33	0	3.56	0	1.13	12.64	0
comp537372_c0	comp537372_c0_seq1	217	32.04	-	-	-	-	-	-	0	0	14.16	0	0	0	0	0	0	0
comp434974_c0	comp434974_c0_seq1	250	55.45	-	-	-	-	-	-	0	0	14.15	0	0	0	0	0	0	0
comp480697_c0	comp480697_c0_seq1	205	25.13	-	-	-	-	-	-	0	0	14.14	10.54	0	0	0	0	0	0
comp543204_c0	comp543204_c0_seq1	205	25.13	-	-	-	-	-	-	0	0	14.14	0	0	0	0	6.24	0	0
comp270656_c0	comp270656_c0_seq1	249	54.65	-	-	-	-	-	-	0	0	14.13	6.7	0	0	0	9.05	0	0
comp463409_c0	comp463409_c0_seq1	240	47.71	-	-	-	-	-	-	0	0	14.13	0.79	0	1.67	0	0	2	2.74
comp236562_c0	comp236562_c0_seq1	291	92.11	-	-	-	-	-	-	0	0	14.11	9.59	1.06	3.46	0	0.13	0	5.92
comp19755_c0	comp19755_c0_seq1	224	36.47	-	-	-	-	-	-	0	0	14.11	5.19	0	0.31	0	0	3.59	0
comp354240_c0	comp354240_c0_seq1	224	36.47	-	-	-	-	-	-	0	0	14.11	0	0.3	0	8.01	15.22	0	0
comp20201_c0	comp20201_c0_seq1	233	42.61	-	-	-	-	-	-	0	0	14.1	0.89	0	0	5.67	6.51	0	0
comp414706_c0	comp414706_c0_seq1	247	53.07	-	-	-	-	-	-	0	0	14.09	0	2.66	0	0.21	0	0	0
comp442275_c0	comp442275_c0_seq1	247	53.07	-	-	-	-	-	-	0	0	14.09	0	1.23	0	0.21	3.41	0	0
comp27427_c0	comp27427_c0_seq1	455	256	-	-	-	-	-	-	0	0	14.08	8.87	0	0	6.63	0.99	0	0
comp287327_c0	comp287327_c0_seq1	246	52.29	-	-	-	-	-	-	0	0	14.07	0	1.25	1.74	0	6.46	4.78	0
comp410263_c0	comp410263_c0_seq1	238	46.22	-	-	-	-	-	-	0	0	14.06	3	0	0	0	0	0	0
comp338837_c0	comp338837_c0_seq1	265	68.02	-	-	-	-	-	-	0	0	14.06	2.23	0	0	0	0	0	0
comp302251_c0	comp302251_c0_seq1	213	29.64	-	-	-	-	-	-	0	0	14.06	0	0	1.15	13.65	0	2.01	0
comp410422_c0	comp410422_c0_seq1	210	27.9	-	-	-	-	-	-	0	0	14.06	0	0	0	7.65	0	0	0
comp11452_c0	comp11452_c0_seq1	202	23.55	-	-	-	-	-	-	0	0	14.05	0	0	2.9	0	6.15	6.07	5.56
comp384907_c0	comp384907_c0_seq1	261	64.57	-	-	-	-	-	-	0	0	14.05	0	0	0	0	0	0	0
comp600982_c0	comp600982_c0_seq1	202	23.55	-	-	-	-	-	-	0	0	14.05	0	0.92	0	0	0	0	0
comp21392_c0	comp21392_c0_seq1	216	31.43	-	-	-	-	-	-	0	0	14.04	0.4	0	0	0	0	0	0
comp442395_c0	comp442395_c0_seq1	223	35.82	-	-	-	-	-	-	0	0	14.03	0	0	0	0	0	0	0
comp32662_c1	comp32662_c1_seq1	227	38.47	LECRK44	-	GO:0016021(integral to membrane);GO:0005886(plasma membrane);GO:0005524(ATP binding);GO:0004674(protein serine/threonine kinase activity);GO:0004872(receptor activity);GO:0005529(sugar binding)	-	-	-	0	0	14.02	9.84	2.26	1.48	3.5	10.98	4.34	0.28
comp982_c0	comp982_c0_seq1	257	61.18	-	-	-	-	-	-	0	0	14.02	7.22	0	7.26	6.43	14.4	10.32	7.49
comp342260_c0	comp342260_c0_seq1	244	50.74	-	-	-	-	-	-	0	0	14.01	3.48	0	0	5.76	0	0	0
comp25379_c0	comp25379_c0_seq1	318	119	-	-	-	-	-	-	0	0	14.01	2.97	0	0	12.18	1.62	0.1	0
comp374073_c0	comp374073_c0_seq1	231	41.21	-	-	-	-	-	-	0	0	13.98	10.72	0	0	4.91	2.93	0	0
comp216669_c0	comp216669_c0_seq1	320	121	-	-	-	-	-	-	0	0	13.98	0	0.72	0.94	2.14	4.19	1.87	1.08
comp350768_c0	comp350768_c0_seq1	231	41.21	-	-	-	-	-	-	0	0	13.98	0	0	0.55	0	0.88	0	1.32
comp395718_c0	comp395718_c0_seq1	243	49.97	-	-	-	-	-	-	0	0	13.98	0	0.22	0.91	0	0	0	0
comp269967_c0	comp269967_c0_seq1	299	100	-	-	-	-	-	-	0	0	13.97	1.89	2.61	0.57	0	0	0	1.75
comp10129_c0	comp10129_c0_seq1	252	57.06	-	-	-	-	-	-	0	0	13.96	0	3.05	0	2.56	0	0	0
comp237230_c0	comp237230_c0_seq1	242	49.21	-	-	-	-	-	-	0	0	13.95	0	0	7.64	0	2.94	7.5	1.33
comp346659_c0	comp346659_c0_seq1	204	24.6	-	-	-	-	-	-	0	0	13.95	0	0	2.78	6.39	7.36	5.33	4.88
comp498494_c0	comp498494_c0_seq1	204	24.6	-	-	-	-	-	-	0	0	13.95	0	3.54	3.71	0	7.85	0	10.2
comp37660_c0	comp37660_c0_seq1	222	35.18	-	-	-	-	-	-	0	0	13.94	0	0	0	0	1.37	0	0
comp389225_c0	comp389225_c0_seq1	250	55.45	-	-	-	-	-	-	0	0	13.93	0	0	0.21	0	0	0	0.98
comp272978_c0	comp272978_c0_seq1	212	29.05	-	-	-	-	-	-	0	0	13.92	14.77	5.61	0	0	0	0	0
comp21799_c0	comp21799_c0_seq1	383	184	-	-	-	-	-	-	0	0	13.92	5.62	2.48	4.83	2.69	3.48	8.22	5.28
comp471037_c0	comp471037_c0_seq1	230	40.51	-	-	-	-	-	-	0	0	13.92	0	0	0.28	0	0	0	0.54
comp494499_c0	comp494499_c0_seq1	230	40.51	-	-	-	-	-	-	0	0	13.92	0	0	0.28	0	5.06	0	0
comp246628_c0	comp246628_c0_seq1	311	112	-	-	-	-	-	-	0	0	13.9	6.99	0	0	0	6.46	0	0
comp48294_c0	comp48294_c0_seq1	416	217	-	-	-	-	-	-	0	0	13.9	0.76	2.86	0.63	2.12	0.78	0	0.8
comp358713_c0	comp358713_c0_seq1	267	69.78	-	-	-	-	-	-	0	0	13.88	0.9	0	0	0	0	0	0
comp5530_c0	comp5530_c0_seq1	248	53.86	-	-	-	-	-	-	0	0	13.88	0.47	0	0	0	0	0	0
comp403478_c0	comp403478_c0_seq1	240	47.71	-	-	-	-	-	-	0	0	13.88	0	0	0	5.89	0	0	0
comp469433_c0	comp469433_c0_seq1	240	47.71	-	-	-	-	-	-	0	0	13.88	0	0.23	0	0	0	0	0
comp258828_c0	comp258828_c0_seq1	234	43.32	DRM1	-	GO:0005634(nucleus);GO:0003886(DNA (cytosine-5-)-methyltransferase activity);GO:0003677(DNA binding);GO:0006346(methylation-dependent chromatin silencing)	-	-	-	0	0	13.86	24.47	3.01	2.63	0	0	3.02	3.02
comp26173_c0	comp26173_c0_seq1	234	43.32	-	-	-	-	-	-	0	0	13.86	13.69	4.27	10	3.37	15.6	13.2	12.59
comp35589_c0	comp35589_c0_seq1	274	76.06	-	-	-	-	-	-	0	0	13.86	2.99	5.15	3.6	4.87	9.2	2.98	4.3
comp383666_c0	comp383666_c0_seq1	274	76.06	-	-	-	-	-	-	0	0	13.86	1.99	0	0	0	0	0	0
comp382343_c0	comp382343_c0_seq1	225	37.13	-	-	-	-	-	-	0	0	13.86	1.02	0	0.31	0	0	0	0
comp578775_c0	comp578775_c0_seq1	225	37.13	-	-	-	-	-	-	0	0	13.86	0	0	0	0.3	0	0	0
comp600497_c0	comp600497_c0_seq1	225	37.13	-	-	-	-	-	-	0	0	13.86	0	2.34	0.61	0.61	0	0	7.05
comp405253_c0	comp405253_c0_seq1	206	25.67	-	-	-	-	-	-	0	0	13.85	5.41	8.05	0	0	1.41	0	0.43
comp335616_c0	comp335616_c0_seq1	206	25.67	-	-	-	-	-	-	0	0	13.85	0	0	1.78	0	10.34	5.1	0
comp545351_c0	comp545351_c0_seq1	206	25.67	-	-	-	-	-	-	0	0	13.85	0	0	0	0	0	0	0
comp27204_c0	comp27204_c0_seq1	259	62.86	-	-	-	-	-	-	0	0	13.84	0	0	1.45	0	0	3.98	1.74
comp418661_c0	comp418661_c0_seq1	221	34.54	-	-	-	-	-	-	0	0	13.84	0	0	0	0	0	0	0
comp439675_c0	comp439675_c0_seq1	201	23.03	RPH8A	-	GO:0005524(ATP binding);GO:0006915(apoptosis);GO:0009626(plant-type hypersensitive response)	[T] Signal transduction mechanisms	-	-	0	0	13.84	0	0.94	0	6.83	0	0	0
comp50615_c0	comp50615_c0_seq1	221	34.54	-	-	-	-	-	-	0	0	13.84	0	18.26	0	13.34	0	1.38	0
comp450432_c0	comp450432_c0_seq1	256	60.35	-	-	-	[R] General function prediction only	-	-	0	0	13.81	0	1.08	0	0	0	0	0
comp248745_c0	comp248745_c0_seq1	238	46.22	-	-	-	-	-	-	0	0	13.79	2.46	6.12	0.99	3.4	14.1	0	4.01
comp232858_c0	comp232858_c0_seq1	303	104	-	-	-	-	-	-	0	0	13.79	2.31	4.91	1.21	0	0	1.95	3.36
comp13314_c1	comp13314_c1_seq1	214	30.23	-	-	-	-	-	-	0	0	13.79	0	4.68	0.75	0	6.39	0	0
comp649292_c0	comp649292_c0_seq1	214	30.23	-	-	-	-	-	-	0	0	13.79	0	0	1.51	0	0	0	0
comp413839_c0	comp413839_c0_seq1	211	28.47	-	-	-	-	-	-	0	0	13.78	9.75	0	2.8	7.1	0.42	10.88	0
comp47088_c0	comp47088_c0_seq1	224	36.47	-	-	-	-	-	-	0	0	13.78	0	0	0	0	0	0	0
comp471159_c0	comp471159_c0_seq1	228	39.14	-	-	-	-	-	-	0	0	13.78	0	0	0	0	6.78	0	0
comp37331_c0	comp37331_c0_seq1	217	32.04	-	-	-	-	-	-	0	0	13.77	8.67	0	0	0	0	0	0
comp586317_c0	comp586317_c0_seq1	217	32.04	-	-	-	-	-	-	0	0	13.77	7.88	0	1.42	0	0	0	3.75
comp434459_c0	comp434459_c0_seq1	217	32.04	-	-	-	-	-	-	0	0	13.77	2.36	0	0	0	0	0	0
comp305292_c0	comp305292_c0_seq1	220	33.9	-	-	-	-	-	-	0	0	13.74	7.82	0.64	1.68	0	0	1.41	0
comp316707_c0	comp316707_c0_seq1	220	33.9	-	-	-	-	-	-	0	0	13.74	5.96	0.32	2.35	0	0	0	3.54
comp495516_c0	comp495516_c0_seq1	220	33.9	-	-	-	-	-	-	0	0	13.74	5.96	1.28	0	0	0	0	0
comp8725_c0	comp8725_c0_seq1	220	33.9	-	-	-	-	-	-	0	0	13.74	2.98	2.89	0	0	0	0	0
comp278474_c0	comp278474_c0_seq1	237	45.49	-	-	-	-	-	-	0	0	13.74	0	3.11	4.01	0	2.65	3.67	8.4
comp476355_c0	comp476355_c0_seq1	220	33.9	-	-	-	-	-	-	0	0	13.74	0	0	4.03	3.31	0	6.32	0
comp9447_c0	comp9447_c0_seq1	208	26.77	-	-	-	-	-	-	0	0	13.73	15.08	0	0	5.87	2.25	0	0
comp378824_c0	comp378824_c0_seq1	208	26.77	-	-	-	-	-	-	0	0	13.73	7.07	0	8.94	0	0	17.35	0
comp407763_c0	comp407763_c0_seq1	208	26.77	-	-	-	-	-	-	0	0	13.73	2.36	0.41	0.85	0.42	8.11	0	2.45
comp15934_c0	comp15934_c0_seq1	208	26.77	-	-	-	-	-	-	0	0	13.73	0	19.9	0	8.39	0	0	0
comp391577_c0	comp391577_c0_seq1	208	26.77	-	-	-	-	-	-	0	0	13.73	0	0	2.98	0	0	3.11	5.3
comp350461_c0	comp350461_c0_seq1	275	76.97	-	-	-	-	-	-	0	0	13.7	2.13	0	0.89	0	0	2.01	0
comp350082_c0	comp350082_c0_seq1	223	35.82	-	-	-	-	-	-	0	0	13.69	2.11	6.98	2.86	3.45	0.34	0.33	3.35
comp493830_c0	comp493830_c0_seq1	236	44.76	-	-	-	-	-	-	0	0	13.69	0	1.46	0	0	0	0	0
comp2415_c0	comp2415_c0_seq1	231	41.21	-	-	-	-	-	-	0	0	13.68	5.82	2.9	1.66	0	0	0	0
comp6650_c0	comp6650_c0_seq1	231	41.21	-	-	-	-	-	-	0	0	13.68	0.31	4.49	0.55	2.18	0	0	1.59
comp324965_c0	comp324965_c0_seq1	231	41.21	At4g01160	-	-	-	-	-	0	0	13.68	0	0.53	0	13.9	0	0	0
comp346758_c0	comp346758_c0_seq1	231	41.21	EFR	-	GO:0016021(integral to membrane);GO:0005524(ATP binding);GO:0005515(protein binding);GO:0004674(protein serine/threonine kinase activity);GO:0019199(transmembrane receptor protein kinase activity);GO:0010204(defense response signaling pathway, resistance gene-independent);GO:0016045(detection of bacterium);GO:0002764(immune response-regulating signaling pathway);GO:0009626(plant-type hypersensiti…	-	-	-	0	0	13.68	0	8.18	0.83	4.09	0.59	0	2.38
comp374812_c0	comp374812_c0_seq1	205	25.13	-	-	-	-	-	-	0	0	13.66	0	0	1.81	10.28	0	0	0
comp439105_c0	comp439105_c0_seq1	205	25.13	-	-	-	-	-	-	0	0	13.66	0	0	2.27	12.51	0	0	7.38
comp8928_c0	comp8928_c0_seq1	205	25.13	-	-	-	-	-	-	0	0	13.66	0	0	0	0	0	0	0
comp8245_c0	comp8245_c0_seq1	216	31.43	At1g09390	-	GO:0009570(chloroplast stroma);GO:0005576(extracellular region);GO:0016788(hydrolase activity, acting on ester bonds);GO:0016042(lipid catabolic process)	-	-	-	0	0	13.65	5.22	3.46	7.25	0	6.53	0	8.39
comp346909_c0	comp346909_c0_seq1	216	31.43	-	-	-	-	-	-	0	0	13.65	2.01	3.11	5.8	0	0	12.89	0
comp36396_c0	comp36396_c0_seq1	258	62.02	-	-	-	-	-	-	0	0	13.64	11.8	0	0	4.89	0	0	0
comp355477_c0	comp355477_c0_seq1	235	44.04	-	-	-	-	-	-	0	0	13.64	2.29	0	0	0	0.27	0	0
comp424392_c0	comp424392_c0_seq1	230	40.51	-	-	-	-	-	-	0	0	13.62	8.72	2.68	0	0	3.28	0	2.69
comp256410_c0	comp256410_c0_seq1	210	27.9	-	-	-	-	-	-	0	0	13.62	4.98	11.69	3.27	1.21	10.81	0.43	7.43
comp440704_c0	comp440704_c0_seq1	230	40.51	PERK2	-	GO:0016021(integral to membrane);GO:0005886(plasma membrane);GO:0005524(ATP binding);GO:0004674(protein serine/threonine kinase activity);GO:0004872(receptor activity)	[T] Signal transduction mechanisms	-	-	0	0	13.62	2.49	0	1.41	0.83	0	0	3.23
comp12391_c0	comp12391_c0_seq1	210	27.9	-	-	-	-	-	-	0	0	13.62	0.45	3.9	2.45	3.22	1.73	3.42	3.52
comp16355_c0	comp16355_c0_seq1	240	47.71	-	-	-	-	-	-	0	0	13.62	0.26	0	0.48	0	0	2.5	0
comp400954_c0	comp400954_c0_seq1	257	61.18	-	-	-	-	-	-	0	0	13.62	0	0	0	0	0	0	0
comp214495_c0	comp214495_c0_seq1	256	60.35	-	-	-	-	-	-	0	0	13.61	1.67	4.14	2.64	1.68	9.8	0	4.34
comp250171_c0	comp250171_c0_seq1	246	52.29	-	-	-	-	-	-	0	0	13.6	11.1	6.24	1.96	0	2.77	3.65	1.25
comp21513_c0	comp21513_c0_seq1	246	52.29	-	-	-	-	-	-	0	0	13.6	3.38	0	0.44	0	0	0.23	0.42
comp365511_c0	comp365511_c0_seq1	207	26.22	-	-	-	-	-	-	0	0	13.56	0.96	0	0	0	0.46	0	1.66
comp34230_c0	comp34230_c0_seq1,comp34230_c0_seq2	359	125.92	-	-	-	-	-	-	0	0	13.54	5.41	0	0	2.42	3.79	0	0
comp238148_c0	comp238148_c0_seq1	271	73.34	-	-	-	-	-	-	0	0	13.54	0	2.08	1.24	0	7.07	4.39	3.72
comp8841_c0	comp8841_c0_seq1	271	73.34	-	-	-	-	-	-	0	0	13.54	0	0	0	0	0.49	0	0
comp43784_c0	comp43784_c0_seq1	202	23.55	-	-	-	-	-	-	0	0	13.53	20.36	3.23	0.48	1.43	8.71	0	0.46
comp41122_c0	comp41122_c0_seq1	267	69.78	-	-	-	-	-	-	0	0	13.53	0.72	3.9	0.82	1.77	2.08	0	1.88
comp13140_c0	comp13140_c0_seq1	202	23.55	-	-	-	[R] General function prediction only	-	-	0	0	13.53	0	0	0.97	0	0	0	0.93
comp331869_c0	comp331869_c0_seq1	238	46.22	-	-	-	-	-	-	0	0	13.53	0	0	3.21	0	1.57	7.47	0.94
comp653101_c0	comp653101_c0_seq1	202	23.55	-	-	-	-	-	-	0	0	13.53	0	0	0	0	0	0	0
comp431865_c0	comp431865_c0_seq1	215	30.82	-	-	-	-	-	-	0	0	13.52	8.19	0	0	5.1	3.91	0	0
comp199039_c0	comp199039_c0_seq1	215	30.82	-	-	-	-	-	-	0	0	13.52	0	19.4	9.98	17.13	2.74	7.73	20.18
comp294555_c0	comp294555_c0_seq1	215	30.82	-	-	-	-	-	-	0	0	13.52	0	0	0	3.28	0	0	0
comp489161_c0	comp489161_c0_seq1	218	32.65	-	-	-	-	-	-	0	0	13.51	2.71	0	2.09	3.44	0.37	5.84	0
comp52244_c0	comp52244_c0_seq1	263	66.28	-	-	-	-	-	-	0	0	13.5	0.38	6.4	2.41	3.05	0	2.34	2.63
comp15573_c0	comp15573_c0_seq1	212	29.05	-	-	-	-	-	-	0	0	13.5	0	0	0.39	0	0	0	0
comp263764_c0	comp263764_c0_seq1	228	39.14	-	-	-	-	-	-	0	0	13.47	2.58	0.56	3.2	5.74	17.88	3.35	2.23
comp356835_c0	comp356835_c0_seq1	228	39.14	-	-	-	-	-	-	0	0	13.47	0	0.83	2.33	0	0	0	0
comp415211_c0	comp415211_c0_seq1	232	41.9	-	timeless	-	-	K03155	-	0	0	13.46	0	0	0	3.75	0	0	0.26
comp173085_c0	comp173085_c0_seq1	204	24.6	-	-	-	-	-	-	0	0	13.45	5.13	16.36	1.39	0	0	0	3.11
comp40768_c0	comp40768_c0_seq1	242	49.21	-	ATP-dependent DNA helicase RecQ	-	-	K03654	ko03018(RNA degradation)	0	0	13.45	2.05	3.09	1.62	0	0.25	5.33	0
comp628216_c0	comp628216_c0_seq1	242	49.21	-	-	-	-	-	-	0	0	13.45	1.03	0	0	0	0	0	0.89
comp16772_c0	comp16772_c0_seq1	209	27.33	-	Rab-like protein 3	-	-	K07933	-	0	0	13.45	0	0	0	0	0.44	0	0
comp310479_c0	comp310479_c0_seq1	204	24.6	-	-	-	-	-	-	0	0	13.45	0	2.65	4.17	0	0	3.87	7.1
comp430477_c0	comp430477_c0_seq1	242	49.21	-	-	-	-	-	-	0	0	13.45	0	0	0	0	5.15	0	0
comp50310_c0	comp50310_c0_seq1,comp50310_c0_seq2,comp50310_c0_seq3	422	79.51	-	-	-	-	-	-	0	0	13.44	23.95	1.26	37.92	11.09	46.05	109.64	3.08
comp10640_c0	comp10640_c0_seq1	236	44.76	-	-	-	-	-	-	0	0	13.42	0.28	0	0	0	5.93	0	0
comp459530_c0	comp459530_c0_seq1	236	44.76	-	-	-	-	-	-	0	0	13.42	0	0.24	0	0	0	0	0
comp423435_c0	comp423435_c0_seq1	247	53.07	AtMg00300	-	GO:0005739(mitochondrion)	[R] General function prediction only	-	-	0	0	13.4	3.33	3.28	0.21	0	2.05	0	0.62
comp10781_c0	comp10781_c0_seq1	247	53.07	-	-	-	-	-	-	0	0	13.4	0.95	0	0	0	0	0	0
comp391781_c0	comp391781_c0_seq1	247	53.07	-	-	-	-	-	-	0	0	13.4	0	2.25	0	2.54	0	0	0
comp440425_c0	comp440425_c0_seq1	247	53.07	-	-	-	-	-	-	0	0	13.4	0	0	0	0	0	0	0
comp6652_c0	comp6652_c0_seq1	277	78.81	-	-	-	-	-	-	0	0	13.38	12.65	0.28	0.43	3.71	5.05	1.81	0.14
comp736_c1	comp736_c1_seq1	214	30.23	-	-	-	-	-	-	0	0	13.38	10.85	0	0	0	0.8	0	0
comp36643_c0	comp36643_c0_seq1,comp36643_c0_seq2	643	321.89	PERK2	-	GO:0016021(integral to membrane);GO:0005886(plasma membrane);GO:0005524(ATP binding);GO:0004674(protein serine/threonine kinase activity);GO:0004872(receptor activity)	[T] Signal transduction mechanisms	-	-	0	0	13.37	5.11	1.7	1.02	0.61	0.27	1.69	0.73
comp17026_c0	comp17026_c0_seq1	271	73.34	-	-	-	-	-	-	0	0	13.37	0.17	0	0	0	6.58	0	0
comp559871_c0	comp559871_c0_seq1	206	25.67	-	-	-	-	-	-	0	0	13.37	0	0	1.33	0	0	0	0
comp20743_c0	comp20743_c0_seq1	240	47.71	-	-	-	-	-	-	0	0	13.36	0.26	0.68	7.17	0	0	16.73	3.66
comp339383_c0	comp339383_c0_seq1	268	70.66	-	-	-	-	-	-	0	0	13.36	0	0	1.61	0	0	0	2.16
comp371059_c0	comp371059_c0_seq1	235	44.04	-	-	-	-	-	-	0	0	13.36	0	0	1.29	5.1	3.29	0	3.47
comp430872_c0	comp430872_c0_seq1	240	47.71	-	-	-	-	-	-	0	0	13.36	0	0	0	0	4.55	0	0
comp24960_c0	comp24960_c0_seq1,comp24960_c0_seq2	322	85.57	-	-	-	-	-	-	0	0	13.35	9.91	0	0	0	0	0	0
comp313971_c0	comp313971_c0_seq1	311	112	-	-	-	-	-	-	0	0	13.35	0.79	2.23	1.93	1.2	0	2.34	2.63
comp340303_c0	comp340303_c0_seq1	211	28.47	-	-	-	-	-	-	0	0	13.35	0	0	3.6	0	0	0	9.58
comp5551_c0	comp5551_c0_seq1	253	57.88	-	-	-	-	-	-	0	0	13.34	2.4	0	0	0	0	0	0
comp372683_c0	comp372683_c0_seq1	252	57.06	-	-	-	-	-	-	0	0	13.32	1.33	3.24	2.4	0	1.69	4.38	2.87
comp25593_c0	comp25593_c0_seq1	201	23.03	-	-	-	-	-	-	0	0	13.31	14.79	3.78	8.41	10.24	22	0.52	18.48
comp63227_c0	comp63227_c0_seq1	201	23.03	-	-	-	-	-	-	0	0	13.31	0.55	0	6.43	0.49	0	17.07	0
comp41831_c0	comp41831_c0_seq1,comp41831_c0_seq2,comp41831_c0_seq3	303	62.51	-	-	-	-	-	-	0	0	13.31	0.45	0	7.35	0	2.32	13.23	3.32
comp33379_c0	comp33379_c0_seq1	201	23.03	-	-	-	-	-	-	0	0	13.31	0	15.58	6.93	0.98	0	9.83	7.11
comp4706_c0	comp4706_c0_seq1	201	23.03	-	-	-	-	-	-	0	0	13.31	0	0	0.99	14.63	3.67	0	1.9
comp529163_c0	comp529163_c0_seq1	201	23.03	-	-	-	-	-	-	0	0	13.31	0	0	0	0	0	0	0.47
comp224939_c0	comp224939_c0_seq1	226	37.8	-	-	-	[R] General function prediction only	-	-	0	0	13.3	20.03	2.88	3.02	0	2.23	4.1	3.75
comp15404_c0	comp15404_c0_seq1	226	37.8	-	-	-	-	-	-	0	0	13.3	0	0	0	0	0	0	0
comp458658_c0	comp458658_c0_seq1	234	43.32	-	-	-	-	-	-	0	0	13.3	0	0	0	0	0	0	0
comp57005_c0	comp57005_c0_seq1,comp57005_c0_seq2	242	44.35	-	-	-	-	-	-	0	0	13.29	3.33	1.07	0.51	0	9.07	0.83	0.27
comp345452_c0	comp345452_c0_seq1	261	64.57	-	-	-	-	-	-	0	0	13.29	0	2.19	0.53	1.39	0	0	0
comp385600_c0	comp385600_c0_seq1	251	56.26	-	-	-	-	-	-	0	0	13.29	0	0	0	0	0	0	0
comp390599_c0	comp390599_c0_seq1	238	46.22	-	-	-	-	-	-	0	0	13.26	0	0	1.97	0	4.18	0	4.01
comp6061_c0	comp6061_c0_seq1	216	31.43	-	-	-	-	-	-	0	0	13.26	0	1.38	0	5.72	0	6.82	1.39
comp353846_c0	comp353846_c0_seq1	203	24.07	-	-	-	-	-	-	0	0	13.24	16.25	2.71	0.47	0	4.51	2.97	0
comp46301_c0	comp46301_c0_seq1,comp46301_c0_seq2	271	53	-	-	-	-	-	-	0	0	13.24	11.09	15.36	2.21	15.34	1.15	3.41	0.15
comp287343_c0	comp287343_c0_seq1	213	29.64	-	-	-	-	-	-	0	0	13.24	1.7	2.2	0.38	5.31	0	0.4	0
comp372801_c0	comp372801_c0_seq1	203	24.07	-	-	-	-	-	-	0	0	13.24	0	4.52	13.26	0	0	22.77	0
comp309251_c0	comp309251_c0_seq1	233	42.61	-	-	-	-	-	-	0	0	13.23	0	0	4.55	0.53	0	8.39	0
comp347413_c0	comp347413_c0_seq1	272	74.24	-	-	-	-	-	-	0	0	13.21	0	0	0.46	0	0	1.44	0
comp21012_c0	comp21012_c0_seq1	256	60.35	-	-	-	-	-	-	0	0	13.2	9.2	0.72	0	1.3	2.8	0	0
comp527248_c0	comp527248_c0_seq1	225	37.13	-	-	-	-	-	-	0	0	13.2	0	0	0	0	0	0	0
comp534880_c0	comp534880_c0_seq1	237	45.49	-	-	-	-	-	-	0	0	13.2	0	0.96	0	0	3.18	0	0
comp285495_c0	comp285495_c0_seq1	269	71.55	-	-	-	-	-	-	0	0	13.19	1.06	0	1.59	0	4.55	1.33	2.75
comp30418_c0	comp30418_c0_seq1	210	27.9	-	-	-	-	-	-	0	0	13.18	9.95	0.78	2.04	0	2.6	0	3.52
comp2951_c0	comp2951_c0_seq1	210	27.9	-	-	-	-	-	-	0	0	13.18	7.69	5.07	6.13	0	8.65	5.98	6.26
comp343122_c0	comp343122_c0_seq1	268	70.66	-	-	-	-	-	-	0	0	13.18	4.46	4.77	4.19	1.11	0	3.54	7.1
comp562203_c0	comp562203_c0_seq1	232	41.9	-	-	-	-	-	-	0	0	13.16	0	0	0	0	0	0	0
comp31218_c0	comp31218_c0_seq1	294	95.04	PSBR	photosystem II 10kDa protein	GO:0009535(chloroplast thylakoid membrane);GO:0009654(oxygen evolving complex);GO:0015979(photosynthesis)	-	K03541	ko00195(Photosynthesis)	0	0	13.15	21.11	0	0.12	0.12	19.81	0	0.11
comp449954_c0	comp449954_c0_seq1	228	39.14	-	-	-	-	-	-	0	0	13.15	9.67	0	1.46	0	0	2.74	0
comp311934_c0	comp311934_c0_seq1	241	48.46	-	-	-	-	-	-	0	0	13.15	3.39	1.57	1.18	0.23	0	0	9.01
comp313101_c0	comp313101_c0_seq1	265	68.02	-	-	-	-	-	-	0	0	13.15	2.04	0	0	0	0	0	0
comp520465_c0	comp520465_c0_seq1	228	39.14	-	-	-	-	-	-	0	0	13.15	0	2.22	0	4.02	0	0	0
comp3904_c0	comp3904_c0_seq1	264	67.15	-	-	-	-	-	-	0	0	13.14	0.94	0	0	1.17	0	0	0
comp5773_c0	comp5773_c0_seq1	264	67.15	-	-	-	-	-	-	0	0	13.14	0	0	0	4.01	0	0	0
comp288388_c0	comp288388_c0_seq1	221	34.54	-	-	-	-	-	-	0	0	13.13	6.58	3.78	4.95	3.25	9.78	0	11.06
comp281535_c0	comp281535_c0_seq1	215	30.82	-	-	-	-	-	-	0	0	13.12	0.41	1.76	2.96	12.03	0	0	4.96
comp123945_c0	comp123945_c0_seq1	560	361	-	-	-	-	-	-	0	0	13.11	4.54	1.17	5.37	2.58	4.61	2.54	13.66
comp53460_c0	comp53460_c0_seq1	224	36.47	-	-	-	-	-	-	0	0	13.11	0	13.12	9.06	0	0	16.98	3.59
comp394755_c0	comp394755_c0_seq1	252	57.06	-	-	-	-	-	-	0	0	13.1	0	1.91	0	0	0	0	0
comp363850_c0	comp363850_c0_seq1	207	26.22	-	-	-	-	-	-	0	0	13.09	6.26	0	2.17	0	6.44	0.45	3.33
comp6135_c0	comp6135_c0_seq1	231	41.21	-	-	-	-	-	-	0	0	13.09	1.23	5.28	2.77	10.9	0	2.6	7.94
comp440553_c0	comp440553_c0_seq1	207	26.22	-	-	-	-	-	-	0	0	13.09	0	0	0	0	0	0	0
comp549091_c0	comp549091_c0_seq1	231	41.21	-	-	-	-	-	-	0	0	13.09	0	2.11	0.55	1.64	0	0.58	0
comp250797_c0	comp250797_c0_seq1	260	63.71	-	-	-	-	-	-	0	0	13.08	1.58	0.17	2.5	2.47	3.03	0	11.65
comp39557_c0	comp39557_c0_seq1	212	29.05	-	-	-	-	-	-	0	0	13.08	0.43	0	0	2.71	0	0	0
comp39254_c0	comp39254_c0_seq1	260	63.71	-	-	-	-	-	-	0	0	13.08	0	0	0.18	0	0	0	0.17
comp8877_c0	comp8877_c0_seq1,comp8877_c0_seq2	358	98.42	-	-	-	-	-	-	0	0	13.07	10.09	2.11	0.82	0.85	0	0.97	0.19
comp4642_c0	comp4642_c0_seq1	279	80.67	-	-	-	-	-	-	0	0	13.07	1.56	0.54	1.7	1.95	0	3.1	1.08
comp37217_c0	comp37217_c0_seq1	227	38.47	-	-	-	-	-	-	0	0	13.07	0	0	0	0	0	0	0.28
comp3172_c0	comp3172_c0_seq1	287	88.24	-	-	-	-	-	-	0	0	13.06	0	0.86	0	2.93	0	0	0
comp425112_c0	comp425112_c0_seq1	259	62.86	-	-	-	-	-	-	0	0	13.06	0	0	0	0	0	0	0
comp48590_c0	comp48590_c0_seq1	447	248	-	-	-	-	-	-	0	0	13.05	5.75	0	0.28	1.45	3.41	0.38	0
comp235857_c0	comp235857_c0_seq1	399	200	WAK5	interleukin-1 receptor-associated kinase 4	GO:0016021(integral to membrane);GO:0005524(ATP binding);GO:0005509(calcium ion binding);GO:0004674(protein serine/threonine kinase activity)	-	K04733	ko04210(Apoptosis);ko04620(Toll-like receptor signaling pathway);ko04722(Neurotrophin signaling pathway);ko05140(Leishmaniasis);ko05142(Chagas disease)	0	0	13.05	0.38	2.88	1.25	0	0	0	3.44
comp328686_c0	comp328686_c0_seq1	273	75.15	-	-	-	-	-	-	0	0	13.05	0.17	0	3.34	0	0	6.02	0
comp473357_c0	comp473357_c0_seq1	244	50.74	-	-	-	-	-	-	0	0	13.05	0	0	0	0	0	0	0
comp4038_c0	comp4038_c0_seq1	250	55.45	-	-	-	-	-	-	0	0	13.04	1.59	0	0	5.87	2.61	0	0
comp24755_c0	comp24755_c0_seq1,comp24755_c0_seq2	310	65.09	-	-	-	-	-	-	0	0	13.03	2.3	1.27	3.72	16.54	21.02	9.95	3.4
comp504325_c0	comp504325_c0_seq1	230	40.51	-	-	-	-	-	-	0	0	13.01	3.74	4.03	0	0	0	0	0
comp248881_c0	comp248881_c0_seq1	346	147	-	-	-	-	-	-	0	0	13.01	2.15	0.44	0.23	0.46	1.64	0	0.45
comp32653_c0	comp32653_c0_seq1	217	32.04	-	-	-	-	-	-	0	0	13.01	0	0.34	2.13	5.96	0	5.21	0
comp451928_c0	comp451928_c0_seq1	249	54.65	-	-	-	-	-	-	0	0	13.01	0	0	1.67	0.41	0	4.58	0.2
comp383748_c0	comp383748_c0_seq1	214	30.23	-	-	-	-	-	-	0	0	12.98	7.51	0	0	0	8.38	0	0
comp293713_c0	comp293713_c0_seq1	255	59.52	-	-	-	-	-	-	0	0	12.97	6.78	0	2.68	0.19	1.82	0	0
comp532899_c0	comp532899_c0_seq1	204	24.6	-	-	-	-	-	-	0	0	12.96	0	0	0	0	6.87	0	1.77
comp578181_c0	comp578181_c0_seq1	204	24.6	-	-	-	-	-	-	0	0	12.96	0	3.54	0	8.68	0	0	0
comp325970_c0	comp325970_c0_seq1	233	42.61	-	-	-	-	-	-	0	0	12.95	0	0	1.07	5.27	6.23	0	1.02
comp275319_c0	comp275319_c0_seq1	229	39.82	-	-	-	-	-	-	0	0	12.93	0	0	8.01	0	2.42	16.75	4.93
comp49403_c1	comp49403_c1_seq1	237	45.49	-	-	-	-	-	-	0	0	12.93	0	4.06	3.01	4.69	0	0	8.16
comp367545_c0	comp367545_c0_seq1	223	35.82	WAKL15	protein-serine/threonine kinase	GO:0016021(integral to membrane);GO:0005524(ATP binding);GO:0004674(protein serine/threonine kinase activity)	[T] Signal transduction mechanisms	K08286	-	0	0	12.92	10.86	6.67	0	12.24	3.56	0	0
comp201633_c0	comp201633_c0_seq1	253	57.88	-	-	-	-	-	-	0	0	12.92	3.49	0.94	1.38	0.97	0	0	4.34
comp13247_c0	comp13247_c0_seq1	347	148	-	-	-	-	-	-	0	0	12.92	1.88	0	0	0	0	0	0
comp1656_c0	comp1656_c0_seq1	253	57.88	-	-	-	-	-	-	0	0	12.92	0	0	0	7.38	0	0	0
comp18519_c0	comp18519_c0_seq1	222	35.18	-	-	-	-	-	-	0	0	12.89	1.44	0.31	1.94	6.39	0.34	5.08	1.24
comp39841_c0	comp39841_c0_seq1	260	63.71	-	-	-	-	-	-	0	0	12.89	0	0.17	0.36	5.47	0	0	0.34
comp494776_c0	comp494776_c0_seq1	219	33.27	-	-	-	-	-	-	0	0	12.89	0	0	0	0	0	0	0
comp422333_c0	comp422333_c0_seq1	259	62.86	-	-	-	-	-	-	0	0	12.87	0	0	0	0	0	0	0
comp504856_c0	comp504856_c0_seq1	232	41.9	-	-	-	-	-	-	0	0	12.87	0	5.97	0.27	0	0	0	0
comp318221_c0	comp318221_c0_seq1	251	56.26	SUPV3L1	-	GO:0045025(mitochondrial degradosome);GO:0042645(mitochondrial nucleoid);GO:0005634(nucleus);GO:0034458(3'-5' RNA helicase activity);GO:0005524(ATP binding);GO:0004004(ATP-dependent RNA helicase activity);GO:0003677(DNA binding);GO:0003678(DNA helicase activity);GO:0003725(double-stranded RNA binding);GO:0042803(protein homodimerization activity);GO:0006916(anti-apoptosis);GO:0070827(chromatin ma…	[A] RNA processing and modification	-	-	0	0	12.86	2.47	2.32	0.61	1.6	2.57	2.75	0.39
comp421241_c0	comp421241_c0_seq1	245	51.51	-	-	-	-	-	-	0	0	12.85	1.47	0	0	5.23	0	0	0
comp31642_c0	comp31642_c0_seq1	258	62.02	-	-	-	-	-	-	0	0	12.85	0	0.53	0	4.53	3.31	0	0.35
comp496254_c0	comp496254_c0_seq1	240	47.71	-	-	-	-	-	-	0	0	12.85	0	1.37	0.48	0	0	0	1.6
comp238526_c0	comp238526_c0_seq1	268	70.66	-	-	-	-	-	-	0	0	12.84	2.68	2.15	3.87	0.64	0	8.93	0.15
comp37144_c0	comp37144_c0_seq1	208	26.77	-	-	-	-	-	-	0	0	12.82	24.51	0	3.83	0	0	5.78	0
comp16332_c0	comp16332_c0_seq1	208	26.77	-	-	-	-	-	-	0	0	12.82	0	0	0	0	0	0	0
comp33394_c0	comp33394_c0_seq1,comp33394_c0_seq2	250	47.12	-	-	-	-	-	-	0	0	12.82	0	0	0	0	0	0	0
comp474431_c0	comp474431_c0_seq1	213	29.64	-	-	-	-	-	-	0	0	12.82	0	0	0	0	0	0	0
comp150647_c0	comp150647_c0_seq1	313	114	-	-	-	-	-	-	0	0	12.8	8.08	0	0	8.08	2.33	0	0
comp305915_c0	comp305915_c0_seq1	244	50.74	-	-	-	-	-	-	0	0	12.8	6.22	6.86	3.14	0	1.9	6.1	0
comp482213_c0	comp482213_c0_seq1	235	44.04	-	-	-	-	-	-	0	0	12.8	0	0	0	0	0	0	0
comp31838_c0	comp31838_c0_seq1	265	68.02	-	-	-	-	-	-	0	0	12.79	5.57	0	0	0.33	6.92	0	0
comp289721_c0	comp289721_c0_seq1	285	86.32	-	ubiquitin C	GO:0005737(cytoplasm);GO:0005634(nucleus)	[O] Posttranslational modification, protein turnover, chaperones ;[R] General function prediction only	K08770	ko03320(PPAR signaling pathway)	0	0	12.78	0.58	0.76	0.79	5.6	0	2.76	0.88
comp580019_c0	comp580019_c0_seq1	221	34.54	-	-	-	-	-	-	0	0	12.78	0	0	1.65	0	0	0.34	4.11
comp286302_c0	comp286302_c0_seq1	294	95.04	-	-	-	-	-	-	0	0	12.77	5.05	3.55	0	0	0	0	0
comp534130_c0	comp534130_c0_seq1	201	23.03	-	-	-	-	-	-	0	0	12.77	0	0	0.49	0	0.52	0.52	0
comp325803_c0	comp325803_c0_seq1	218	32.65	-	-	-	-	-	-	0	0	12.76	3.86	2	1.75	8.26	0	5.11	2.01
comp483819_c0	comp483819_c0_seq1	218	32.65	-	-	-	-	-	-	0	0	12.76	0	0	0	0	0	0	3.34
comp385667_c0	comp385667_c0_seq1	227	38.47	-	-	-	-	-	-	0	0	12.75	0	2.26	1.48	6.13	5.02	0	3.69
comp37414_c0	comp37414_c0_seq1	210	27.9	-	-	-	-	-	-	0	0	12.74	4.98	3.12	0	0.4	0.87	0	0
comp29091_c0	comp29091_c0_seq1	210	27.9	-	-	-	-	-	-	0	0	12.74	0.45	0	0	11.27	4.76	0	0
comp495245_c0	comp495245_c0_seq1	248	53.86	-	-	-	-	-	-	0	0	12.74	0	0	0	0	0.9	0	0
comp515248_c0	comp515248_c0_seq1	210	27.9	ftsQ	-	-	-	-	-	0	0	12.74	0	0	0	0	0	0	0
comp223432_c0	comp223432_c0_seq1	234	43.32	-	-	-	-	-	-	0	0	12.73	5.83	1.76	2.37	0	0	0	0
comp459207_c0	comp459207_c0_seq1	203	24.07	-	-	-	-	-	-	0	0	12.73	1.05	0	0	7.47	3.51	0	0.45
comp34921_c0	comp34921_c0_seq1	238	46.22	-	-	-	-	-	-	0	0	12.73	0.55	0.24	2.22	4.13	10.96	7.22	0
comp14930_c0	comp14930_c0_seq1	215	30.82	-	-	-	-	-	-	0	0	12.73	0	0	4.07	0	0	6.57	0
comp42736_c0	comp42736_c0_seq1	203	24.07	-	-	-	-	-	-	0	0	12.73	0	11.75	0	3.73	0	0.49	0
comp449049_c0	comp449049_c0_seq1	203	24.07	-	-	-	-	-	-	0	0	12.73	0	0	0	0	0	0	0
comp565076_c0	comp565076_c0_seq1	215	30.82	-	-	-	-	-	-	0	0	12.73	0	0	1.85	0	0	0	0
comp274716_c0	comp274716_c0_seq1	270	72.44	-	-	-	-	-	-	0	0	12.69	0	0.9	2.36	0	0	4.44	0
comp33165_c0	comp33165_c0_seq1	259	62.86	BHLH84	-	GO:0005634(nucleus);GO:0003677(DNA binding);GO:0006355(regulation of transcription, DNA-dependent);GO:0006351(transcription, DNA-dependent)	-	-	-	0	0	12.67	4.82	0.17	2.18	5.72	2.88	0	7.29
comp360364_c0	comp360364_c0_seq1	241	48.46	FLS2	-	GO:0010008(endosome membrane);GO:0016021(integral to membrane);GO:0005886(plasma membrane);GO:0005524(ATP binding);GO:0005515(protein binding);GO:0004674(protein serine/threonine kinase activity);GO:0004872(receptor activity);GO:0052544(defense response by callose deposition in cell wall);GO:0042742(defense response to bacterium);GO:0016045(detection of bacterium);GO:0010359(regulation of anion c…	-	K00924	-	0	0	12.65	10.42	2.69	0	3.71	1	0	0
comp18298_c0	comp18298_c0_seq1	267	69.78	-	-	-	-	-	-	0	0	12.65	0	0.94	0	2.9	0	0	0
comp351862_c0	comp351862_c0_seq1	220	33.9	-	-	-	-	-	-	0	0	12.65	0	0	0	3.98	12.1	0	0
comp38324_c0	comp38324_c0_seq1	226	37.8	-	-	-	-	-	-	0	0	12.65	0	0	2.41	0	5.11	0	0
comp125536_c0	comp125536_c0_seq1	217	32.04	-	-	-	-	-	-	0	0	12.63	0.39	1.02	1.07	1.75	7.91	0.74	0
comp396142_c0	comp396142_c0_seq1	217	32.04	-	-	-	-	-	-	0	0	12.63	0	1.02	0.71	0	6.03	0	4.09
comp328375_c0	comp328375_c0_seq1	257	61.18	-	-	-	-	-	-	0	0	12.62	0.21	0.89	2.98	4.59	0	2.53	5.89
comp6675_c0	comp6675_c0_seq1	207	26.22	-	-	-	-	-	-	0	0	12.62	0	0.83	0	0	11.51	0	0
comp260576_c0	comp260576_c0_seq1	302	103	-	-	-	-	-	-	0	0	12.61	1.47	1.79	0.44	0	1.76	2.08	0
comp5846_c0	comp5846_c0_seq1	302	103	PNP2	polyribonucleotide nucleotidyltransferase	-	[R] General function prediction only	K00962	ko00230(Purine metabolism);ko00240(Pyrimidine metabolism);ko03018(RNA degradation)	0	0	12.61	0	2.11	0	0	1.29	0	0.11
comp210299_c0	comp210299_c0_seq1	342	143	-	-	-	-	-	-	0	0	12.6	9.27	0	0	1.18	4.05	0	0
comp406259_c0	comp406259_c0_seq1	277	78.81	-	-	-	-	-	-	0	0	12.6	0	0.14	0	0	0	0	0
comp451966_c0	comp451966_c0_seq1	236	44.76	-	-	-	-	-	-	0	0	12.6	0	0	0	0	0	0	0
comp517816_c0	comp517816_c0_seq1	236	44.76	-	-	-	-	-	-	0	0	12.6	0	0	0	0	0	0	0
comp390467_c0	comp390467_c0_seq1	256	60.35	-	-	-	-	-	-	0	0	12.59	0	0	0	0	0.2	0	0
comp491464_c0	comp491464_c0_seq1	232	41.9	-	-	-	-	-	-	0	0	12.58	5.12	0	1.63	0	0	0.57	3.65
comp430271_c0	comp430271_c0_seq1	255	59.52	ABCG4	-	GO:0016021(integral to membrane);GO:0005524(ATP binding);GO:0016887(ATPase activity);GO:0006810(transport)	[Q] Secondary metabolites biosynthesis, transport and catabolism	-	-	0	0	12.56	2.76	2.38	0.77	0	0	0	1.47
comp267905_c0	comp267905_c0_seq1	246	52.29	DNTT	-	GO:0005634(nucleus);GO:0003677(DNA binding);GO:0003912(DNA nucleotidylexotransferase activity);GO:0003887(DNA-directed DNA polymerase activity);GO:0046872(metal ion binding);GO:0006304(DNA modification)	[L] Replication, recombination and repair	-	-	0	0	12.56	0	0.24	0.35	2.82	0	0	0
comp58032_c0	comp58032_c0_seq1	262	65.42	-	-	-	-	-	-	0	0	12.55	2.31	2.99	1.05	2.23	0	0	1.83
comp8757_c0	comp8757_c0_seq1	222	35.18	-	-	-	-	-	-	0	0	12.54	0.72	2.47	0.65	0	0	0.34	0.93
comp509866_c0	comp509866_c0_seq1	222	35.18	-	-	-	-	-	-	0	0	12.54	0	2.78	0	0.32	0	0	0
comp319064_c0	comp319064_c0_seq1	228	39.14	-	-	-	-	-	-	0	0	12.53	2.9	0	2.62	0	0.31	0	10.87
comp29476_c0	comp29476_c0_seq1	219	33.27	-	-	-	-	-	-	0	0	12.53	0.76	0.65	2.06	2.7	1.45	0	11.81
comp519578_c0	comp519578_c0_seq1	228	39.14	-	-	-	-	-	-	0	0	12.53	0	0	0	0	0	0	0
comp358285_c0	comp358285_c0_seq1	270	72.44	-	-	-	-	-	-	0	0	12.52	0	0	0.16	2.33	1	0	0.15
comp42607_c0	comp42607_c0_seq1	1875	1676	-	-	-	-	-	-	0	0	12.51	4.25	0	0	7.43	5.81	0	0
comp189052_c0	comp189052_c0_seq1	349	150	-	-	-	-	-	-	0	0	12.5	5.72	6.09	2.89	5.17	1.45	0	3.27
comp198473_c0	comp198473_c0_seq1	381	182	-	-	-	-	-	-	0	0	12.5	0	0	0	2.4	2.15	0	0.97
comp383915_c0	comp383915_c0_seq1	202	23.55	-	-	-	-	-	-	0	0	12.49	8.57	0	5.81	0	0	11.64	0
comp374675_c0	comp374675_c0_seq1	231	41.21	-	-	-	-	-	-	0	0	12.49	0	0	1.11	0	0	0	3.44
comp421617_c0	comp421617_c0_seq1	231	41.21	ABCC10	-	GO:0016021(integral to membrane);GO:0005774(vacuolar membrane);GO:0005524(ATP binding);GO:0008559(xenobiotic-transporting ATPase activity)	[Q] Secondary metabolites biosynthesis, transport and catabolism	-	-	0	0	12.49	0	0	0.56	0	0.9	0.64	0
comp506998_c0	comp506998_c0_seq1	202	23.55	-	-	-	-	-	-	0	0	12.49	0	0	0	0	0	0	0
comp352388_c0	comp352388_c0_seq1	211	28.47	-	-	-	-	-	-	0	0	12.48	5.32	4.58	3.2	0	8.48	0	8.82
comp383462_c0	comp383462_c0_seq1	216	31.43	-	-	-	-	-	-	0	0	12.48	3.61	0	0.36	9.65	0	0	0
comp40085_c0	comp40085_c0_seq1	211	28.47	-	-	-	-	-	-	0	0	12.48	0	0	2.4	0	0	0	7.28
comp47180_c0	comp47180_c0_seq1	204	24.6	-	-	-	-	-	-	0	0	12.46	0	3.09	0.93	0	12.26	0	0
comp414741_c0	comp414741_c0_seq1	258	62.02	-	-	-	-	-	-	0	0	12.45	0	0	0	0	0	0	0
comp484629_c0	comp484629_c0_seq1	234	43.32	-	-	-	-	-	-	0	0	12.45	0	0	1.05	1.3	0	0.55	3.02
comp29187_c0	comp29187_c0_seq1	337	138	-	-	-	-	-	-	0	0	12.44	3.93	0	0	0	1.92	0	0
comp16916_c0	comp16916_c0_seq1	227	38.47	-	DNA polymerase phi subunit	-	[K] Transcription	K02331	-	0	0	12.43	14.76	5.37	2.07	0	0	4.34	1.7
comp5585_c0	comp5585_c0_seq1	276	77.89	-	-	-	-	-	-	0	0	12.43	4.21	3.49	0	2.6	0	0	0
comp3366_c0	comp3366_c0_seq1	224	36.47	-	-	-	-	-	-	0	0	12.43	1.04	3.28	1.25	0	0	0	3.89
comp6220_c0	comp6220_c0_seq1	227	38.47	-	-	-	-	-	-	0	0	12.43	0	0.28	0.3	2.92	0	0	2.55
comp270848_c0	comp270848_c0_seq1	246	52.29	-	-	-	-	-	-	0	0	12.42	0	0	1.53	0	0	4.78	0
comp40204_c0	comp40204_c0_seq1	257	61.18	-	-	-	-	-	-	0	0	12.42	0	0.89	0	0	0	0.19	0
comp52488_c0	comp52488_c0_seq1	213	29.64	-	-	-	-	-	-	0	0	12.41	8.09	6.6	0	11.75	4.48	1.61	0
comp15772_c0	comp15772_c0_seq1	206	25.67	NFXL1	-	GO:0005634(nucleus);GO:0003677(DNA binding);GO:0016874(ligase activity);GO:0003700(sequence-specific DNA binding transcription factor activity);GO:0008270(zinc ion binding);GO:0042742(defense response to bacterium);GO:0010310(regulation of hydrogen peroxide metabolic process);GO:0009642(response to light intensity);GO:0010188(response to microbial phytotoxin);GO:0009651(response to salt stress);G…	[K] Transcription	-	-	0	0	12.41	0	0	2.22	0	7.99	0	1.7
comp448582_c0	comp448582_c0_seq1	213	29.64	-	-	-	-	-	-	0	0	12.41	0	0	1.92	0	0	8.44	0
comp9935_c0	comp9935_c0_seq1	237	45.49	-	-	-	-	-	-	0	0	12.4	9.99	0	0	0.25	5.31	0	0.24
comp17854_c0	comp17854_c0_seq1	271	73.34	-	-	-	-	-	-	0	0	12.37	0.86	0	0	0	2.96	0	0
comp289474_c0	comp289474_c0_seq1	255	59.52	CRK5	-	GO:0016021(integral to membrane);GO:0005524(ATP binding);GO:0004674(protein serine/threonine kinase activity);GO:0004872(receptor activity);GO:0042742(defense response to bacterium);GO:0012501(programmed cell death);GO:0009751(response to salicylic acid stimulus)	-	-	-	0	0	12.36	11.87	2.74	0.77	0.19	4.05	0	1.47
comp452854_c0	comp452854_c0_seq1	255	59.52	-	-	-	-	-	-	0	0	12.36	0	0	1.15	0	0	0	2.38
comp460285_c0	comp460285_c0_seq1	208	26.77	-	-	-	-	-	-	0	0	12.36	0	0	2.98	0	0	9.79	0.41
comp282347_c0	comp282347_c0_seq1	269	71.55	-	-	-	-	-	-	0	0	12.33	0	0	0	1.57	3.71	0	0
comp408754_c0	comp408754_c0_seq1	215	30.82	-	-	-	-	-	-	0	0	12.33	0	0	0	2.19	0	0	0
comp213268_c0	comp213268_c0_seq1	410	211	-	-	-	-	-	-	0	0	12.32	3.65	0	0	0	3.49	0	0
comp272008_c0	comp272008_c0_seq1	244	50.74	-	-	-	-	-	-	0	0	12.32	3.48	0	0	0	13.79	0	0
comp543783_c0	comp543783_c0_seq1	223	35.82	-	-	-	-	-	-	0	0	12.32	0	0	0	0	0	0	0
comp65133_c1	comp65133_c1_seq1	448	249	-	-	-	-	-	-	0	0	12.31	7.65	0	0.09	1.62	12.84	0	0.48
comp43810_c0	comp43810_c0_seq1	229	39.82	SD22	-	GO:0016021(integral to membrane);GO:0044459(plasma membrane part);GO:0005524(ATP binding);GO:0005516(calmodulin binding);GO:0004674(protein serine/threonine kinase activity);GO:0004872(receptor activity);GO:0005529(sugar binding);GO:0048544(recognition of pollen)	-	-	-	0	0	12.31	0	7.65	5.72	5.64	2.73	17.65	1.1
comp516061_c0	comp516061_c0_seq1	210	27.9	-	-	-	-	-	-	0	0	12.3	0	0	0	8.45	0	0	0
comp560671_c0	comp560671_c0_seq1	278	79.74	-	-	-	-	-	-	0	0	12.3	0	0.68	0	2.25	0.91	0	0
comp561293_c0	comp561293_c0_seq1	210	27.9	-	-	-	-	-	-	0	0	12.3	0	0	3.68	0	0	8.97	1.96
comp475582_c0	comp475582_c0_seq1	276	77.89	-	-	-	-	-	-	0	0	12.28	5.02	0	0	0	0	0	0
comp383118_c0	comp383118_c0_seq1	259	62.86	-	-	-	-	-	-	0	0	12.28	3.81	2.42	0	0	0	0	0
comp208300_c0	comp208300_c0_seq1	305	106	HDA14	-	GO:0009507(chloroplast);GO:0005634(nucleus);GO:0034739(histone deacetylase activity (H3-K16 specific));GO:0032041(NAD-dependent histone deacetylase activity (H3-K14 specific));GO:0046969(NAD-dependent histone deacetylase activity (H3-K9 specific));GO:0046970(NAD-dependent histone deacetylase activity (H4-K16 specific));GO:0006355(regulation of transcription, DNA-dependent);GO:0006351(transcriptio…	[B] Chromatin structure and dynamics	-	-	0	0	12.26	7.14	0	0	2.44	6.72	0	0
comp267810_c0	comp267810_c0_seq1	235	44.04	-	-	-	-	-	-	0	0	12.25	4.58	0	3.62	0	8.77	12.98	0
comp14480_c0	comp14480_c0_seq1	235	44.04	-	-	-	-	-	-	0	0	12.25	0	0	0	0	10.96	0	0
comp331597_c0	comp331597_c0_seq1	265	68.02	-	-	-	-	-	-	0	0	12.25	0	0.64	0.67	0	0	2.45	0
comp417299_c0	comp417299_c0_seq1	258	62.02	-	-	-	-	-	-	0	0	12.25	0	1.23	0.55	1.27	0	1.73	0
comp16021_c0	comp16021_c0_seq1	201	23.03	-	-	-	-	-	-	0	0	12.24	0	0	2.97	0	0	8.79	0.95
comp16068_c0	comp16068_c0_seq1	217	32.04	-	-	-	-	-	-	0	0	12.24	0	1.36	2.13	0	0	3.72	2.38
comp331519_c0	comp331519_c0_seq1	201	23.03	-	-	-	-	-	-	0	0	12.24	0	0.94	4.45	0	0	0	15.64
comp469765_c0	comp469765_c0_seq1	201	23.03	-	-	-	-	-	-	0	0	12.24	0	5.67	2.47	0	0	0	6.63
comp495450_c0	comp495450_c0_seq1	201	23.03	-	-	-	-	-	-	0	0	12.24	0	3.78	0.49	8.29	0	0	4.26
comp132266_c0	comp132266_c0_seq1	8049	7850	pgaA	-	GO:0009279(cell outer membrane);GO:0016021(integral to membrane);GO:0005886(plasma membrane);GO:0005488(binding);GO:0022891(substrate-specific transmembrane transporter activity);GO:0042710(biofilm formation)	-	-	-	0	0	12.23	7.07	1.37	2.49	1.31	8	1.93	3.73
comp267830_c0	comp267830_c0_seq1	203	24.07	-	-	-	-	-	-	0	0	12.22	10.49	3.16	3.31	7.93	19.05	7.92	0
comp283777_c0	comp283777_c0_seq1	203	24.07	-	-	-	-	-	-	0	0	12.22	4.72	1.81	3.79	19.6	9.53	13.86	6.35
comp40973_c0	comp40973_c0_seq1,comp40973_c0_seq2	259	62.2	PLC6	phospholipase C, delta	GO:0005886(plasma membrane);GO:0004435(phosphatidylinositol phospholipase C activity);GO:0004871(signal transducer activity);GO:0035556(intracellular signal transduction);GO:0016042(lipid catabolic process)	[T] Signal transduction mechanisms	K05857	ko00562(Inositol phosphate metabolism);ko04020(Calcium signaling pathway);ko04070(Phosphatidylinositol signaling system)	0	0	12.22	0.4	4.68	0.36	8.04	1.78	0	0
comp677360_c0	comp677360_c0_seq1	203	24.07	-	-	-	-	-	-	0	0	12.22	0	0	1.89	0	0	7.92	0
comp295811_c0	comp295811_c0_seq1	228	39.14	-	-	-	-	-	-	0	0	12.21	4.84	4.45	0.58	2.3	0	0	5.85
comp45311_c0	comp45311_c0_seq1	225	37.13	-	-	-	-	-	-	0	0	12.21	4.42	11.42	1.23	6.05	2.92	3.21	3.53
comp2641_c0	comp2641_c0_seq1	242	49.21	-	-	-	-	-	-	0	0	12.21	0	4.42	1.16	2.28	0.25	0	1.77
comp30691_c0	comp30691_c0_seq1,comp30691_c0_seq2	668	285.35	-	-	-	-	-	-	0	0	12.2	10.27	0	0	1.97	0	0	0
comp11862_c0	comp11862_c0_seq1	251	56.26	-	-	-	-	-	-	0	0	12.2	0.9	0	1.22	2.4	1.72	0	0
comp381167_c0	comp381167_c0_seq1	283	84.42	-	-	-	-	-	-	0	0	12.2	0	0	0.4	0	0	2.26	0
comp293774_c0	comp293774_c0_seq1	205	25.13	-	-	-	-	-	-	0	0	12.19	0	0	1.36	6.7	0	0	5.64
comp16365_c0	comp16365_c0_seq1	234	43.32	-	-	-	-	-	-	0	0	12.17	14.27	3.51	0	0	0	0	0
comp264366_c0	comp264366_c0_seq1	338	139	PERK14	-	GO:0016021(integral to membrane);GO:0005886(plasma membrane);GO:0005524(ATP binding);GO:0004674(protein serine/threonine kinase activity)	[T] Signal transduction mechanisms	-	-	0	0	12.17	8.35	0	0.66	0	0	0.51	2.98
comp278789_c0	comp278789_c0_seq1	269	71.55	-	-	-	-	-	-	0	0	12.16	0	0	0	0	6.58	0	0
comp296268_c0	comp296268_c0_seq1	324	125	-	-	-	-	-	-	0	0	12.16	0	0	0	0	0	0	0
comp520096_c0	comp520096_c0_seq1	219	33.27	-	-	-	-	-	-	0	0	12.16	0	0	0	0	0	0	0
comp582488_c0	comp582488_c0_seq1	219	33.27	-	-	-	-	-	-	0	0	12.16	0	0	2.06	0	0	0	5.25
comp483308_c0	comp483308_c0_seq1	207	26.22	-	-	-	-	-	-	0	0	12.15	1.93	0	0	0.43	4.14	0	0
comp412187_c0	comp412187_c0_seq1	207	26.22	-	-	-	-	-	-	0	0	12.15	0	6.64	4.78	1.29	4.6	0	4.99
comp16048_c0	comp16048_c0_seq1	300	101	-	-	-	-	-	-	0	0	12.14	1.37	0.97	1.81	0	0	0	6.81
comp442570_c0	comp442570_c0_seq1	241	48.46	-	-	-	-	-	-	0	0	12.14	0	0	0	0	0	0	0
comp2720_c0	comp2720_c0_seq1	209	27.33	-	-	-	-	-	-	0	0	12.11	3.69	2.78	3.34	0	0.88	6.1	3.59
comp15660_c0	comp15660_c0_seq1	224	36.47	-	-	-	-	-	-	0	0	12.1	0	3.58	0.31	4.62	0	0	0.9
comp254003_c0	comp254003_c0_seq1	230	40.51	-	-	-	-	-	-	0	0	12.1	0	4.29	3.94	10.54	0	4.12	7.54
comp519814_c0	comp519814_c0_seq1	224	36.47	At1g77360	-	GO:0005739(mitochondrion);GO:0005488(binding)	[R] General function prediction only	-	-	0	0	12.1	0	0	3.44	0	0	0	8.98
comp322932_c0	comp322932_c0_seq1	287	88.24	-	-	-	-	-	-	0	0	12.09	0	1.73	0	0.13	6.56	0	0
comp36454_c0	comp36454_c0_seq1	216	31.43	-	-	-	-	-	-	0	0	12.09	0	0	3.99	0.71	0	7.58	1.74
comp268497_c0	comp268497_c0_seq1	244	50.74	-	-	-	-	-	-	0	0	12.08	0	3.64	4.04	0	0	11.97	0
comp44868_c1	comp44868_c1_seq1,comp44868_c1_seq2,comp44868_c1_seq3	986	598.16	-	-	-	-	-	-	0	0	12.06	8.05	11.06	8.79	0.02	0.03	7.76	16.22
comp24076_c0	comp24076_c0_seq1	670	471	-	-	-	-	-	-	0	0	12.05	65.88	6.46	93.35	0.05	0	224.04	40.99
comp39773_c0	comp39773_c0_seq1	211	28.47	-	-	-	-	-	-	0	0	12.05	7.98	0	2.4	0	0.42	5.86	0
comp46887_c0	comp46887_c0_seq1,comp46887_c0_seq2	211	28.26	-	-	-	-	-	-	0	0	12.05	6.2	0.76	0.4	6.44	0.87	0	0.38
comp54448_c0	comp54448_c0_seq1	352	153	WRKY46	-	GO:0005730(nucleolus);GO:0043565(sequence-specific DNA binding);GO:0003700(sequence-specific DNA binding transcription factor activity);GO:0010200(response to chitin)	-	-	-	0	0	12.02	1.98	3.98	5.21	6.53	6.63	12.15	1.85
comp452331_c0	comp452331_c0_seq1	218	32.65	-	-	-	-	-	-	0	0	12.01	0	0.67	0	2.06	0	0	0
comp104039_c0	comp104039_c0_seq1	7381	7182	mhpA	2,4-dichlorophenol 6-monooxygenase	GO:0008688(3-(3-hydroxyphenyl)propionate hydroxylase activity);GO:0019622(3-(3-hydroxy)phenylpropionate catabolic process);GO:0019439(aromatic compound catabolic process)	[H] Coenzyme transport and metabolism ;[C] Energy production and conversion	K10676	ko00627(1,4-Dichlorobenzene degradation)	0	0	11.99	0	0	1.63	0.7	0.63	9.64	4.44
comp547616_c0	comp547616_c0_seq1	223	35.82	-	-	-	-	-	-	0	0	11.98	4.58	0	0	0	0.67	0	0.3
comp53277_c0	comp53277_c0_seq1	333	134	-	-	-	-	-	-	0	0	11.98	2.26	0	0	6.54	2.52	0	0
comp496034_c0	comp496034_c0_seq1	256	60.35	-	-	-	-	-	-	0	0	11.98	0.21	0	0	0	0	0	0
comp37155_c0	comp37155_c0_seq1	223	35.82	-	-	-	-	-	-	0	0	11.98	0	3.95	1.91	0.94	4.04	4.32	0
comp17210_c0	comp17210_c0_seq1	202	23.55	-	-	-	-	-	-	0	0	11.97	13.93	1.85	8.23	0.95	7.17	8.6	21.32
comp342814_c0	comp342814_c0_seq1	235	44.04	-	-	-	-	-	-	0	0	11.97	3.15	0	2.85	0	0	5.14	0.5
comp25408_c0	comp25408_c0_seq1	289	90.17	-	-	-	-	-	-	0	0	11.96	2.66	5.31	5.69	0.62	3.35	6.08	7.02
comp491851_c0	comp491851_c0_seq1	246	52.29	-	-	-	-	-	-	0	0	11.96	1.21	0	0	0	1.62	0	0
comp335361_c0	comp335361_c0_seq1	242	49.21	-	-	-	-	-	-	0	0	11.96	0	0	2.32	0	1.23	0	3.1
comp361788_c0	comp361788_c0_seq1	204	24.6	-	-	-	-	-	-	0	0	11.96	0	10.61	1.39	0	8.83	2.42	1.77
comp14148_c0	comp14148_c0_seq1	250	55.45	-	-	-	-	-	-	0	0	11.94	0	0	0	0	0	0	0
comp17244_c0	comp17244_c0_seq1	206	25.67	-	-	-	-	-	-	0	0	11.94	0	0.42	5.33	0	0	11.14	11.9
comp414990_c0	comp414990_c0_seq1	206	25.67	-	-	-	-	-	-	0	0	11.94	0	0	0.89	6.56	0	0	2.13
comp679500_c0	comp679500_c0_seq1	206	25.67	-	-	-	-	-	-	0	0	11.94	0	0	0	0	0	0	0
comp358991_c0	comp358991_c0_seq1	220	33.9	-	-	-	-	-	-	0	0	11.93	17.87	4.17	1.34	0	0	0	8.37
comp514648_c0	comp514648_c0_seq1	215	30.82	-	-	-	-	-	-	0	0	11.93	2.46	0	1.11	2.55	1.57	4.64	0
comp218679_c0	comp218679_c0_seq1	307	108	-	-	-	-	-	-	0	0	11.92	5.84	0.6	1.9	2.81	3.46	0	5.46
comp5590_c0	comp5590_c0_seq1	266	68.9	-	-	-	-	-	-	0	0	11.92	0.55	0	0	3.75	0	0	0
comp259037_c0	comp259037_c0_seq1	307	108	-	-	-	-	-	-	0	0	11.92	0	0	1.9	0	1.68	4.41	0
comp459941_c0	comp459941_c0_seq1	208	26.77	-	-	-	-	-	-	0	0	11.9	5.66	0	0	0	8.11	0	0
comp421209_c0	comp421209_c0_seq1	254	58.7	-	-	-	-	-	-	0	0	11.9	2.79	0	0.39	7.08	0	0	0.37
comp24409_c0	comp24409_c0_seq1	208	26.77	-	-	-	-	-	-	0	0	11.9	2.36	8.53	2.13	0	0	3.56	0.41
comp42422_c0	comp42422_c0_seq1	244	50.74	-	-	GO:0003723(RNA binding);GO:0003964(RNA-directed DNA polymerase activity);GO:0006278(RNA-dependent DNA replication)	-	-	-	0	0	11.9	0	0	0	0	0	0	0
comp503516_c0	comp503516_c0_seq1	245	51.51	-	-	-	-	-	-	0	0	11.9	0	0.84	0	0	0	0	0
comp410164_c0	comp410164_c0_seq1	241	48.46	-	-	-	-	-	-	0	0	11.89	6.25	0	0	0	2.49	0	0
comp221965_c0	comp221965_c0_seq1	225	37.13	-	-	-	-	-	-	0	0	11.88	13.25	0	0	2.12	3.57	0	0
comp306396_c0	comp306396_c0_seq1	234	43.32	-	-	-	-	-	-	0	0	11.88	1.75	3.26	0	2.59	7.8	0	0
comp233497_c0	comp233497_c0_seq1	234	43.32	-	-	-	-	-	-	0	0	11.88	0.29	0.25	1.32	0.26	4.74	7.42	0.5
comp247360_c0	comp247360_c0_seq1	225	37.13	-	-	-	-	-	-	0	0	11.88	0	0.29	3.99	0	0	5.77	4.7
comp26420_c0	comp26420_c0_seq1	320	121	-	-	-	-	-	-	0	0	11.85	11.68	1.98	3.11	5.38	1	0.2	5.86
comp433890_c0	comp433890_c0_seq1	222	35.18	aqpZ	-	GO:0016021(integral to membrane);GO:0005886(plasma membrane);GO:0015250(water channel activity)	-	-	-	0	0	11.85	0	0	0	0	0	0	0
comp322792_c0	comp322792_c0_seq1	278	79.74	-	-	-	-	-	-	0	0	11.84	0	1.64	3.57	0	0	7.62	2.33
comp267147_c0	comp267147_c0_seq1	277	78.81	-	-	-	-	-	-	0	0	11.82	2.88	1.52	0.29	3.99	2.14	0	0
comp395175_c0	comp395175_c0_seq1	240	47.71	-	-	-	-	-	-	0	0	11.82	0.26	0	0.48	1.18	0	0	0
comp551165_c0	comp551165_c0_seq1	240	47.71	-	-	-	-	-	-	0	0	11.82	0	0	0	0	0.51	0	0
comp455672_c0	comp455672_c0_seq1	252	57.06	CSLD4	cellulose synthase A	GO:0000139(Golgi membrane);GO:0016021(integral to membrane);GO:0016760(cellulose synthase (UDP-forming) activity);GO:0007047(cellular cell wall organization);GO:0030244(cellulose biosynthetic process);GO:0071669(plant-type cell wall organization or biogenesis)	-	K10999	-	0	0	11.81	0	0	1.8	0	0	1.67	4.4
comp4879_c0	comp4879_c0_seq1	363	164	-	-	-	-	-	-	0	0	11.81	0	0	0	1.37	0	0	0
comp28666_c0	comp28666_c0_seq1	219	33.27	-	-	-	-	-	-	0	0	11.79	7.21	0	1.37	0	0	0	2.3
comp308164_c0	comp308164_c0_seq1	285	86.32	-	-	-	-	-	-	0	0	11.79	5.12	1.64	0.53	0	2.1	0	2.15
comp7592_c0	comp7592_c0_seq1	219	33.27	-	-	-	-	-	-	0	0	11.79	2.65	0.33	0	0	10.15	0.72	0.66
comp291743_c0	comp291743_c0_seq1	227	38.47	-	-	-	-	-	-	0	0	11.79	1.97	1.98	5.04	0	0	18.58	0.28
comp22413_c0	comp22413_c0_seq1	704	505	-	-	-	-	-	-	0	0	11.77	7.87	0	0	6.96	6.57	0	0
comp289595_c0	comp289595_c0_seq1	243	49.97	-	-	-	-	-	-	0	0	11.77	0.25	0	0	14.39	0	0	0
comp22105_c0	comp22105_c0_seq1,comp22105_c0_seq2	292	46.45	-	-	-	-	-	-	0	0	11.76	1.08	21.67	1.97	28.92	8.64	4.65	4.26
comp398551_c0	comp398551_c0_seq1	273	75.15	-	-	-	-	-	-	0	0	11.74	0	0.58	0	0.9	0.32	0.16	0
comp252141_c0	comp252141_c0_seq1	246	52.29	-	-	-	-	-	-	0	0	11.72	3.62	0	4.14	2.15	7.15	0	1.25
comp369733_c0	comp369733_c0_seq1	250	55.45	-	-	-	-	-	-	0	0	11.72	1.37	0	1.23	3.65	0	0	2.36
comp460705_c0	comp460705_c0_seq1	246	52.29	-	-	-	-	-	-	0	0	11.72	0	0	0	0	0	0	0
comp322682_c0	comp322682_c0_seq1	221	34.54	-	-	-	-	-	-	0	0	11.71	12.42	0	0.99	0.65	0	0	4.11
comp18001_c0	comp18001_c0_seq1	203	24.07	-	-	-	-	-	-	0	0	11.71	0	0	0	13.07	0	0	0
comp227134_c0	comp227134_c0_seq1	201	23.03	-	-	-	-	-	-	0	0	11.71	0	3.31	20.78	4.39	0	35.69	3.79
comp336573_c0	comp336573_c0_seq1	201	23.03	-	-	-	[D] Cell cycle control, cell division, chromosome partitioning	-	-	0	0	11.71	0	0	3.96	0.49	0	3.62	9.48
comp374960_c0	comp374960_c0_seq1	201	23.03	-	-	-	-	-	-	0	0	11.71	0	9.44	3.96	0	0	0	0
comp51341_c0	comp51341_c0_seq1	203	24.07	-	-	-	-	-	-	0	0	11.71	0	2.71	3.31	0	0	7.92	0
comp55058_c0	comp55058_c0_seq1	216	31.43	-	-	-	-	-	-	0	0	11.7	4.02	5.19	0.36	7.15	0	0.76	0
comp8685_c0	comp8685_c0_seq1	216	31.43	-	-	-	-	-	-	0	0	11.7	0.4	3.81	2.54	5.36	0	7.2	0
comp430832_c0	comp430832_c0_seq1	216	31.43	-	-	-	-	-	-	0	0	11.7	0	0	0.73	0	0.77	0	2.43
comp485856_c0	comp485856_c0_seq1	229	39.82	-	-	-	-	-	-	0	0	11.7	0	0	0	5.36	0	0	0
comp503163_c0	comp503163_c0_seq1	235	44.04	-	-	-	-	-	-	0	0	11.69	5.73	0.25	0.52	0	0	3.25	1.73
comp192253_c0	comp192253_c0_seq1	288	89.2	-	-	-	-	-	-	0	0	11.68	8.35	0	0	7.3	0.95	0	0
comp2920_c0	comp2920_c0_seq1	226	37.8	-	-	-	-	-	-	0	0	11.68	0.33	2.59	0	0	0	0	0
comp543735_c0	comp543735_c0_seq1	226	37.8	-	-	-	-	-	-	0	0	11.68	0	0	1.81	0	0	5.36	0
comp147918_c0	comp147918_c0_seq1	386	187	-	-	-	-	-	-	0	0	11.67	0.81	12.15	5.06	10.99	1.42	10.51	3.91
comp30280_c0	comp30280_c0_seq1	324	125	-	-	-	-	-	-	0	0	11.67	0	0	1.73	0	0	0	3.14
comp180117_c0	comp180117_c0_seq1	567	368	-	-	-	-	-	-	0	0	11.66	4.15	0	0	5.34	7.61	0	0.06
comp461018_c0	comp461018_c0_seq1	249	54.65	-	-	-	-	-	-	0	0	11.66	0	0	0.42	0	0	0	0
comp492439_c0	comp492439_c0_seq1	209	27.33	-	-	-	-	-	-	0	0	11.66	0	0	0	2.47	0	0	0
comp40157_c0	comp40157_c0_seq1	241	48.46	-	-	-	-	-	-	0	0	11.64	0	0	2.12	0	0	0	4.5
comp2440_c0	comp2440_c0_seq1,comp2440_c0_seq2	223	31.53	-	-	-	-	-	-	0	0	11.63	4.43	0	2.8	0.31	7.49	7.95	0
comp547337_c0	comp547337_c0_seq1	223	35.82	-	-	-	-	-	-	0	0	11.63	0	0	0	0	0	0	0
comp185503_c0	comp185503_c0_seq1	283	84.42	-	-	-	-	-	-	0	0	11.62	0	16.1	3.91	5.85	3	6.35	2.2
comp5714_c0	comp5714_c0_seq1	262	65.42	-	-	-	-	-	-	0	0	11.62	0	7.15	0.87	1.72	0	0	1.83
comp359422_c0	comp359422_c0_seq1	294	95.04	-	-	-	-	-	-	0	0	11.61	2.92	0	0.72	0.71	0	1.25	0
comp172912_c0	comp172912_c0_seq1	252	57.06	-	-	-	-	-	-	0	0	11.6	23	0	0	2.56	6.77	0	0
comp222948_c0	comp222948_c0_seq1	244	50.74	-	-	-	-	-	-	0	0	11.6	3.48	4.72	4.04	0	0	6.57	4.52
comp8807_c0	comp8807_c0_seq1,comp8807_c0_seq2	273	65.32	-	-	-	-	-	-	0	0	11.6	0	0	0	0	0	0	0
comp36063_c0	comp36063_c0_seq1	402	203	-	-	-	-	-	-	0	0	11.59	5.41	0	0	1.66	2.56	0	0
comp354233_c0	comp354233_c0_seq1	267	69.78	-	-	-	-	-	-	0	0	11.59	0	2.49	1.63	1.29	3.98	1.71	2.82
comp25212_c0	comp25212_c0_seq1	256	60.35	-	-	-	-	-	-	0	0	11.58	12.13	0	0	0	15.8	0	0
comp19294_c0	comp19294_c0_seq1	324	125	-	-	-	-	-	-	0	0	11.57	0.4	0.43	1.55	0	0.1	2.29	1.83
comp354192_c0	comp354192_c0_seq1	220	33.9	-	-	-	-	-	-	0	0	11.57	0.37	6.74	4.03	3.98	0	0	8.69
comp372554_c0	comp372554_c0_seq1	280	81.6	-	-	-	-	-	-	0	0	11.57	0	0	0	3.85	0	0	0
comp171447_c0	comp171447_c0_seq1	849	650	-	-	-	-	-	-	0	0	11.56	7.26	0	0	2.28	6.55	0	0
comp64413_c1	comp64413_c1_seq1	255	59.52	-	-	-	-	-	-	0	0	11.53	12.08	0.55	1.53	3.77	0	0	2.57
comp228250_c0	comp228250_c0_seq1	215	30.82	-	-	-	-	-	-	0	0	11.53	2.05	3.88	0.74	0	29.75	6.18	0
comp293646_c0	comp293646_c0_seq1	265	68.02	-	-	-	-	-	-	0	0	11.53	0.56	1.28	4.02	5.78	5.85	4.38	4.81
comp444320_c0	comp444320_c0_seq1	215	30.82	-	-	-	-	-	-	0	0	11.53	0	0	1.11	2.92	0.78	0	0
comp67350_c1	comp67350_c1_seq1	270	72.44	-	-	-	-	-	-	0	0	11.51	1.22	1.35	3.46	15.35	3.16	1.97	6.48
comp584937_c0	comp584937_c0_seq1	230	40.51	-	-	-	-	-	-	0	0	11.5	2.8	4.29	0	0.28	0	0	0
comp276380_c0	comp276380_c0_seq1	328	129	-	-	-	-	-	-	0	0	11.5	0.98	0	1.06	0	0	5.17	0
comp217342_c0	comp217342_c0_seq1	230	40.51	-	-	-	-	-	-	0	0	11.5	0	0	0.56	38.54	0	0	4.85
comp282308_c0	comp282308_c0_seq1	295	96.03	-	-	-	-	-	-	0	0	11.49	3.81	0	0	3.04	2.64	0	0
comp470171_c0	comp470171_c0_seq1	227	38.47	-	-	-	-	-	-	0	0	11.47	0	0	0.59	0	0	0	0
comp383167_c0	comp383167_c0_seq1	258	62.02	-	-	-	-	-	-	0	0	11.46	0	0	2.21	1.99	0	0	7.92
comp39402_c0	comp39402_c0_seq1	204	24.6	-	-	-	-	-	-	0	0	11.46	0	0	6.02	0	6.38	8.72	0
comp450646_c0	comp450646_c0_seq1	204	24.6	-	-	-	-	-	-	0	0	11.46	0	0	4.63	0	0	8.23	0
comp24485_c0	comp24485_c0_seq1	253	57.88	-	-	-	-	-	-	0	0	11.44	4.58	0.56	4.33	5.82	7.92	0.41	6.03
comp256048_c0	comp256048_c0_seq1	281	82.54	-	-	-	-	-	-	0	0	11.44	0.46	5.27	0	1.91	5.99	0	0
comp28139_c0	comp28139_c0_seq1	224	36.47	-	-	-	-	-	-	0	0	11.43	0	8.05	2.81	0	0	7.51	0
comp358279_c0	comp358279_c0_seq1	262	65.42	-	-	-	-	-	-	0	0	11.43	0	0	2.09	1.72	0	6.56	0.17
comp310484_c0	comp310484_c0_seq1	210	27.9	-	-	-	-	-	-	0	0	11.42	15.38	0	2.04	0	0	6.83	0
comp43109_c0	comp43109_c0_seq1	289	90.17	-	-	-	-	-	-	0	0	11.42	9.94	8.68	5.69	1.49	5.49	7.4	7.14
comp7292_c0	comp7292_c0_seq1	219	33.27	-	-	-	-	-	-	0	0	11.42	1.52	3.27	1.03	0	0	0	0
comp370933_c0	comp370933_c0_seq1	257	61.18	-	-	-	-	-	-	0	0	11.42	0	0	0	0	8.48	0	0
comp4531_c0	comp4531_c0_seq1	210	27.9	-	-	-	-	-	-	0	0	11.42	0	0.39	0	0	0	0	0
comp480808_c0	comp480808_c0_seq1	210	27.9	-	-	-	-	-	-	0	0	11.42	0	0	0	0	0	0	0
comp311931_c0	comp311931_c0_seq1	238	46.22	-	-	-	-	-	-	0	0	11.4	3.82	2.35	5.18	4.13	0	0	10.86
comp472589_c0	comp472589_c0_seq1	212	29.05	-	-	GO:0016021(integral to membrane);GO:0005886(plasma membrane);GO:0005524(ATP binding);GO:0004674(protein serine/threonine kinase activity);GO:0004872(receptor activity);GO:0005496(steroid binding);GO:0006952(defense response)	-	K00924	-	0	0	11.39	3.04	0	0	0	16.61	0	0
comp421422_c0	comp421422_c0_seq1	248	53.86	-	-	-	-	-	-	0	0	11.38	0	0	2.54	0	0	3.54	2.63
comp247749_c0	comp247749_c0_seq1	256	60.35	-	-	-	-	-	-	0	0	11.37	9.62	0	2.08	1.49	0	3.36	0
comp134844_c0	comp134844_c0_seq1	256	60.35	-	-	-	-	-	-	0	0	11.37	0	0	0	0	0	1.78	0
comp12152_c0	comp12152_c0_seq1	221	34.54	-	-	-	-	-	-	0	0	11.36	0	0	0.99	0	1.4	3.79	0
comp237753_c0	comp237753_c0_seq1	221	34.54	-	-	-	-	-	-	0	0	11.36	0	2.83	3.3	17.24	13.98	6.21	0
comp373115_c0	comp373115_c0_seq1	220	33.9	clpP	ATP-dependent Clp protease, protease subunit	GO:0009507(chloroplast);GO:0005524(ATP binding);GO:0004252(serine-type endopeptidase activity);GO:0006508(proteolysis)	[O] Posttranslational modification, protein turnover, chaperones	K01358	ko04112(Cell cycle - Caulobacter)	0	0	11.36	0	0	0	0	0	3.95	0
comp476338_c0	comp476338_c0_seq1	265	68.02	-	-	-	-	-	-	0	0	11.35	4.45	2.88	1.51	1.82	0	0	3.21
comp14910_c0	comp14910_c0_seq1	226	37.8	-	-	-	-	-	-	0	0	11.35	2.67	2.3	0.9	5.94	5.43	0	1.44
comp13044_c0	comp13044_c0_seq1	385	186	-	-	-	-	-	-	0	0	11.34	4.14	0.23	1.9	4.05	1.62	1.02	3.99
comp35959_c0	comp35959_c0_seq1	276	77.89	-	-	-	-	-	-	0	0	11.33	2.59	0	0	0	16.27	0	0
comp271248_c0	comp271248_c0_seq1	283	84.42	-	-	-	-	-	-	0	0	11.33	0	0	0	1.33	2.43	0	0
comp35326_c0	comp35326_c0_seq1	237	45.49	-	-	-	-	-	-	0	0	11.32	8.6	3.35	2.51	1.98	0	0	3.84
comp43961_c0	comp43961_c0_seq1	237	45.49	-	-	-	-	-	-	0	0	11.32	7.21	0	0	0.25	0.27	0	0
comp28996_c0	comp28996_c0_seq1	240	47.71	-	-	-	-	-	-	0	0	11.31	1.85	1.37	0.24	0	0	0	0.46
comp308434_c0	comp308434_c0_seq1	302	103	-	-	-	-	-	-	0	0	11.31	0.37	0	0	3.16	0	0	0
comp35867_c0	comp35867_c0_seq1	329	130	-	-	-	-	-	-	0	0	11.31	0	1	0	0	0	0	0
comp531859_c0	comp531859_c0_seq1	231	41.21	-	-	-	-	-	-	0	0	11.3	0	0	2.77	5.45	0	0	3.18
comp26140_c0	comp26140_c0_seq1	337	138	-	-	-	-	-	-	0	0	11.28	8.14	0	0	2.6	8.22	0	0
comp339552_c0	comp339552_c0_seq1	243	49.97	-	-	-	-	-	-	0	0	11.28	0	0	0.91	0	0	0	0
comp379792_c0	comp379792_c0_seq1	263	66.28	-	-	-	-	-	-	0	0	11.28	0	0	0	3.9	0	0	0
comp384643_c0	comp384643_c0_seq1	243	49.97	-	-	-	-	-	-	0	0	11.28	0	0	0.46	5.84	0	0	0
comp24061_c0	comp24061_c0_seq1	473	274	-	-	-	-	-	-	0	0	11.27	2.03	0.56	0.29	3.48	3.13	0.09	1.47
comp436239_c0	comp436239_c0_seq1	258	62.02	IVD	isovaleryl-CoA dehydrogenase	GO:0005759(mitochondrial matrix);GO:0050660(flavin adenine dinucleotide binding);GO:0008470(isovaleryl-CoA dehydrogenase activity)	[E] Amino acid transport and metabolism ;[I] Lipid transport and metabolism	K00253	ko00280(Valine, leucine and isoleucine degradation)	0	0	11.27	0	0	0	0	1.75	0.19	0
comp50836_c0	comp50836_c0_seq1	250	55.45	-	-	-	-	-	-	0	0	11.27	0	0	0.62	0	0	0	0
comp530371_c0	comp530371_c0_seq1	228	39.14	-	-	-	-	-	-	0	0	11.27	0	0	1.16	0	0	0	0
comp14265_c0	comp14265_c0_seq1,comp14265_c0_seq2	272	46.27	-	-	-	-	-	-	0	0	11.26	4.72	0	0	0	0	0	0
comp13563_c0	comp13563_c0_seq1	309	110	-	-	-	-	-	-	0	0	11.25	0.69	0.4	1.55	4.9	3.62	0.11	2.18
comp236416_c0	comp236416_c0_seq1	236	44.76	-	-	-	-	-	-	0	0	11.23	12.97	3.16	1.78	0	0	0	6.34
comp475755_c0	comp475755_c0_seq1	285	86.32	-	-	-	-	-	-	0	0	11.22	2.63	3.91	0	0.65	1.12	0	0
comp482658_c0	comp482658_c0_seq1	225	37.13	-	-	-	-	-	-	0	0	11.22	0	0.88	2.15	0	1.95	5.45	0
comp492042_c0	comp492042_c0_seq1	205	25.13	-	-	-	-	-	-	0	0	11.22	0	0	0	5.81	0	0	0
comp476106_c0	comp476106_c0_seq1	209	27.33	-	-	-	-	-	-	0	0	11.21	0	0	0	0	0	0	0
comp547629_c0	comp547629_c0_seq1	242	49.21	-	-	-	-	-	-	0	0	11.21	0	2.65	0	0	0	0	0
comp179814_c0	comp179814_c0_seq1	203	24.07	-	-	-	-	-	-	0	0	11.2	23.59	6.78	0.95	4.2	7.52	2.97	0.45
comp400998_c0	comp400998_c0_seq1	203	24.07	-	-	-	-	-	-	0	0	11.2	15.2	0	0	0	0	0	0
comp147699_c0	comp147699_c0_seq1	384	185	-	-	-	-	-	-	0	0	11.2	5.8	4.17	1.85	0	0	0.71	0.83
comp14115_c0	comp14115_c0_seq1	203	24.07	-	-	-	-	-	-	0	0	11.2	2.62	5.87	0	0	7.02	0	0.45
comp285950_c0	comp285950_c0_seq1	203	24.07	-	-	-	-	-	-	0	0	11.2	0	9.04	2.37	0	0	1.48	0
comp46598_c0	comp46598_c0_seq1	203	24.07	-	-	-	-	-	-	0	0	11.2	0	0	3.31	0	6.02	0	9.07
comp46751_c0	comp46751_c0_seq1	203	24.07	-	-	-	-	-	-	0	0	11.2	0	0	2.84	0	0	9.4	0.45
comp515119_c0	comp515119_c0_seq1	203	24.07	-	-	-	-	-	-	0	0	11.2	0	0	2.84	0	0	9.9	0
comp33860_c0	comp33860_c0_seq1	358	159	-	-	-	-	-	-	0	0	11.18	0	0	0.14	0.14	0	0	0.14
comp437149_c0	comp437149_c0_seq1	254	58.7	GDH1	glutamate dehydrogenase (NAD(P)+)	GO:0004353(glutamate dehydrogenase [NAD(P)+] activity);GO:0006520(cellular amino acid metabolic process)	[E] Amino acid transport and metabolism	K00261	ko00250(Alanine, aspartate and glutamate metabolism);ko00330(Arginine and proline metabolism);ko00471(D-Glutamine and D-glutamate metabolism);ko00910(Nitrogen metabolism);ko04964(Proximal tubule bicarbonate reclamation)	0	0	11.18	0	0	0	0.37	0	0	0
comp7284_c0	comp7284_c0_seq1	201	23.03	-	-	-	-	-	-	0	0	11.18	0	0.94	1.98	12.68	0	0	7.11
comp37284_c0	comp37284_c0_seq1	265	68.02	-	-	-	-	-	-	0	0	11.17	3.15	2.08	0.84	5.61	7.98	0	2.25
comp374497_c0	comp374497_c0_seq1	265	68.02	CYCA2-1	cyclin A	GO:0005634(nucleus);GO:0019901(protein kinase binding);GO:0051301(cell division);GO:0000079(regulation of cyclin-dependent protein kinase activity)	-	K06627	ko04110(Cell cycle);ko04914(Progesterone-mediated oocyte maturation)	0	0	11.17	2.6	2.56	1.01	1.65	0	0	0.32
comp486812_c0	comp486812_c0_seq1	252	57.06	-	-	-	-	-	-	0	0	11.17	0.22	0	0.6	0	0	0	1.72
comp368142_c0	comp368142_c0_seq1	260	63.71	-	-	-	[R] General function prediction only	-	-	0	0	11.16	3.76	0.51	1.43	0	2.27	0	2.74
comp249969_c0	comp249969_c0_seq1	227	38.47	-	-	-	-	-	-	0	0	11.15	1.31	0	4.15	0	8.78	7.12	3.69
comp453011_c0	comp453011_c0_seq1	227	38.47	-	-	-	-	-	-	0	0	11.15	0	4.24	0	0	5.96	0	0
comp504560_c0	comp504560_c0_seq1	238	46.22	-	-	-	-	-	-	0	0	11.14	0.55	0	0	0	3.13	0	0
comp370521_c0	comp370521_c0_seq1	235	44.04	-	-	-	-	-	-	0	0	11.13	4.01	0	2.59	0	0	3.25	0
comp38126_c0	comp38126_c0_seq1	235	44.04	-	-	-	-	-	-	0	0	11.13	0	0	0.26	0	0	0	0
comp47482_c0	comp47482_c0_seq1	215	30.82	-	-	-	-	-	-	0	0	11.13	0	0	0	0	0	0	0
comp415940_c0	comp415940_c0_seq1	232	41.9	-	-	-	-	-	-	0	0	11.12	7.23	5.45	2.18	0	0	0	4.95
comp300531_c0	comp300531_c0_seq1	255	59.52	-	-	-	-	-	-	0	0	11.12	1.91	2.38	1.53	2.64	0	5.2	0
comp389253_c0	comp389253_c0_seq1	232	41.9	-	-	-	-	-	-	0	0	11.12	0.9	0	0	0	0	0	0
comp2356_c0	comp2356_c0_seq1	232	41.9	-	-	-	-	-	-	0	0	11.12	0	0	2.18	4.83	4.03	0.57	12.5
comp1666_c1	comp1666_c1_seq1	259	62.86	-	-	-	-	-	-	0	0	11.11	0.4	2.42	1.09	0.18	4.41	0	3.12
comp30043_c0	comp30043_c0_seq1	369	170	CRK10	-	GO:0016021(integral to membrane);GO:0005886(plasma membrane);GO:0005524(ATP binding);GO:0004674(protein serine/threonine kinase activity);GO:0004872(receptor activity)	-	K00924	-	0	0	11.1	3.56	0.83	0.27	2.11	4.54	0	0.32
comp389331_c0	comp389331_c0_seq1	263	66.28	-	-	-	-	-	-	0	0	11.1	0	1.64	0	0	0	0	0
comp472514_c0	comp472514_c0_seq1	217	32.04	-	-	-	-	-	-	0	0	11.1	0	0	0	0	0	0.74	0
comp9998_c0	comp9998_c0_seq1	268	70.66	-	-	-	-	-	-	0	0	11.1	0	2.15	0	1.43	0	0	0
comp458564_c0	comp458564_c0_seq1	247	53.07	-	-	-	-	-	-	0	0	11.09	0	0	1.72	0	1.36	4.71	0
comp6281_c0	comp6281_c0_seq1	345	146	-	-	-	-	-	-	0	0	11.08	1.04	0	0	3.46	3.39	0.16	0
comp518349_c0	comp518349_c0_seq1	258	62.02	-	-	-	-	-	-	0	0	11.07	5.49	0	0	0	0	0	0
comp6964_c0	comp6964_c0_seq1	267	69.78	-	-	-	-	-	-	0	0	11.07	0	0	0	0	2.25	0	0
comp546167_c0	comp546167_c0_seq1	240	47.71	-	-	-	-	-	-	0	0	11.05	2.65	0	0.96	0	0	0	1.37
comp11664_c0	comp11664_c0_seq1	237	45.49	-	-	-	-	-	-	0	0	11.05	0	0.48	0	8.4	0	0	0
comp12894_c0	comp12894_c0_seq1	219	33.27	-	-	-	-	-	-	0	0	11.05	0	0	2.74	0	0	8.23	0
comp287704_c0	comp287704_c0_seq1	350	151	-	-	-	-	-	-	0	0	11.04	1.17	0	0	0	0	0	0
comp52849_c0	comp52849_c0_seq1	349	150	-	-	-	-	-	-	0	0	11.03	7.74	3.84	2.89	1.5	4.51	7.47	4.8
comp474025_c0	comp474025_c0_seq1	266	68.9	-	-	-	-	-	-	0	0	11.03	0	0	0	0	0	0	0
comp517668_c0	comp517668_c0_seq1	226	37.8	-	-	-	-	-	-	0	0	11.03	0	2.3	0.3	2.08	0	0	0
comp565334_c0	comp565334_c0_seq1	226	37.8	-	-	-	-	-	-	0	0	11.03	0	1.73	0	2.97	0	0	0
comp491961_c0	comp491961_c0_seq1	246	52.29	-	-	-	-	-	-	0	0	11.02	0	0	0.44	0	0	0	1.67
comp424588_c0	comp424588_c0_seq1	235	44.04	rpl23-B	large subunit ribosomal protein L23	GO:0009507(chloroplast);GO:0005840(ribosome);GO:0000166(nucleotide binding);GO:0019843(rRNA binding);GO:0003735(structural constituent of ribosome);GO:0006412(translation)	-	K02892	ko03010(Ribosome)	0	0	11	0	0	0	0	0	0	1.53
comp345746_c0	comp345746_c0_seq1	208	26.77	-	-	-	-	-	-	0	0	10.99	11.78	0	0	0	0	0	0
comp332775_c0	comp332775_c0_seq1	208	26.77	-	-	-	-	-	-	0	0	10.99	0.47	0	3.41	3.78	7.66	0	3.67
comp41377_c0	comp41377_c0_seq1	325	126	-	-	-	-	-	-	0	0	10.99	0.3	0	1.36	0	1.63	0	2.51
comp319507_c0	comp319507_c0_seq1	305	106	-	-	-	-	-	-	0	0	10.99	0.24	0.82	1.08	2.33	0	0.56	2.88
comp317046_c0	comp317046_c0_seq1	206	25.67	-	-	-	-	-	-	0	0	10.98	0	0	10.65	0	0	18.56	0
comp369003_c0	comp369003_c0_seq1	206	25.67	-	-	-	-	-	-	0	0	10.98	0	0	2.22	8.75	0	6.5	0
comp469963_c0	comp469963_c0_seq1	212	29.05	-	-	-	-	-	-	0	0	10.97	5.65	3.74	0.78	0	0.42	0	3.38
comp472139_c0	comp472139_c0_seq1	204	24.6	-	-	-	-	-	-	0	0	10.96	8.72	0	5.1	0	0	6.3	12.42
comp17305_c0	comp17305_c0_seq1	269	71.55	-	-	-	-	-	-	0	0	10.96	0	0	0.32	0	0	0.17	0.31
comp294247_c0	comp294247_c0_seq1	242	49.21	-	-	-	-	-	-	0	0	10.96	0	3.98	0.23	9.59	7.6	0	4.21
comp439968_c0	comp439968_c0_seq1	239	46.96	-	-	-	-	-	-	0	0	10.96	0	0	0.73	0	0	4.31	0
comp49116_c0	comp49116_c0_seq1	204	24.6	-	-	-	-	-	-	0	0	10.96	0	0	0.46	2.74	0	0	0
comp339215_c0	comp339215_c0_seq1	223	35.82	PERK10	-	GO:0016021(integral to membrane);GO:0005886(plasma membrane);GO:0005524(ATP binding);GO:0004674(protein serine/threonine kinase activity)	[T] Signal transduction mechanisms	-	-	0	0	10.95	9.51	0	0	0.94	5.05	0	0
comp373534_c0	comp373534_c0_seq1	293	94.06	-	-	-	-	-	-	0	0	10.95	1.07	0	1.21	2.39	0	0	1.16
comp14809_c0	comp14809_c0_seq1	273	75.15	-	-	-	-	-	-	0	0	10.93	0.84	0	0.91	0	2.25	0	4.21
comp244962_c0	comp244962_c0_seq1	216	31.43	-	-	-	-	-	-	0	0	10.92	0	4.5	7.25	1.79	0	0.38	19.1
comp45938_c0	comp45938_c0_seq1	216	31.43	-	-	-	-	-	-	0	0	10.92	0	0	0	0	0.38	0	0
comp97115_c0	comp97115_c0_seq1	481	282	-	-	-	-	-	-	0	0	10.91	15.48	0	0	9.24	18.4	0	0
comp256144_c0	comp256144_c0_seq1	299	100	-	-	-	-	-	-	0	0	10.91	0	0	2.05	3.71	0	2.86	3.49
comp31088_c1	comp31088_c1_seq1	298	99	-	-	-	-	-	-	0	0	10.9	0	1.1	0	0	0	0	0
comp294766_c0	comp294766_c0_seq1	267	69.78	-	-	-	-	-	-	0	0	10.89	1.81	0	5.23	0	2.08	9.05	4.38
comp306109_c0	comp306109_c0_seq1	251	56.26	-	-	-	-	-	-	0	0	10.89	1.57	1.16	0	0	7.08	0	0
comp1443_c0	comp1443_c0_seq1	203	24.07	PERK2	-	GO:0016021(integral to membrane);GO:0005886(plasma membrane);GO:0005524(ATP binding);GO:0004674(protein serine/threonine kinase activity);GO:0004872(receptor activity)	[R] General function prediction only	-	-	0	0	10.88	17.09	1.38	4.73	0	12.53	1.98	9.07
comp181658_c0	comp181658_c0_seq1	377	178	-	-	-	-	-	-	0	0	10.88	2.55	1.71	2.56	0	8.27	7.23	0.49
comp4322_c0	comp4322_c0_seq1	305	106	-	-	-	-	-	-	0	0	10.87	7.86	0	0	0	3.76	0	0
comp35306_c0	comp35306_c0_seq1	266	68.9	-	-	-	-	-	-	0	0	10.85	2.93	0	0	0.98	1.05	0	0
comp44067_c1	comp44067_c1_seq1	220	33.9	-	-	-	-	-	-	0	0	10.85	0	2.25	0	0	0	0	0
comp583619_c0	comp583619_c0_seq1	220	33.9	-	-	-	-	-	-	0	0	10.85	0	0	0	0	12.81	0	0
comp43195_c0	comp43195_c0_seq1	281	82.54	-	-	-	-	-	-	0	0	10.84	1.99	1.45	0	2.72	6.14	0	0
comp3234_c0	comp3234_c0_seq1	227	38.47	-	-	-	-	-	-	0	0	10.83	6.56	0	0	3.8	0	0	0
comp305138_c0	comp305138_c0_seq1	227	38.47	At1g22570	-	GO:0016021(integral to membrane);GO:0005215(transporter activity);GO:0006857(oligopeptide transport)	[E] Amino acid transport and metabolism	-	-	0	0	10.83	3.61	1.98	4.44	0	0	2.79	14.75
comp30018_c1	comp30018_c1_seq1	227	38.47	PK1	-	GO:0016021(integral to membrane);GO:0005524(ATP binding);GO:0004674(protein serine/threonine kinase activity);GO:0004872(receptor activity);GO:0005529(sugar binding);GO:0048544(recognition of pollen)	-	-	-	0	0	10.83	1.31	0.57	0	14.02	12.23	0	0
comp470308_c0	comp470308_c0_seq1	227	38.47	-	-	-	-	-	-	0	0	10.83	0	0	0	0	0	0	0
comp567009_c0	comp567009_c0_seq1	227	38.47	-	-	-	-	-	-	0	0	10.83	0	0	0	4.09	0	0	0
comp57215_c1	comp57215_c1_seq1	232	41.9	-	-	-	-	-	-	0	0	10.82	24.09	9.08	6.53	2.68	0	7.68	1.56
comp527512_c0	comp527512_c0_seq1	222	35.18	-	-	-	-	-	-	0	0	10.8	0	0	1.3	0	0	0	2.79
comp278158_c0	comp278158_c0_seq1	243	49.97	-	-	-	-	-	-	0	0	10.79	5.05	2.61	1.6	0	1.21	6.2	0
comp421212_c0	comp421212_c0_seq1	269	71.55	-	-	-	-	-	-	0	0	10.79	1.76	0	0	1.73	0	0	1.98
comp32450_c0	comp32450_c0_seq1	246	52.29	-	-	-	-	-	-	0	0	10.78	0.24	1.04	1.96	0	0	4.1	0
comp458591_c0	comp458591_c0_seq1	246	52.29	-	-	-	-	-	-	0	0	10.78	0	0.21	0	0	0	0	0
comp5797_c0	comp5797_c0_seq1	249	54.65	-	-	-	-	-	-	0	0	10.77	2.77	0.2	0.21	0	4.86	0	0
comp363346_c0	comp363346_c0_seq1	249	54.65	-	-	-	-	-	-	0	0	10.77	0	0	0	4.11	0	0	0
comp40357_c0	comp40357_c0_seq1	229	39.82	-	-	-	-	-	-	0	0	10.77	0	0	0	0	0	0	0
comp42089_c0	comp42089_c0_seq1	211	28.47	-	-	-	-	-	-	0	0	10.76	0	0.38	0	0	0	0	0
comp159379_c0	comp159379_c0_seq1	427	228	-	-	-	-	-	-	0	0	10.75	5.04	0	0	4.78	3.92	0	0
comp54534_c0	comp54534_c0_seq1	305	106	-	-	-	-	-	-	0	0	10.75	3.57	1.13	0.54	1.91	4.33	2.14	1.24
comp29112_c0	comp29112_c0_seq1	321	122	-	-	-	-	-	-	0	0	10.75	2.17	2.85	1.4	0	0	0.1	3.94
comp12176_c0	comp12176_c0_seq1	234	43.32	-	-	-	-	-	-	0	0	10.75	0	7.53	0.53	1.04	0	0	5.54
comp314065_c0	comp314065_c0_seq1	345	146	-	-	-	-	-	-	0	0	10.75	0	4.17	0.16	1.38	0	0	0.67
comp39611_c0	comp39611_c0_seq1	213	29.64	-	-	-	-	-	-	0	0	10.75	0	0	0	1.14	0.41	0	0
comp481336_c0	comp481336_c0_seq1	207	26.22	-	-	-	-	-	-	0	0	10.75	0	0	0	7.71	0	0	0
comp29420_c0	comp29420_c0_seq1	215	30.82	-	-	-	-	-	-	0	0	10.74	1.64	4.94	3.7	5.83	7.05	7.73	3.54
comp470437_c0	comp470437_c0_seq1	215	30.82	-	-	-	-	-	-	0	0	10.74	0	0	0.37	4.37	3.52	0	0
comp1500_c0	comp1500_c0_seq1	205	25.13	BASS1	bile acid:Na+ symporter, BASS family	-	[P] Inorganic ion transport and metabolism	K03453	-	0	0	10.73	3.01	2.6	0	6.7	12.48	0	0
comp340243_c0	comp340243_c0_seq1	217	32.04	-	-	-	-	-	-	0	0	10.71	11.82	4.07	0	0	5.65	0	0
comp248986_c0	comp248986_c0_seq1	357	158	-	-	-	-	-	-	0	0	10.71	5.83	0	0	0	0.92	0	0
comp35739_c0	comp35739_c0_seq1	255	59.52	-	-	-	-	-	-	0	0	10.71	0	7.86	0.19	2.26	0	0.4	2.2
comp13937_c0	comp13937_c0_seq1	276	77.89	-	-	-	-	-	-	0	0	10.7	0.16	0	0	1.01	2.17	0	0
comp265049_c0	comp265049_c0_seq1	309	110	-	-	-	-	-	-	0	0	10.7	0	0	0	0	2.63	0	0
comp328511_c0	comp328511_c0_seq1	294	95.04	-	-	-	[E] Amino acid transport and metabolism	-	-	0	0	10.7	0	0	0.84	0	3.81	0	0.69
comp167178_c0	comp167178_c0_seq1	281	82.54	-	-	-	-	-	-	0	0	10.69	0.31	5.01	3.04	2.04	5.56	5.92	2.51
comp238449_c0	comp238449_c0_seq1	203	24.07	-	-	-	-	-	-	0	0	10.69	0	0	6.63	0	1	0	20.85
comp28942_c0	comp28942_c0_seq1	203	24.07	-	-	-	-	-	-	0	0	10.69	0	9.04	2.37	0.47	0	0	11.33
comp430466_c0	comp430466_c0_seq1	203	24.07	-	-	-	-	-	-	0	0	10.69	0	0.45	0.95	8.87	0	0	3.63
comp489560_c0	comp489560_c0_seq1	203	24.07	-	-	-	-	-	-	0	0	10.69	0	0	0.95	7	0	0	0
comp36793_c0	comp36793_c0_seq1	236	44.76	-	-	-	-	-	-	0	0	10.68	8.18	0.49	0	0	0	0	0
comp256764_c0	comp256764_c0_seq1	219	33.27	-	-	-	-	-	-	0	0	10.68	0	2.29	12.33	0	7.98	15.75	7.22
comp212647_c0	comp212647_c0_seq1	266	68.9	-	-	-	-	-	-	0	0	10.67	2.01	0	0	3.26	5.78	0	0
comp20419_c0	comp20419_c0_seq1	258	62.02	-	-	-	-	-	-	0	0	10.67	0	0	1.84	0	0	0	2.99
comp30545_c0	comp30545_c0_seq1	254	58.7	-	-	-	-	-	-	0	0	10.65	12.68	0	0.19	6.7	2.67	0.2	0
comp515864_c0	comp515864_c0_seq1	221	34.54	-	-	-	-	-	-	0	0	10.65	2.19	3.15	2.64	0	3.49	7.93	0
comp252274_c0	comp252274_c0_seq1	228	39.14	-	-	-	-	-	-	0	0	10.65	0	0	0	3.44	6.47	0	0
comp255696_c0	comp255696_c0_seq1	228	39.14	CYP72C1	-	GO:0016021(integral to membrane);GO:0090411(brassinosteroid binding);GO:0009055(electron carrier activity);GO:0020037(heme binding);GO:0004497(monooxygenase activity);GO:0016705(oxidoreductase activity, acting on paired donors, with incorporation or reduction of molecular oxygen);GO:0016131(brassinosteroid metabolic process);GO:0040008(regulation of growth);GO:0009416(response to light stimulus);…	[Q] Secondary metabolites biosynthesis, transport and catabolism ;[I] Lipid transport and metabolism	-	-	0	0	10.65	0	0	3.2	34.15	0	6.09	0
comp358516_c0	comp358516_c0_seq1	228	39.14	-	-	-	-	-	-	0	0	10.65	0	0.56	2.62	0	0	3.04	4.74
comp503125_c0	comp503125_c0_seq1	201	23.03	-	-	-	-	-	-	0	0	10.64	15.89	0	0	0	1.05	0	0
comp19055_c0	comp19055_c0_seq1	201	23.03	-	-	-	-	-	-	0	0	10.64	0	0	0	0	0	0	0
comp37195_c2	comp37195_c2_seq1	201	23.03	OCT4	-	-	[R] General function prediction only	-	-	0	0	10.64	0	0.47	9.9	0	5.76	15.52	15.64
comp383578_c0	comp383578_c0_seq1	201	23.03	-	-	-	-	-	-	0	0	10.64	0	11.33	0	7.32	0	0	0
comp343651_c0	comp343651_c0_seq1	241	48.46	-	-	-	-	-	-	0	0	10.62	0	0	1.18	3.01	0	0	0
comp30320_c0	comp30320_c0_seq1,comp30320_c0_seq2	273	68.56	-	-	-	-	-	-	0	0	10.61	2.95	8.93	0.61	0	14.29	0.32	3.19
comp12140_c0	comp12140_c0_seq1	238	46.22	-	-	-	-	-	-	0	0	10.61	0	0	0	0	0	0	0
comp278049_c0	comp278049_c0_seq1	250	55.45	-	-	-	-	-	-	0	0	10.61	0	6.47	2.06	0	0	5.37	0
comp385271_c0	comp385271_c0_seq1	296	97.02	-	-	-	-	-	-	0	0	10.61	0	0.9	0.82	0	0	1.96	0
comp407641_c0	comp407641_c0_seq1	223	35.82	-	-	-	-	-	-	0	0	10.61	0	0	0.64	0	0	4.99	0
comp19239_c0	comp19239_c0_seq1	273	75.15	-	-	-	-	-	-	0	0	10.6	0	0	0.3	0	6.9	0	0.73
comp396194_c0	comp396194_c0_seq1	230	40.51	PERK8	-	GO:0016021(integral to membrane);GO:0005886(plasma membrane);GO:0005524(ATP binding);GO:0004674(protein serine/threonine kinase activity);GO:0005199(structural constituent of cell wall)	[T] Signal transduction mechanisms	-	-	0	0	10.59	9.66	3.22	1.97	1.39	5.66	5.59	0.27
comp38701_c0	comp38701_c0_seq1,comp38701_c0_seq2	259	50.47	-	-	-	-	-	-	0	0	10.59	0	1.72	2.18	5.85	0	8.34	0
comp582236_c0	comp582236_c0_seq1	264	67.15	CSFL8	-	GO:0000139(Golgi membrane);GO:0016021(integral to membrane);GO:0016760(cellulose synthase (UDP-forming) activity);GO:0007047(cellular cell wall organization);GO:0030244(cellulose biosynthetic process)	-	-	-	0	0	10.59	0	0	0	0	0	0	0
comp25955_c0	comp25955_c0_seq1	307	108	-	-	-	-	-	-	0	0	10.56	3.74	0	0	4.78	0	0	0
comp34361_c0	comp34361_c0_seq1	300	101	-	-	-	-	-	-	0	0	10.56	1.87	3.45	4.29	2.67	2.39	8.02	0.76
comp401453_c0	comp401453_c0_seq1	225	37.13	-	-	-	-	-	-	0	0	10.56	0	0	0.92	6.96	0	1.6	0
comp470963_c0	comp470963_c0_seq1	256	60.35	-	-	-	-	-	-	0	0	10.56	0	0	0	2.61	0	0	0
comp590843_c0	comp590843_c0_seq1	225	37.13	-	-	-	-	-	-	0	0	10.56	0	0	2.46	0	0	4.49	3.82
comp317821_c0	comp317821_c0_seq1	328	129	-	-	-	-	-	-	0	0	10.55	0	1.01	0	0	0.09	0	0
comp353908_c0	comp353908_c0_seq1	212	29.05	-	-	-	-	-	-	0	0	10.55	0	6.36	5.1	1.93	0	0	12.77
comp51326_c0	comp51326_c0_seq1	212	29.05	-	-	-	-	-	-	0	0	10.55	0	0	1.96	5.8	1.66	6.97	2.63
comp451753_c0	comp451753_c0_seq1	214	30.23	-	-	-	-	-	-	0	0	10.54	4.17	0	0	13.38	4.79	0	0
comp17660_c0	comp17660_c0_seq1	210	27.9	-	-	-	-	-	-	0	0	10.54	1.36	9.35	0	0	0	0	0
comp516016_c0	comp516016_c0_seq1	214	30.23	-	-	-	-	-	-	0	0	10.54	0	0.36	0	0.37	0	0	0
comp390344_c0	comp390344_c0_seq1	252	57.06	-	-	-	-	-	-	0	0	10.53	4.42	0	0.6	0	0	2.71	0
comp20810_c0	comp20810_c0_seq1	240	47.71	-	-	-	-	-	-	0	0	10.53	0	2.05	0	4	4.81	0	0
comp309662_c0	comp309662_c0_seq1	232	41.9	-	-	-	-	-	-	0	0	10.53	0	0.52	0.27	0.27	1.15	0	0
comp311870_c0	comp311870_c0_seq1	208	26.77	-	-	-	-	-	-	0	0	10.53	0	0	2.13	5.45	0	0	4.89
comp365407_c0	comp365407_c0_seq1	259	62.86	-	-	-	-	-	-	0	0	10.53	0	1.56	3.63	0	0	5.68	0
comp374399_c0	comp374399_c0_seq1	216	31.43	-	-	-	-	-	-	0	0	10.53	0	0	0	0	8.06	0	0
comp385044_c0	comp385044_c0_seq1	216	31.43	-	-	-	-	-	-	0	0	10.53	0	0	2.18	0	0	7.96	0
comp473911_c0	comp473911_c0_seq1	208	26.77	FH3	-	GO:0016021(integral to membrane);GO:0003779(actin binding);GO:0051017(actin filament bundle assembly);GO:0045010(actin nucleation);GO:0016482(cytoplasmic transport);GO:0009860(pollen tube growth)	[T] Signal transduction mechanisms ;[Z] Cytoskeleton	-	-	0	0	10.53	0	0	0	0	2.7	0	0
comp10107_c0	comp10107_c0_seq1,comp10107_c0_seq2	386	114.61	-	-	-	-	-	-	0	0	10.52	17.72	0	0	0	0	0	0
comp196617_c0	comp196617_c0_seq1	237	45.49	-	-	-	-	-	-	0	0	10.51	11.1	0	1	0.99	9.02	0	3.6
comp362578_c0	comp362578_c0_seq1	218	32.65	-	-	-	-	-	-	0	0	10.51	6.18	5.99	3.14	0	0	3.28	3.34
comp520714_c0	comp520714_c0_seq1	206	25.67	-	-	-	-	-	-	0	0	10.5	3.93	0	0	0	5.64	0	0
comp415012_c0	comp415012_c0_seq1	206	25.67	-	-	-	-	-	-	0	0	10.5	2.95	0	0	0	5.64	0.93	0
comp621522_c0	comp621522_c0_seq1	206	25.67	-	-	-	-	-	-	0	0	10.5	1.97	0.42	2.66	5.25	0	6.5	0
comp470540_c0	comp470540_c0_seq1	206	25.67	-	-	-	-	-	-	0	0	10.5	0	0	0.89	0	0	0	0
comp103539_c0	comp103539_c0_seq1	393	194	-	-	-	-	-	-	0	0	10.49	8.78	14.97	15.22	0	0	12.47	24.47
comp40269_c0	comp40269_c0_seq1	220	33.9	-	-	-	-	-	-	0	0	10.49	4.47	0.64	0	0	0	0	0
comp3236_c0	comp3236_c0_seq1	303	104	-	-	-	-	-	-	0	0	10.49	0.73	0.42	0	0	4.18	0	0
comp25380_c1	comp25380_c1_seq1	262	65.42	-	-	-	-	-	-	0	0	10.49	0	6.48	5.75	0	2.4	4.19	12.01
comp239590_c0	comp239590_c0_seq1	364	165	-	-	-	-	-	-	0	0	10.47	3.37	0	0	5.38	0.66	0	0
comp435398_c0	comp435398_c0_seq1	248	53.86	-	-	-	-	-	-	0	0	10.47	0	3.84	0.21	0	0	0	0.41
comp458999_c0	comp458999_c0_seq1	248	53.86	-	-	-	-	-	-	0	0	10.47	0	6.46	0.21	0	0	0	0.61
comp503638_c0	comp503638_c0_seq1	245	51.51	-	-	-	-	-	-	0	0	10.47	0	0	0	0	0	0	0
comp351010_c0	comp351010_c0_seq1	242	49.21	PCMP-H85	-	GO:0005739(mitochondrion);GO:0005488(binding)	[R] General function prediction only	-	-	0	0	10.46	5.13	1.33	1.39	12.33	1.96	0	2.66
comp275457_c0	comp275457_c0_seq1	204	24.6	-	-	-	-	-	-	0	0	10.46	0	14.15	4.17	7.76	0	8.72	7.1
comp303986_c0	comp303986_c0_seq1	222	35.18	-	-	-	-	-	-	0	0	10.45	13.99	17	0	7.34	0	0	1.24
comp39610_c0	comp39610_c0_seq1	269	71.55	-	-	-	-	-	-	0	0	10.45	0	0	0	0	0	0.17	0
comp390748_c0	comp390748_c0_seq1	254	58.7	-	-	-	-	-	-	0	0	10.44	5.16	1.48	4.27	0	0.21	0	8.55
comp349965_c0	comp349965_c0_seq1	300	101	-	-	-	[R] General function prediction only	-	-	0	0	10.44	2.25	0	0	3.23	0	0	0
comp1294_c1	comp1294_c1_seq1	239	46.96	-	-	-	-	-	-	0	0	10.44	0	1.62	3.88	3.83	5.65	2.79	2.09
comp4272_c0	comp4272_c0_seq1	254	58.7	-	-	-	-	-	-	0	0	10.44	0	1.48	5.44	8.8	0	17.05	0
comp386709_c0	comp386709_c0_seq1	282	83.48	-	-	-	-	-	-	0	0	10.43	5.74	0	0	1.88	0	0	0
comp346969_c0	comp346969_c0_seq1	282	83.48	-	-	-	-	-	-	0	0	10.43	0	0	1.64	0	0	5.71	0
comp482014_c0	comp482014_c0_seq1	257	61.18	-	-	-	-	-	-	0	0	10.42	1.44	0.71	0.75	0	0	5.84	0
comp440160_c0	comp440160_c0_seq1	257	61.18	-	-	-	-	-	-	0	0	10.42	0	3.38	0.19	0	0	0	0
comp35265_c0	comp35265_c0_seq1	202	23.55	-	-	-	-	-	-	0	0	10.41	13.4	0.46	9.2	7.63	0	18.72	11.59
comp226782_c0	comp226782_c0_seq1	365	166	-	-	-	-	-	-	0	0	10.41	2.36	0.07	0	0	5.74	0	0
comp333561_c0	comp333561_c0_seq1	202	23.55	-	-	-	-	-	-	0	0	10.41	0	0	0	0	7.69	0	0
comp473661_c0	comp473661_c0_seq1	202	23.55	NIK3	-	GO:0016021(integral to membrane);GO:0005886(plasma membrane);GO:0005524(ATP binding);GO:0004674(protein serine/threonine kinase activity);GO:0004872(receptor activity);GO:0006952(defense response);GO:0044419(interspecies interaction between organisms)	-	-	-	0	0	10.41	0	0	1.94	4.29	0	0	6.02
comp491769_c0	comp491769_c0_seq1	202	23.55	-	-	-	-	-	-	0	0	10.41	0	0	0	0	7.69	0	0
comp454015_c0	comp454015_c0_seq1	264	67.15	-	-	-	-	-	-	0	0	10.4	0	0	0.85	0.17	0	0.71	2.76
comp9150_c0	comp9150_c0_seq1	276	77.89	-	-	-	-	-	-	0	0	10.39	3.24	0	0	3.17	0	0	0
comp329893_c0	comp329893_c0_seq1	250	55.45	TY3B-I	-	GO:0005737(cytoplasm);GO:0005634(nucleus);GO:0004190(aspartic-type endopeptidase activity);GO:0005524(ATP binding);GO:0003677(DNA binding);GO:0003887(DNA-directed DNA polymerase activity);GO:0004523(ribonuclease H activity);GO:0003723(RNA binding);GO:0003964(RNA-directed DNA polymerase activity);GO:0008270(zinc ion binding);GO:0015074(DNA integration);GO:0006310(DNA recombination);GO:0006278(RNA-…	[R] General function prediction only	-	-	0	0	10.39	0.23	0	2.88	3.85	0	0	6.69
comp382863_c0	comp382863_c0_seq1	250	55.45	-	-	-	-	-	-	0	0	10.39	0	0	0.41	1.82	0	0	0.79
comp408557_c0	comp408557_c0_seq1	260	63.71	-	-	-	-	-	-	0	0	10.39	0	0.85	0	2.29	0.95	0	0
comp18600_c0	comp18600_c0_seq1	226	37.8	-	-	-	-	-	-	0	0	10.38	5.68	1.44	4.22	0	0	6.93	2.6
comp3338_c0	comp3338_c0_seq1	226	37.8	-	-	-	-	-	-	0	0	10.38	0	4.03	6.03	0	5.11	10.09	6.93
comp40812_c0	comp40812_c0_seq1,comp40812_c0_seq2	294	91.3	-	-	-	-	-	-	0	0	10.38	0	0.46	1.78	3.07	0	4.69	1.61
comp14502_c0	comp14502_c0_seq1	316	117	-	-	-	-	-	-	0	0	10.37	1.62	9.67	0.39	3.17	7.84	0.81	0.37
comp4633_c0	comp4633_c0_seq1	309	110	-	-	-	-	-	-	0	0	10.36	2.06	0	0.41	0	0	1.95	0
comp515143_c0	comp515143_c0_seq1	233	42.61	-	-	-	-	-	-	0	0	10.36	0	0	0	2.37	5.66	0	0
comp17345_c0	comp17345_c0_seq1,comp17345_c0_seq2	255	51.12	-	-	-	-	-	-	0	0	10.35	7.84	0	0	13.49	4.26	0	0
comp139470_c0	comp139470_c0_seq1	353	154	-	-	-	-	-	-	0	0	10.35	6.15	2.82	2.29	0.58	5.09	0	4.11
comp24834_c0	comp24834_c0_seq1	302	103	-	-	-	-	-	-	0	0	10.35	3.19	4.54	2.99	0	0.47	4.51	5.19
comp316407_c0	comp316407_c0_seq1	213	29.64	-	-	-	-	-	-	0	0	10.34	18.74	3.67	0.38	0	0	0.4	2.58
comp392878_c0	comp392878_c0_seq1	213	29.64	-	-	-	-	-	-	0	0	10.34	0	2.94	0	10.23	0	0	0
comp471571_c0	comp471571_c0_seq1	213	29.64	-	-	-	-	-	-	0	0	10.34	0	0	0	4.93	0	0	0
comp479725_c0	comp479725_c0_seq1	213	29.64	-	-	-	-	-	-	0	0	10.34	0	0	0	0	0	0	0
comp326516_c0	comp326516_c0_seq1	217	32.04	-	-	-	-	-	-	0	0	10.33	0	13.58	2.49	0	0	0.37	5.45
comp494011_c0	comp494011_c0_seq1	211	28.47	-	-	-	-	-	-	0	0	10.33	0	0	0	0	0	0	0
comp603595_c0	comp603595_c0_seq1	249	54.65	-	-	-	-	-	-	0	0	10.32	0	0	0	0	0	0	0
comp12409_c0	comp12409_c0_seq1	219	33.27	-	-	-	-	-	-	0	0	10.31	8.72	0	0	0	0	0	0
comp29748_c0	comp29748_c0_seq1,comp29748_c0_seq2	261	57.75	-	-	-	-	-	-	0	0	10.31	2.29	0	0	2.85	5.45	0	0
comp180951_c0	comp180951_c0_seq1	246	52.29	AKR4C8	alcohol dehydrogenase (NADP+)	GO:0005829(cytosol);GO:0004033(aldo-keto reductase (NADP) activity);GO:0070401(NADP+ binding);GO:0016229(steroid dehydrogenase activity);GO:0046686(response to cadmium ion);GO:0009409(response to cold);GO:0009651(response to salt stress);GO:0009636(response to toxin);GO:0009414(response to water deprivation)	-	K00002	ko00010(Glycolysis / Gluconeogenesis);ko00561(Glycerolipid metabolism);ko00930(Caprolactam degradation)	0	0	10.31	0	8.94	9.81	7.73	2.31	10.94	18.16
comp460337_c0	comp460337_c0_seq1	219	33.27	-	-	-	-	-	-	0	0	10.31	0	0	0	4.73	0	0	0
comp543315_c0	comp543315_c0_seq1	252	57.06	-	-	-	-	-	-	0	0	10.31	0	0	0	0	0	0	0
comp20400_c0	comp20400_c0_seq1	243	49.97	-	-	-	-	-	-	0	0	10.3	3.28	3.05	0.91	4.27	2.41	0	0
comp485318_c0	comp485318_c0_seq1	255	59.52	-	-	-	-	-	-	0	0	10.3	0	0	0	0	0	0	0
comp421200_c0	comp421200_c0_seq1	230	40.51	-	-	-	-	-	-	0	0	10.29	4.05	0.27	0	7.21	0	0	0
comp30334_c0	comp30334_c0_seq1	240	47.71	-	-	-	-	-	-	0	0	10.28	6.61	0	2.87	0	0	4.25	2.97
comp45036_c0	comp45036_c0_seq1	269	71.55	-	-	-	-	-	-	0	0	10.28	3.17	1.82	0.48	0.16	1.18	1.83	0
comp475545_c0	comp475545_c0_seq1	207	26.22	-	-	-	-	-	-	0	0	10.28	2.89	6.22	6.09	2.14	0	9.09	11.24
comp394558_c0	comp394558_c0_seq1	240	47.71	-	-	-	-	-	-	0	0	10.28	0	0	1.19	0	0	4.99	0
comp560166_c0	comp560166_c0_seq1	258	62.02	-	-	-	-	-	-	0	0	10.28	0	1.58	0	0	0	0	0
comp481054_c0	comp481054_c0_seq1	265	68.02	-	sucrose-phosphate synthase	-	-	K00696	ko00500(Starch and sucrose metabolism)	0	0	10.27	1.67	0	0.34	0	0	0	0
comp295055_c0	comp295055_c0_seq1	251	56.26	-	-	-	-	-	-	0	0	10.24	8.75	0	0	0	11.8	0	0
comp476050_c0	comp476050_c0_seq1	237	45.49	-	-	-	-	-	-	0	0	10.24	4.99	0	0	4.2	0	0	0
comp295112_c0	comp295112_c0_seq1	232	41.9	-	-	-	-	-	-	0	0	10.24	4.22	0	0	8.04	10.94	0	0
comp32747_c0	comp32747_c0_seq1	237	45.49	-	-	-	-	-	-	0	0	10.24	0	0.24	1	0.49	0	0	1.68
comp33963_c0	comp33963_c0_seq1	205	25.13	-	-	-	-	-	-	0	0	10.24	0	0	4.08	0	0	8.53	0
comp395327_c0	comp395327_c0_seq1	205	25.13	-	-	-	-	-	-	0	0	10.24	0	0	0	4.92	9.12	0	0
comp750670_c0	comp750670_c0_seq1	237	45.49	-	-	-	-	-	-	0	0	10.24	0	0	0	0	0	0	0
comp8799_c0	comp8799_c0_seq1	205	25.13	-	-	-	-	-	-	0	0	10.24	0	0	11.34	0	0	1.9	16.5
comp31488_c0	comp31488_c0_seq1	225	37.13	-	-	-	-	-	-	0	0	10.23	0	1.46	0.31	0	0	0	1.18
comp378056_c0	comp378056_c0_seq1	245	51.51	ZAT8	-	GO:0005634(nucleus);GO:0008270(zinc ion binding);GO:0006355(regulation of transcription, DNA-dependent);GO:0010200(response to chitin);GO:0006351(transcription, DNA-dependent)	[R] General function prediction only	-	-	0	0	10.23	0	5.49	2.43	1.53	0.94	3.47	0
comp432251_c0	comp432251_c0_seq1	225	37.13	-	-	-	-	-	-	0	0	10.23	0	0	0	0	0	0	0
comp217490_c0	comp217490_c0_seq1	355	156	-	-	-	-	-	-	0	0	10.21	4.45	0.56	1.17	0	1.24	1.07	2.1
comp330548_c0	comp330548_c0_seq1	331	132	-	-	-	-	-	-	0	0	10.21	0	0	0	0	0	0	0
comp448244_c0	comp448244_c0_seq1	242	49.21	-	-	-	-	-	-	0	0	10.21	0	0	0	0	0	0	0
comp219721_c0	comp219721_c0_seq1	267	69.78	-	-	-	-	-	-	0	0	10.19	4.52	0	0	0	18.85	0	0
comp10317_c0	comp10317_c0_seq1	294	95.04	-	-	-	-	-	-	0	0	10.19	4.25	0	0.36	0	0.38	1.25	0
comp503029_c0	comp503029_c0_seq1	234	43.32	-	-	-	-	-	-	0	0	10.19	2.91	0	1.05	0	0	0	0
comp227379_c0	comp227379_c0_seq1	203	24.07	-	-	-	-	-	-	0	0	10.19	0	2.71	14.68	0	0	31.18	7.71
comp284824_c0	comp284824_c0_seq1	253	57.88	-	-	-	-	-	-	0	0	10.17	0	0	0.98	0	0	2.68	0
comp409557_c0	comp409557_c0_seq1	256	60.35	-	-	-	-	-	-	0	0	10.16	5.44	1.8	0.76	6.33	0	2.37	0
comp275165_c0	comp275165_c0_seq1	409	210	-	-	-	-	-	-	0	0	10.16	1.32	1.92	0.92	0	0	1.36	1.56
comp390062_c0	comp390062_c0_seq1	310	111	-	-	-	-	-	-	0	0	10.16	0	0	0	0	0	0	0
comp43218_c0	comp43218_c0_seq1	229	39.82	-	-	-	-	-	-	0	0	10.16	0	0.55	4.29	0	0	6.88	1.64
comp3094_c0	comp3094_c0_seq1	259	62.86	-	-	-	-	-	-	0	0	10.14	0	0	0	4.65	0.77	0	0
comp354542_c0	comp354542_c0_seq1	236	44.76	-	-	-	-	-	-	0	0	10.13	0	0	0.76	0	0	0	1.95
comp264769_c0	comp264769_c0_seq1	241	48.46	-	-	-	-	-	-	0	0	10.12	1.56	0.22	5.17	0	9.46	11.06	2.03
comp372767_c0	comp372767_c0_seq1	262	65.42	-	-	-	-	-	-	0	0	10.12	0.96	2.33	0	0	0.92	0	0.17
comp12845_c0	comp12845_c0_seq1	241	48.46	-	-	-	-	-	-	0	0	10.12	0.78	0	0	5.33	0	0	0
comp21407_c0	comp21407_c0_seq1	220	33.9	-	-	-	-	-	-	0	0	10.12	0	0	0	0	0	0	0
comp443667_c0	comp443667_c0_seq1	220	33.9	-	-	-	-	-	-	0	0	10.12	0	0	6.05	0	0	15.81	0
comp644122_c0	comp644122_c0_seq1	231	41.21	-	-	-	-	-	-	0	0	10.11	3.68	1.06	2.77	0	0	0	6.89
comp47257_c0	comp47257_c0_seq1	269	71.55	-	-	-	-	-	-	0	0	10.11	2.29	0.76	3.19	0	1.35	8.66	1.98
comp143253_c0	comp143253_c0_seq1	231	41.21	-	-	-	-	-	-	0	0	10.11	0	17.68	8.02	17.72	0	19.95	5.3
comp249634_c0	comp249634_c0_seq1	222	35.18	-	-	-	-	-	-	0	0	10.11	0	3.09	6.48	4.79	0	0	7.14
comp38009_c0	comp38009_c0_seq1	286	87.28	-	-	-	-	-	-	0	0	10.11	0	0.5	1.31	0	0	0	2
comp47165_c1	comp47165_c1_seq1	201	23.03	-	-	-	-	-	-	0	0	10.11	0	11.33	2.97	0	0	10.34	1.9
comp283604_c0	comp283604_c0_seq1	324	125	-	-	-	-	-	-	0	0	10.1	3.84	0.52	0.36	0.54	0	0	0.17
comp223529_c0	comp223529_c0_seq1	210	27.9	-	-	-	-	-	-	0	0	10.1	0.45	0	4.08	10.87	6.06	13.24	0
comp649456_c0	comp649456_c0_seq1	210	27.9	-	-	-	-	-	-	0	0	10.1	0	0	0	0	0	0	0
comp19798_c0	comp19798_c0_seq1	238	46.22	-	-	-	-	-	-	0	0	10.08	0	0	0	0	0	0	3.31
comp676521_c0	comp676521_c0_seq1	224	36.47	fliI	-	GO:0005737(cytoplasm);GO:0030257(type III protein secretion system complex);GO:0005524(ATP binding);GO:0016887(ATPase activity);GO:0016820(hydrolase activity, acting on acid anhydrides, catalyzing transmembrane movement of substances);GO:0006754(ATP biosynthetic process);GO:0043064(flagellum organization);GO:0030254(protein secretion by the type III secretion system);GO:0015992(proton transport)	-	-	-	0	0	10.08	0	0	2.81	0	0	5.55	0
comp197069_c0	comp197069_c0_seq1	208	26.77	-	-	-	-	-	-	0	0	10.07	0	0	0	0	0	0	0
comp335394_c0	comp335394_c0_seq1	289	90.17	-	-	-	-	-	-	0	0	10.06	0	0	1.77	1.62	5.62	0	2.9
comp459567_c0	comp459567_c0_seq1	243	49.97	-	-	-	-	-	-	0	0	10.06	0	0	0	0	0	0	0
comp464350_c0	comp464350_c0_seq1	261	64.57	-	-	-	-	-	-	0	0	10.06	0	0	0	0	0	0	0
comp443491_c0	comp443491_c0_seq1	226	37.8	-	-	-	-	-	-	0	0	10.05	0	4.32	1.21	0	0	0	4.04
comp157789_c0	comp157789_c0_seq1	596	397	-	-	-	-	-	-	0	0	10.03	9.69	0	0	2.66	3.16	0	0
comp31594_c0	comp31594_c0_seq1,comp31594_c0_seq2	310	105.29	-	-	-	-	-	-	0	0	10.03	4.75	0.59	1.23	0	3.08	4.48	0.84
comp492153_c0	comp492153_c0_seq1	206	25.67	-	-	-	-	-	-	0	0	10.03	3.44	11.86	4.44	0	0	8.35	2.55
comp375994_c0	comp375994_c0_seq1	206	25.67	-	-	-	-	-	-	0	0	10.03	0	0	0	0	0	0	0
comp494416_c0	comp494416_c0_seq1	206	25.67	-	-	-	-	-	-	0	0	10.03	0	0	0	0	0	0	0
comp131803_c0	comp131803_c0_seq1	240	47.71	-	-	-	-	-	-	0	0	10.02	10.58	9.8	1.91	12.01	12.9	6.49	4.57
comp30668_c0	comp30668_c0_seq1	257	61.18	-	-	-	-	-	-	0	0	10.02	4.95	7.64	1.49	0	2.76	0	3.21
comp407990_c0	comp407990_c0_seq1	235	44.04	Os05g0111800	-	GO:0046872(metal ion binding);GO:0004721(phosphoprotein phosphatase activity)	[T] Signal transduction mechanisms	-	-	0	0	10.02	0	2.96	0.26	1.53	0	0	0.99
comp473185_c0	comp473185_c0_seq1	254	58.7	-	-	-	-	-	-	0	0	10.02	0	0.74	0	1.91	0	0	0
comp31477_c0	comp31477_c0_seq1,comp31477_c0_seq2	1449	1231.52	-	-	-	-	-	-	0	0	10.01	7.17	0	0	6.16	6.04	0	0
comp40684_c0	comp40684_c0_seq1	248	53.86	-	-	-	-	-	-	0	0	10.01	0	4.24	2.12	7.51	0	0.22	3.65
comp40586_c0	comp40586_c0_seq1,comp40586_c0_seq2	357	91.79	-	-	-	-	-	-	0	0	9.99	5.59	0	5.11	0.85	1.91	12.46	4.08
comp503457_c0	comp503457_c0_seq1	245	51.51	-	-	-	-	-	-	0	0	9.99	0	0	0	3.49	0	0	0
comp276475_c0	comp276475_c0_seq1	230	40.51	-	-	-	-	-	-	0	0	9.98	1.87	1.61	0.56	0	12.81	0.88	0.27
comp14980_c0	comp14980_c0_seq1	237	45.49	-	-	-	-	-	-	0	0	9.97	0	0	0.75	0	0	0	0
comp278753_c0	comp278753_c0_seq1	295	96.03	-	-	-	-	-	-	0	0	9.96	0	2.04	0	0	0	0	0
comp460560_c0	comp460560_c0_seq1	217	32.04	-	-	-	-	-	-	0	0	9.95	6.3	0	0	3.86	0	0	0
comp27927_c0	comp27927_c0_seq1	217	32.04	-	-	-	-	-	-	0	0	9.95	0.39	0	2.13	0	1.13	0	0
comp32229_c0	comp32229_c0_seq1	219	33.27	-	-	-	-	-	-	0	0	9.95	0	0	0	0	0	0	0
comp490905_c0	comp490905_c0_seq1	232	41.9	-	-	-	-	-	-	0	0	9.95	0	0	0	0	0	0	0
comp623893_c0	comp623893_c0_seq1	217	32.04	-	-	-	-	-	-	0	0	9.95	0	0	2.13	0	1.51	5.58	0
comp18278_c0	comp18278_c0_seq1	215	30.82	-	-	-	-	-	-	0	0	9.94	9.42	0	0.37	0	0	0	0.35
comp407719_c0	comp407719_c0_seq1	221	34.54	-	-	-	-	-	-	0	0	9.94	0.73	0	2.64	0	0	5.52	3.48
comp329367_c0	comp329367_c0_seq1	215	30.82	-	-	-	-	-	-	0	0	9.94	0	0	4.44	0	0.39	0.77	7.79
comp492877_c0	comp492877_c0_seq1	221	34.54	-	-	-	-	-	-	0	0	9.94	0	0.63	1.98	3.58	0	0	5.37
comp492878_c0	comp492878_c0_seq1	213	29.64	-	-	-	-	-	-	0	0	9.93	0	4.04	0.38	0	6.51	0	0
comp14049_c0	comp14049_c0_seq1	239	46.96	-	-	-	-	-	-	0	0	9.92	5.37	0	0	0	0	0	0
comp11465_c0	comp11465_c0_seq1	239	46.96	-	-	-	-	-	-	0	0	9.92	0	0	0	0	0	0	0
comp5598_c0	comp5598_c0_seq1	272	74.24	-	-	-	[T] Signal transduction mechanisms	-	-	0	0	9.91	2.04	5.42	1.23	13.31	2.28	0	4.12
comp31081_c0	comp31081_c0_seq1	276	77.89	-	-	-	-	-	-	0	0	9.91	1.78	3.21	0.88	0	2.63	0	0
comp15389_c0	comp15389_c0_seq1	225	37.13	-	-	-	-	-	-	0	0	9.9	0.34	0	0	0.3	0	0	0
comp415081_c0	comp415081_c0_seq1	225	37.13	-	-	-	-	-	-	0	0	9.9	0	0	5.22	3.93	0	10.91	1.76
comp339853_c0	comp339853_c0_seq1	268	70.66	-	-	-	-	-	-	0	0	9.89	2.68	0	0	5.72	1.02	0	0
comp32716_c0	comp32716_c0_seq1	202	23.55	-	-	-	-	-	-	0	0	9.89	2.14	0	0	0	0	0	0
comp19507_c0	comp19507_c0_seq1	202	23.55	-	-	-	-	-	-	0	0	9.89	0	0	3.87	0	0	6.58	0
comp47460_c0	comp47460_c0_seq1	401	202	-	-	-	-	-	-	0	0	9.89	0	4.2	3.27	0.22	0.12	6.02	1.62
comp17681_c0	comp17681_c0_seq1	227	38.47	-	-	-	-	-	-	0	0	9.88	4.26	0	0	9.34	5.96	0	1.13
[truncated: 4,447 more rows]
