# Supplementary material for: Physical Mapping of Pm57, a Powdery Mildew Resistance Gene Derived from Aegilops searsii
Source: Int J Mol Sci. 2020 Jan 3;21(1):322. doi: 10.3390/ijms21010322 (PMC6982159; doi:10.3390/ijms21010322)
Supplement: Supplementary file 1 [file ijms-21-00322-s001.zip › Supplementary Files/Table S2.xls]

## Sheet: Sheet1
Supplementary Table S2. List of unigenes shared by all three Pm57 carrying lines
gene_ID	transcript_id(s)	length	effective_length	Name	Annotation	GO_Term	KOG_des	KEGG_KO	KEGG_Pathway	A_CS_rpkm	M_CS_rpkm	A_400_rpkm	M_400_rpkm	A_69_rpkm	M_69_rpkm	A_88_rpkm	M_88_rpkm	D_69_rpkm	F_69_rpkm
comp73461_c0	comp73461_c0_seq1	5386	5187	A	-	GO:0003677(DNA binding);GO:0004519(endonuclease activity);GO:0046872(metal ion binding);GO:0006260(DNA replication)	-	-	-	0	0	96.25	90.06	0	59.16	71.24	72.61	98.53	85.25
comp74087_c0	comp74087_c0_seq1	5386	5187	A	-	GO:0003677(DNA binding);GO:0004519(endonuclease activity);GO:0046872(metal ion binding);GO:0006260(DNA replication)	-	-	-	0	0	98.94	95.16	0	62.88	70.4	68.01	103.4	88.92
comp164207_c0	comp164207_c0_seq1	223	35.82	-	-	-	-	-	-	0	0	0	0.7	0.3	6.05	47.66	0	14.96	0
comp50699_c0	comp50699_c0_seq1	205	25.13	-	-	-	-	-	-	0	0	24.39	9.54	1.73	6.8	45.14	0.48	19.43	0
comp43769_c0	comp43769_c0_seq1,comp43769_c0_seq2	307	94	-	-	-	-	-	-	0	0	2.27	2.36	0	2.67	43.86	0	7.44	0
comp52704_c0	comp52704_c0_seq1,comp52704_c0_seq2	379	163.82	-	-	-	-	-	-	0	0	2.32	10.62	7.61	15.32	40.81	16.27	51.89	0.42
comp149819_c0	comp149819_c0_seq1	202	23.55	-	-	-	-	-	-	0	0	40.6	35.37	0	21.3	39.12	26.65	44.52	25.02
comp217342_c0	comp217342_c0_seq1	230	40.51	-	-	-	-	-	-	0	0	11.5	0	0	0.56	38.54	0	0	4.85
comp20206_c0	comp20206_c0_seq1	208	26.77	-	-	-	-	-	-	0	0	0	7.07	2.44	0.85	38.18	0	2.67	0
comp45144_c0	comp45144_c0_seq1,comp45144_c0_seq2,comp45144_c0_seq3	350	130	-	-	-	-	-	-	0	0	0	2	4.38	3.64	36.22	0	8.51	0.59
comp301399_c0	comp301399_c0_seq1	203	24.07	-	-	-	-	-	-	0	0	1.02	4.19	9.49	2.37	35.47	0.5	5.44	4.99
comp99040_c0	comp99040_c0_seq1	334	135	-	-	-	-	-	-	0	0	37.68	37.58	0	0.17	34.45	28.07	0.18	0
comp255696_c0	comp255696_c0_seq1	228	39.14	CYP72C1	-	GO:0016021(integral to membrane);GO:0090411(brassinosteroid binding);GO:0009055(electron carrier activity);GO:0020037(heme binding);GO:0004497(monooxygenase activity);GO:0016705(oxidoreductase activity, acting on paired donors, with incorporation or reduction of molecular oxygen);GO:0016131(brassinosteroid metabolic process);GO:0040008(regulation of growth);GO:0009416(response to light stimulus);…	[Q] Secondary metabolites biosynthesis, transport and catabolism ;[I] Lipid transport and metabolism	-	-	0	0	10.65	0	0	3.2	34.15	0	6.09	0
comp268098_c0	comp268098_c0_seq1	201	23.03	-	-	-	-	-	-	0	0	0	3.84	0.47	0	32.68	0	0	0
comp25242_c0	comp25242_c0_seq1	654	455	-	-	-	-	-	-	0	0	93.64	25.6	0	0.1	31.4	25.88	0.16	0.1
comp333_c0	comp333_c0_seq1	203	24.07	-	-	-	-	-	-	0	0	0	5.77	4.07	1.89	30.8	9.53	6.93	7.25
comp174673_c0	comp174673_c0_seq1	207	26.22	-	-	-	-	-	-	0	0	61.24	7.7	37.33	3.48	30.42	0	10.9	0
comp88257_c0	comp88257_c0_seq1	298	99	-	-	-	-	-	-	0	0	36.03	3.95	106.22	24.17	29.5	3.53	42.6	23.15
comp151884_c0	comp151884_c0_seq1	202	23.55	-	-	-	-	-	-	0	0	45.81	40.19	0	29.04	29.1	35.87	46.04	33.83
comp22105_c0	comp22105_c0_seq1,comp22105_c0_seq2	292	46.45	-	-	-	-	-	-	0	0	11.76	1.08	21.67	1.97	28.92	8.64	4.65	4.26
comp180321_c0	comp180321_c0_seq1	252	57.06	-	-	-	-	-	-	0	0	18.04	2.87	2.67	0.2	27.95	0	0.42	0
comp143824_c0	comp143824_c0_seq1	276	77.89	-	-	-	-	-	-	0	0	9.28	0	13.82	0.59	27.4	0.31	0	3.08
comp151288_c0	comp151288_c0_seq1	201	23.03	-	-	-	-	-	-	0	0	19.69	0.55	0	12.37	26.82	0	29.48	2.84
comp47239_c0	comp47239_c0_seq1	294	95.04	-	-	-	-	-	-	0	0	21.8	2.79	0.11	0.36	26.59	8.13	0.5	0.23
comp48293_c0	comp48293_c0_seq1	225	37.13	-	-	-	-	-	-	0	0	0	27.19	7.03	2.15	25.71	8.77	2.25	8.82
comp48399_c0	comp48399_c0_seq1,comp48399_c0_seq2	327	111.34	DARS	aspartyl-tRNA synthetase	GO:0005829(cytosol);GO:0031965(nuclear membrane);GO:0005886(plasma membrane);GO:0005625(soluble fraction);GO:0004046(aminoacylase activity);GO:0004815(aspartate-tRNA ligase activity);GO:0005524(ATP binding);GO:0003676(nucleic acid binding);GO:0005515(protein binding);GO:0006422(aspartyl-tRNA aminoacylation);GO:0006461(protein complex assembly)	[J] Translation, ribosomal structure and biogenesis	K01876	ko00970(Aminoacyl-tRNA biosynthesis)	0	0	1.34	1.92	0.94	0	25.43	2.26	0	0
comp49151_c1	comp49151_c1_seq1	213	29.64	-	-	-	-	-	-	0	0	0	0.43	7.71	0.38	25.4	0	0	0.37
comp30237_c0	comp30237_c0_seq1,comp30237_c0_seq2	227	36.4	-	-	-	-	-	-	0	0	0	2.3	44.08	9.78	25.18	0.78	8.98	11.35
comp54597_c0	comp54597_c0_seq1,comp54597_c0_seq2	250	38.47	-	-	-	-	-	-	0	0	0	2.51	11.51	7.94	24.91	1.31	16.81	7.97
comp54551_c0	comp54551_c0_seq1,comp54551_c0_seq2	343	108.95	-	-	-	-	-	-	0	0	6.47	1.41	9.28	4.51	24.73	2.18	5.96	11.59
comp372902_c0	comp372902_c0_seq1	216	31.43	-	-	-	-	-	-	0	0	2.34	0	0	0.36	24.31	0	0	2.43
comp337534_c0	comp337534_c0_seq1	226	37.8	-	-	-	-	-	-	0	0	0	8.35	0	1.51	24.07	0	0	4.91
comp273247_c0	comp273247_c0_seq1	204	24.6	-	-	-	-	-	-	0	0	20.43	5.13	0	3.71	23.75	4.91	3.39	10.65
comp215700_c0	comp215700_c0_seq1	207	26.22	-	-	-	-	-	-	0	0	29.92	0	9.54	14.34	23.56	0	0	27.05
comp278226_c0	comp278226_c0_seq1	212	29.05	-	-	-	-	-	-	0	0	0	3.91	4.49	0.78	23.2	0	0.41	3.38
comp151027_c0	comp151027_c0_seq1	307	108	-	-	-	[I] Lipid transport and metabolism	-	-	0	0	3.18	0	17.12	3.17	23.19	0	4.3	3.64
comp50767_c0	comp50767_c0_seq1,comp50767_c0_seq2,comp50767_c0_seq3,comp50767_c0_seq4	385	115.04	-	-	-	-	-	-	0	0	0	1.49	0	0.18	23.13	0	0	0.18
comp174182_c0	comp174182_c0_seq1	214	30.23	-	-	-	-	-	-	0	0	0	5.84	4.32	0	22.67	0	0	0
comp6557_c0	comp6557_c0_seq1	205	25.13	VSR2	-	GO:0030665(clathrin coated vesicle membrane);GO:0000139(Golgi membrane);GO:0016021(integral to membrane);GO:0031902(late endosome membrane);GO:0005509(calcium ion binding);GO:0015031(protein transport)	-	-	-	0	0	16.58	7.53	2.16	3.17	22.35	0.48	8.53	1.74
comp285449_c0	comp285449_c0_seq1	218	32.65	-	-	-	-	-	-	0	0	6.76	0	0.33	1.75	21.67	2.96	0	3.68
comp55290_c1	comp55290_c1_seq1	233	42.61	-	-	-	-	-	-	0	0	4.6	12.73	0	3.48	21.62	0	0	8.81
comp56809_c0	comp56809_c0_seq1	306	107	ANAC094	-	GO:0005634(nucleus);GO:0003677(DNA binding);GO:0006355(regulation of transcription, DNA-dependent);GO:0006351(transcription, DNA-dependent)	-	-	-	0	0	0	2.12	15.85	1.17	21.52	0	2.12	1.63
comp33713_c0	comp33713_c0_seq1	202	23.55	-	-	-	-	-	-	0	0	6.25	15.01	0	1.94	21.47	18.45	0.51	2.31
comp223638_c0	comp223638_c0_seq1	201	23.03	-	-	-	-	-	-	0	0	0	1.64	1.42	1.98	21.46	12.05	0.52	3.79
comp183046_c0	comp183046_c0_seq1	204	24.6	-	-	-	-	-	-	0	0	25.41	0	4.86	1.85	21.46	0	0	3.99
comp204886_c0	comp204886_c0_seq1	218	32.65	-	-	-	-	-	-	0	0	9.39	0	0	6.28	21.33	5.54	12.04	10.36
comp43964_c0	comp43964_c0_seq1	207	26.22	-	-	-	-	-	-	0	0	0	2.41	0	6.95	20.99	0.92	9.09	6.24
comp50864_c0	comp50864_c0_seq1	270	72.44	Os03g0206600	-	-	-	-	-	0	0	0	2.79	10.21	9.12	20.47	9.16	26.64	4.52
comp31921_c0	comp31921_c0_seq1	232	41.9	-	-	-	-	-	-	0	0	0	0.6	2.34	7.62	20.1	0	5.12	14.84
comp318904_c0	comp318904_c0_seq1	213	29.64	-	-	-	-	-	-	0	0	0	5.96	0	4.23	20.09	4.89	8.44	0
comp548045_c0	comp548045_c0_seq1	202	23.55	-	-	-	-	-	-	0	0	0	7.5	5.54	0	20.03	0	0	0
comp46216_c0	comp46216_c0_seq1	345	146	-	-	-	-	-	-	0	0	0	0.95	0.37	1.17	19.93	1.74	2.04	0.6
comp263339_c0	comp263339_c0_seq1	207	26.22	-	-	-	-	-	-	0	0	0.47	0	13.27	8.26	19.71	0.92	9.99	9.16
comp283777_c0	comp283777_c0_seq1	203	24.07	-	-	-	-	-	-	0	0	12.22	4.72	1.81	3.79	19.6	9.53	13.86	6.35
comp56794_c0	comp56794_c0_seq1	358	159	-	-	-	-	-	-	0	0	0	0.56	6.22	4.44	19.29	0.15	11.61	1.17
comp146321_c0	comp146321_c0_seq1	244	50.74	-	-	-	-	-	-	0	0	5.8	0	31.93	10.78	19.26	17.36	15.96	9.46
comp95255_c0	comp95255_c0_seq1	529	330	-	-	-	-	-	-	0	0	8.21	8.03	17.96	12.64	18.93	10.28	9.53	25.2
comp254681_c0	comp254681_c0_seq1	208	26.77	-	-	-	-	-	-	0	0	15.57	18.38	1.22	0	18.88	7.66	0	0
comp44665_c0	comp44665_c0_seq1	305	106	-	-	-	-	-	-	0	0	1.73	7.02	7.18	13.65	18.86	0.46	25.62	10.19
comp52269_c0	comp52269_c0_seq1	343	144	-	-	-	-	-	-	0	0	0	1.31	10.72	0.71	18.49	2.51	0.5	0
comp255932_c0	comp255932_c0_seq1	206	25.67	-	-	-	-	-	-	0	0	0	9.83	17.79	4.44	17.94	0	0	0
comp46947_c0	comp46947_c0_seq1	244	50.74	-	-	-	-	-	-	0	0	5.07	9.2	6.22	0.22	17.93	12.84	1.17	0.22
comp60745_c0	comp60745_c0_seq1	576	377	DREB1G	-	GO:0005634(nucleus);GO:0003677(DNA binding);GO:0003700(sequence-specific DNA binding transcription factor activity)	-	-	-	0	0	0.1	0.97	15.11	4.81	17.91	0	5.28	8.94
comp37955_c0	comp37955_c0_seq1	269	71.55	-	-	-	-	-	-	0	0	4.8	1.41	0	0.32	17.9	0	0.17	0.76
comp345834_c0	comp345834_c0_seq1	205	25.13	-	-	-	-	-	-	0	0	14.63	0	0	1.36	17.88	0	0	1.74
comp4897_c0	comp4897_c0_seq1	214	30.23	-	-	-	-	-	-	0	0	15.82	2.92	10.79	2.64	17.84	7.59	5.12	4.69
comp289964_c0	comp289964_c0_seq1	228	39.14	-	-	-	-	-	-	0	0	0	4.51	8.61	2.91	17.79	5.24	3.35	3.9
comp143253_c0	comp143253_c0_seq1	231	41.21	-	-	-	-	-	-	0	0	10.11	0	17.68	8.02	17.72	0	19.95	5.3
comp219265_c0	comp219265_c0_seq1	231	41.21	-	-	-	-	-	-	0	0	6.54	0	0.26	0.28	17.72	0	0	0.79
comp9988_c0	comp9988_c0_seq1	210	27.9	-	-	-	-	-	-	0	0	14.94	0	15.2	4.08	17.71	0.43	0	11.73
comp205520_c0	comp205520_c0_seq1	208	26.77	-	-	-	-	-	-	0	0	4.58	0	10.97	2.13	17.62	0	1.33	7.34
comp406966_c0	comp406966_c0_seq1	212	29.05	-	-	-	-	-	-	0	0	5.49	0	3.37	0	17.4	10.38	0	0
comp237753_c0	comp237753_c0_seq1	221	34.54	-	-	-	-	-	-	0	0	11.36	0	2.83	3.3	17.24	13.98	6.21	0
comp199039_c0	comp199039_c0_seq1	215	30.82	-	-	-	-	-	-	0	0	13.52	0	19.4	9.98	17.13	2.74	7.73	20.18
comp52015_c0	comp52015_c0_seq1	307	108	-	-	-	-	-	-	0	0	0.11	2.34	7.15	5.59	16.95	3.35	15.22	1.31
comp231837_c0	comp231837_c0_seq1	263	66.28	-	-	-	-	-	-	0	0	0	0.19	0.16	0.52	16.61	0	2.34	0
comp385042_c0	comp385042_c0_seq1	201	23.03	-	-	-	-	-	-	0	0	0	4.38	8.03	3.96	16.58	0	0	10.42
comp24755_c0	comp24755_c0_seq1,comp24755_c0_seq2	310	65.09	-	-	-	-	-	-	0	0	13.03	2.3	1.27	3.72	16.54	21.02	9.95	3.4
comp4479_c0	comp4479_c0_seq1	209	27.33	-	-	-	-	-	-	0	0	0	6	0	2.92	16.44	5.3	9.59	0
comp10790_c0	comp10790_c0_seq1	208	26.77	-	-	-	-	-	-	0	0	0	13.67	10.15	1.28	16.36	0	0	5.71
comp225468_c0	comp225468_c0_seq1	296	97.02	-	-	-	-	-	-	0	0	2.65	0	3.25	0.12	16.21	0	0	0
comp253374_c0	comp253374_c0_seq1	244	50.74	-	-	-	-	-	-	0	0	0	10.45	6.22	1.12	16.16	3.81	1.17	0.86
comp289231_c0	comp289231_c0_seq1	201	23.03	-	-	-	-	-	-	0	0	22.35	0	5.67	0.99	16.09	7.86	6.21	0
comp373208_c0	comp373208_c0_seq1	228	39.14	AtMg00810	-	GO:0005739(mitochondrion)	[R] General function prediction only	-	-	0	0	7.2	0	0	0.29	16.07	0	0	0.84
comp263519_c0	comp263519_c0_seq1	256	60.35	rpoB	DNA-directed RNA polymerase subunit beta	GO:0009507(chloroplast);GO:0003677(DNA binding);GO:0003899(DNA-directed RNA polymerase activity);GO:0032549(ribonucleoside binding)	[K] Transcription	K03043	ko00230(Purine metabolism);ko00240(Pyrimidine metabolism);ko03020(RNA polymerase)	0	0	3.05	2.3	2.7	5.29	16.01	6.6	2.37	3.8
comp310309_c0	comp310309_c0_seq1	213	29.64	-	-	-	-	-	-	0	0	14.89	0	2.2	0	15.92	0	0	0
comp32922_c0	comp32922_c0_seq1	248	53.86	-	-	-	-	-	-	0	0	9.79	4.45	2.83	2.12	15.85	9.41	0	2.84
comp45518_c0	comp45518_c0_seq1	218	32.65	-	-	-	-	-	-	0	0	14.27	0	5.33	5.58	15.82	1.48	4.38	5.35
comp52226_c0	comp52226_c0_seq1,comp52226_c0_seq2	495	203.81	-	-	-	-	-	-	0	0	0	0.52	11.29	1.57	15.74	1.62	0	0.52
comp9485_c0	comp9485_c0_seq1	205	25.13	-	-	-	-	-	-	0	0	6.83	0	0.87	1.81	15.64	0	0	3.91
comp264763_c0	comp264763_c0_seq1	201	23.03	-	-	-	[K] Transcription ;[R] General function prediction only	-	-	0	0	31.4	0	0.94	1.48	15.61	2.1	0	0.47
comp52708_c0	comp52708_c0_seq1,comp52708_c0_seq2	275	66.41	-	-	-	-	-	-	0	0	6.69	0	0	0.15	15.61	0	0	0.85
comp389158_c0	comp389158_c0_seq1	204	24.6	-	-	-	-	-	-	0	0	0	6.16	4.86	0.93	15.53	0	4.36	0
comp54528_c0	comp54528_c0_seq1	610	411	-	-	-	-	-	-	0	0	1.16	0.43	0.03	1.28	15.52	0	4.2	0
comp232044_c0	comp232044_c0_seq1	207	26.22	-	-	-	-	-	-	0	0	7.48	0	1.24	0.43	15.42	3.68	1.36	0
comp67350_c1	comp67350_c1_seq1	270	72.44	-	-	-	-	-	-	0	0	11.51	1.22	1.35	3.46	15.35	3.16	1.97	6.48
comp46301_c0	comp46301_c0_seq1,comp46301_c0_seq2	271	53	-	-	-	-	-	-	0	0	13.24	11.09	15.36	2.21	15.34	1.15	3.41	0.15
comp34926_c0	comp34926_c0_seq1,comp34926_c0_seq2	299	68.41	-	-	-	-	-	-	0	0	23.74	5.93	1.76	0.26	15.26	10.99	0	3.02
comp47446_c0	comp47446_c0_seq1,comp47446_c0_seq2	298	83	-	-	-	-	-	-	0	0	5.2	0	0	3.46	15.11	6.46	4.45	5.89
comp42005_c0	comp42005_c0_seq1	233	42.61	-	-	-	-	-	-	0	0	3.16	9.18	2.3	2.41	15.03	0	0.28	8.2
comp56864_c1	comp56864_c1_seq1	229	39.82	-	-	-	-	-	-	0	0	9.54	0.32	6.28	6.01	14.95	16.97	4.49	0
comp225902_c0	comp225902_c0_seq1	203	24.07	-	-	-	-	-	-	0	0	0	16.78	1.81	0	14.93	4.01	0	0
comp52760_c0	comp52760_c0_seq1	225	37.13	-	-	-	-	-	-	0	0	14.52	5.44	2.34	8.59	14.82	17.55	13.8	1.18
comp373059_c0	comp373059_c0_seq1	209	27.33	-	-	-	-	-	-	0	0	15.25	0	3.18	0	14.79	5.74	0	0
comp391612_c0	comp391612_c0_seq1	223	35.82	-	-	-	-	-	-	0	0	5.13	2.82	2.73	0.64	14.74	0	0	1.22
comp4477_c0	comp4477_c0_seq1,comp4477_c0_seq2	259	53.1	-	-	-	-	-	-	0	0	0	4.22	2.94	1.45	14.71	7.29	2.65	0
comp38537_c1	comp38537_c1_seq1	216	31.43	-	-	-	-	-	-	0	0	28.7	4.82	15.92	4.35	14.65	0	9.86	3.82
comp4706_c0	comp4706_c0_seq1	201	23.03	-	-	-	-	-	-	0	0	13.31	0	0	0.99	14.63	3.67	0	1.9
comp225291_c0	comp225291_c0_seq1	204	24.6	-	-	-	-	-	-	0	0	4.48	0	3.98	0	14.61	21.09	0	0
comp47352_c0	comp47352_c0_seq1,comp47352_c0_seq2	317	94.24	-	-	-	-	-	-	0	0	4.78	2.46	4.89	5.53	14.4	4.65	11.53	5.46
comp47728_c0	comp47728_c0_seq1	317	118	-	-	-	-	-	-	0	0	1.25	0.11	12.53	0.77	14.37	0	1.01	1.48
comp206427_c0	comp206427_c0_seq1	227	38.47	-	-	-	-	-	-	0	0	0	5.91	11.03	5.33	14.31	27.29	3.41	13.62
comp13958_c0	comp13958_c0_seq1	208	26.77	-	-	-	-	-	-	0	0	0.92	6.13	0	1.28	14.26	0	4.89	0
comp45641_c0	comp45641_c0_seq1	298	99	-	-	-	-	-	-	0	0	1.49	0	2.31	1.27	14.18	0	7.34	2.76
comp342502_c0	comp342502_c0_seq1	242	49.21	At1g79540	-	GO:0005488(binding)	[R] General function prediction only	-	-	0	0	1.99	0.51	3.54	0.69	14.15	0	0	0
comp33349_c0	comp33349_c0_seq1	214	30.23	-	-	-	-	-	-	0	0	0	6.68	46.41	1.13	14.12	0	0	2.17
comp30723_c0	comp30723_c0_seq1	223	35.82	-	-	-	-	-	-	0	0	5.13	3.52	7.89	6.05	14.11	9.43	5.99	16.15
comp41132_c0	comp41132_c0_seq1	210	27.9	-	-	-	-	-	-	0	0	19.77	13.12	11.3	0	14.09	1.73	0.43	4.3
comp21550_c0	comp21550_c0_seq1	329	130	-	-	-	-	-	-	0	0	4.81	0	1.34	2.02	14.08	0	1.56	2.18
comp481685_c0	comp481685_c0_seq1	222	35.18	-	-	-	-	-	-	0	0	0	1.79	5.87	0	14.05	7.89	0	0.31
comp334521_c0	comp334521_c0_seq1	280	81.6	-	-	-	-	-	-	0	0	5.41	2.01	2.13	0.56	14.04	0.3	0	1.07
comp42989_c0	comp42989_c0_seq1,comp42989_c0_seq2,comp42989_c0_seq3,comp42989_c0_seq4	1314	684.43	-	-	-	-	-	-	0	0	25.18	18.02	0.05	0.15	14.03	15.28	0.51	0
comp30018_c1	comp30018_c1_seq1	227	38.47	PK1	-	GO:0016021(integral to membrane);GO:0005524(ATP binding);GO:0004674(protein serine/threonine kinase activity);GO:0004872(receptor activity);GO:0005529(sugar binding);GO:0048544(recognition of pollen)	-	-	-	0	0	10.83	1.31	0.57	0	14.02	12.23	0	0
comp31377_c0	comp31377_c0_seq1	206	25.67	-	-	-	-	-	-	0	0	2.86	0.49	2.12	1.78	14	3.76	0.46	2.55
comp13887_c0	comp13887_c0_seq1	206	25.67	-	-	-	-	-	-	0	0	0	12.78	0	3.11	14	0	10.21	0
comp4838_c0	comp4838_c0_seq1	212	29.05	-	-	-	-	-	-	0	0	8.86	0	0	0.39	13.92	0	0.41	0.38
comp324965_c0	comp324965_c0_seq1	231	41.21	At4g01160	-	-	-	-	-	0	0	13.68	0	0.53	0	13.9	0	0	0
comp189040_c0	comp189040_c0_seq1	274	76.06	-	-	-	-	-	-	0	0	18.86	12.44	0	0.3	13.88	5.55	0.31	0
comp5251_c0	comp5251_c0_seq1	224	36.47	Os05g0129200	endoglucanase	GO:0005576(extracellular region);GO:0008810(cellulase activity);GO:0007047(cellular cell wall organization);GO:0030245(cellulose catabolic process)	-	K01179	ko00500(Starch and sucrose metabolism)	0	0	0	1.38	4.17	10.94	13.86	19.52	19.27	7.78
comp40150_c1	comp40150_c1_seq1	208	26.77	-	-	-	-	-	-	0	0	8.7	18.85	0	1.7	13.84	0	0	0
comp202154_c0	comp202154_c0_seq1	211	28.47	-	-	-	-	-	-	0	0	0	9.31	3.06	0	13.81	11.44	0	0
comp313436_c0	comp313436_c0_seq1	211	28.47	-	-	-	-	-	-	0	0	0	1.77	2.29	2.8	13.81	0	6.28	0
comp29904_c0	comp29904_c0_seq1	217	32.04	-	-	-	-	-	-	0	0	8.42	5.91	0	1.78	13.67	3.77	1.49	0
comp5475_c0	comp5475_c0_seq1	201	23.03	-	-	-	-	-	-	0	0	22.35	0	2.36	0	13.66	11.53	0	0
comp251555_c0	comp251555_c0_seq1	279	80.67	-	-	-	-	-	-	0	0	0.76	0	10.38	1.84	13.65	4.79	2.66	0.27
comp302251_c0	comp302251_c0_seq1	213	29.64	-	-	-	-	-	-	0	0	14.06	0	0	1.15	13.65	0	2.01	0
comp48611_c0	comp48611_c0_seq1,comp48611_c0_seq2,comp48611_c0_seq3,comp48611_c0_seq4	703	239.83	-	-	-	-	-	-	0	0	19.59	3.78	22.94	19.35	13.59	12.62	22.65	23.49
comp34378_c0	comp34378_c0_seq1	262	65.42	-	-	-	-	-	-	0	0	3.19	5.02	1.16	1.92	13.56	11.07	1.46	0
comp651229_c0	comp651229_c0_seq1	203	24.07	-	-	-	-	-	-	0	0	0	2.1	0	0.47	13.53	0	0	1.36
comp39190_c0	comp39190_c0_seq1	227	38.47	-	-	-	-	-	-	0	0	5.1	0	2.83	0.3	13.43	0	2.48	0
comp270771_c0	comp270771_c0_seq1	211	28.47	-	-	-	-	-	-	0	0	19.8	0	0.38	1.2	13.41	0	0	3.83
comp286414_c0	comp286414_c0_seq1	226	37.8	-	-	-	-	-	-	0	0	7.13	1	6.91	3.32	13.37	0	0	6.93
comp116970_c0	comp116970_c0_seq1	202	23.55	-	-	-	-	-	-	0	0	0	9.65	0.92	3.87	13.36	0.51	6.58	6.02
comp50615_c0	comp50615_c0_seq1	221	34.54	-	-	-	-	-	-	0	0	13.84	0	18.26	0	13.34	0	1.38	0
comp5598_c0	comp5598_c0_seq1	272	74.24	-	-	-	[T] Signal transduction mechanisms	-	-	0	0	9.91	2.04	5.42	1.23	13.31	2.28	0	4.12
comp40402_c0	comp40402_c0_seq1	207	26.22	-	hypothetical protein	-	-	K09955	-	0	0	8.41	6.74	1.66	0.43	13.28	0	0	0
comp423491_c0	comp423491_c0_seq1	242	49.21	-	-	-	-	-	-	0	0	3.99	2.05	0.66	2.32	13.24	2.21	4.36	0.44
comp188960_c0	comp188960_c0_seq1	262	65.42	-	-	-	-	-	-	0	0	1.69	3.66	10.14	7.14	13.22	13.28	6.92	11.18
comp30384_c1	comp30384_c1_seq1	216	31.43	-	-	-	-	-	-	0	0	28.86	8.83	6.23	5.8	13.22	0	0	12.5
comp5375_c0	comp5375_c0_seq1	267	69.78	CSLH3	-	GO:0000139(Golgi membrane);GO:0016021(integral to membrane);GO:0016760(cellulose synthase (UDP-forming) activity);GO:0007047(cellular cell wall organization);GO:0030244(cellulose biosynthetic process)	-	-	-	0	0	0	1.09	3.58	0.65	13.2	0	0.17	0
comp194138_c0	comp194138_c0_seq1	245	51.51	-	-	-	-	-	-	0	0	0.95	0	0.63	0.44	13.08	14.76	2.31	1.48
comp33438_c0	comp33438_c0_seq1	236	44.76	-	-	-	-	-	-	0	0	0.27	0	5.35	0	13.05	3.24	0	0
comp55774_c0	comp55774_c0_seq1,comp55774_c0_seq2	348	139.67	-	-	-	-	-	-	0	0	0.16	1.1	8.78	3.5	13.03	0	7.84	2.67
comp45030_c0	comp45030_c0_seq1	225	37.13	-	-	-	-	-	-	0	0	19.15	1.02	2.93	0	13.01	4.55	0	0
comp34671_c0	comp34671_c0_seq1	221	34.54	-	-	-	-	-	-	0	0	0	29.23	0.63	1.65	13.01	0	3.1	0
comp223781_c0	comp223781_c0_seq1	308	109	-	-	-	-	-	-	0	0	0	1.04	0	0.21	12.98	0	0	0.4
comp11931_c0	comp11931_c0_seq1	224	36.47	-	-	-	-	-	-	0	0	6.72	0	2.09	1.25	12.93	0.99	4.9	0
comp25587_c0	comp25587_c0_seq1	291	92.11	-	-	-	-	-	-	0	0	0	3.97	2.83	4.7	12.93	0	8.02	6.63
comp44808_c0	comp44808_c0_seq1	213	29.64	-	-	-	-	-	-	0	0	0	1.28	0	3.08	12.89	6.51	10.45	0
comp315473_c0	comp315473_c0_seq1	213	29.64	-	-	-	-	-	-	0	0	4.55	3.41	0	3.46	12.89	0	0	4.42
comp22906_c0	comp22906_c0_seq1	210	27.9	-	-	-	-	-	-	0	0	63.26	0.9	103.29	36.76	12.88	29.84	31.17	84.09
comp235300_c0	comp235300_c0_seq1	210	27.9	-	-	-	-	-	-	0	0	0	16.28	4.68	4.9	12.88	5.19	14.09	2.35
comp43679_c0	comp43679_c0_seq1	202	23.55	-	-	-	-	-	-	0	0	6.77	28.94	0.92	1.45	12.88	0.51	0	0.46
comp260786_c0	comp260786_c0_seq1	202	23.55	-	-	-	-	-	-	0	0	23.95	0.54	5.54	5.81	12.88	0	0	11.12
comp48393_c0	comp48393_c0_seq1,comp48393_c0_seq2	219	32.35	-	-	-	-	-	-	0	0	0	6.45	0	6.38	12.83	11.04	10.66	11.04
comp32819_c0	comp32819_c0_seq1,comp32819_c0_seq2	352	109.78	-	-	-	-	-	-	0	0	4.65	5.38	0.64	0	12.83	1.42	0	0
comp22768_c0	comp22768_c0_seq1	231	41.21	DRM1	-	GO:0005634(nucleus);GO:0003886(DNA (cytosine-5-)-methyltransferase activity);GO:0003677(DNA binding);GO:0006346(methylation-dependent chromatin silencing)	-	-	-	0	0	0	5.51	3.69	3.87	12.81	0	3.47	5.03
comp289385_c0	comp289385_c0_seq1	204	24.6	-	-	-	-	-	-	0	0	7.97	0	17.68	6.02	12.79	12.75	8.23	7.54
comp107947_c0	comp107947_c0_seq1	408	209	-	-	-	-	-	-	0	0	7.92	0.78	17.95	8.89	12.68	5.43	1.48	20.21
comp7284_c0	comp7284_c0_seq1	201	23.03	-	-	-	-	-	-	0	0	11.18	0	0.94	1.98	12.68	0	0	7.11
comp68518_c0	comp68518_c0_seq1	239	46.96	-	-	-	-	-	-	0	0	21.68	6.51	2.12	0	12.64	0	0	0
comp396798_c0	comp396798_c0_seq1	211	28.47	-	-	-	-	-	-	0	0	9.04	0.44	11.46	5.2	12.62	0.85	5.02	5.75
comp49040_c0	comp49040_c0_seq1	314	115	-	-	-	-	-	-	0	0	0	1.1	3.97	2.58	12.6	0	3.73	2.75
comp238108_c0	comp238108_c0_seq1	208	26.77	-	-	-	-	-	-	0	0	27.93	3.77	5.69	1.28	12.59	10.82	0	3.26
comp1199_c0	comp1199_c0_seq1	208	26.77	-	-	-	-	-	-	0	0	38.46	0	32.49	2.13	12.59	2.25	0	8.56
comp17228_c0	comp17228_c0_seq1	292	93.08	-	-	-	-	-	-	0	0	6.85	0	0	0.24	12.55	0	0	0.23
comp31864_c0	comp31864_c0_seq1	205	25.13	-	-	-	-	-	-	0	0	15.12	17.57	6.92	5.9	12.51	4.32	6.64	7.38
comp42880_c0	comp42880_c0_seq1	216	31.43	-	-	-	-	-	-	0	0	0.78	0.8	0.35	0.36	12.51	0.77	0	3.13
comp439105_c0	comp439105_c0_seq1	205	25.13	-	-	-	-	-	-	0	0	13.66	0	0	2.27	12.51	0	0	7.38
comp42640_c0	comp42640_c0_seq1	247	53.07	-	-	-	[S] Function unknown	-	-	0	0	20.79	2.38	2.66	7.09	12.49	8.64	3.37	12.75
comp471470_c0	comp471470_c0_seq1	219	33.27	-	-	-	-	-	-	0	0	7.74	0	5.56	0.69	12.49	0	0	5.25
comp9220_c0	comp9220_c0_seq1	245	51.51	-	-	-	-	-	-	0	0	0.48	0.49	0.63	3.32	12.43	9.14	9.94	1.91
comp45273_c0	comp45273_c0_seq1,comp45273_c0_seq2,comp45273_c0_seq3,comp45273_c0_seq4	513	172.4	-	-	-	-	-	-	0	0	7.4	5.06	22.19	6.48	12.41	1	6.59	5.51
comp226650_c0	comp226650_c0_seq1	278	79.74	-	-	-	-	-	-	0	0	1.08	0	18.14	0.43	12.4	0	0.45	1.64
comp15162_c0	comp15162_c0_seq1	238	46.22	-	-	-	-	-	-	0	0	0	3	0	1.48	12.39	0	0	3.31
comp32783_c0	comp32783_c0_seq1,comp32783_c0_seq2,comp32783_c0_seq3	279	44.62	-	-	-	-	-	-	0	0	19.1	11.77	4.42	5.26	12.37	0	0	6.28
comp43419_c0	comp43419_c0_seq1	243	49.97	-	-	-	-	-	-	0	0	0	3.28	3.92	9.81	12.36	0	19.55	20.53
comp351010_c0	comp351010_c0_seq1	242	49.21	PCMP-H85	-	GO:0005739(mitochondrion);GO:0005488(binding)	[R] General function prediction only	-	-	0	0	10.46	5.13	1.33	1.39	12.33	1.96	0	2.66
comp217911_c0	comp217911_c0_seq1	224	36.47	-	-	-	-	-	-	0	0	7.06	4.15	16.1	5	12.32	0	4.25	6.28
comp45303_c0	comp45303_c0_seq1	324	125	Tmprss13	-	GO:0016021(integral to membrane);GO:0005044(scavenger receptor activity);GO:0004252(serine-type endopeptidase activity);GO:0006508(proteolysis)	-	-	-	0	0	0	3.94	1.3	1.28	12.31	0	3.05	0
comp33247_c1	comp33247_c1_seq1	277	78.81	PERK8	-	GO:0016021(integral to membrane);GO:0005886(plasma membrane);GO:0005524(ATP binding);GO:0004674(protein serine/threonine kinase activity);GO:0005199(structural constituent of cell wall)	[T] Signal transduction mechanisms	-	-	0	0	2.02	2.4	1.66	4.05	12.26	8.88	8.46	0
comp42898_c0	comp42898_c0_seq1	220	33.9	-	-	-	-	-	-	0	0	8.32	0	5.45	4.37	12.26	2.85	16.51	0
comp318722_c0	comp318722_c0_seq1	273	75.15	-	-	-	-	-	-	0	0	0	1.34	3.04	2.88	12.26	2.25	6.02	1.02
comp367545_c0	comp367545_c0_seq1	223	35.82	WAKL15	protein-serine/threonine kinase	GO:0016021(integral to membrane);GO:0005524(ATP binding);GO:0004674(protein serine/threonine kinase activity)	[T] Signal transduction mechanisms	K08286	-	0	0	12.92	10.86	6.67	0	12.24	3.56	0	0
comp20266_c0	comp20266_c0_seq1	211	28.47	-	-	-	-	-	-	0	0	6.89	0	6.87	0	12.23	0	0.84	0
comp35870_c0	comp35870_c0_seq1	597	398	NAR-7	nitrate reductase (NADH)	GO:0009055(electron carrier activity);GO:0050660(flavin adenine dinucleotide binding);GO:0020037(heme binding);GO:0030151(molybdenum ion binding);GO:0050463(nitrate reductase [NAD(P)H] activity);GO:0042128(nitrate assimilation)	[H] Coenzyme transport and metabolism ;[C] Energy production and conversion	K00360	ko00910(Nitrogen metabolism)	0	0	0	0.95	2.76	3.15	12.16	0	7.99	0.16
comp32219_c0	comp32219_c0_seq1	203	24.07	-	-	-	-	-	-	0	0	3.56	28.31	4.52	0.95	12.13	15.54	0	0
comp10342_c0	comp10342_c0_seq1	203	24.07	At1g13800	-	GO:0005488(binding)	[R] General function prediction only	-	-	0	0	24.95	7.34	7.68	3.31	12.13	12.03	8.41	0
comp249258_c0	comp249258_c0_seq1	213	29.64	-	-	-	-	-	-	0	0	9.1	0	3.67	3.85	12.13	0	10.85	3.68
comp38386_c0	comp38386_c0_seq1	229	39.82	-	-	-	-	-	-	0	0	4.92	0	0.55	4.29	12.13	0	6.88	6.85
comp43878_c0	comp43878_c0_seq1,comp43878_c0_seq2,comp43878_c0_seq3	249	44.41	HKT7	-	GO:0016021(integral to membrane);GO:0008324(cation transmembrane transporter activity)	-	-	-	0	0	7.02	13.67	0	6.58	12.11	6.05	14.51	0
comp532_c1	comp532_c1_seq1	254	58.7	-	-	-	-	-	-	0	0	9.05	0	2.82	2.25	12.1	0	3.45	3.98
comp25240_c0	comp25240_c0_seq1	241	48.46	-	-	-	-	-	-	0	0	96.63	490.65	0	0.47	12.05	766.52	0.98	0.23
comp281535_c0	comp281535_c0_seq1	215	30.82	-	-	-	-	-	-	0	0	13.12	0.41	1.76	2.96	12.03	0	0	4.96
comp131803_c0	comp131803_c0_seq1	240	47.71	-	-	-	-	-	-	0	0	10.02	10.58	9.8	1.91	12.01	12.9	6.49	4.57
comp1742_c0	comp1742_c0_seq1	250	55.45	-	-	-	-	-	-	0	0	0.66	0	0	3.29	11.95	6.75	7.3	0.79
comp223506_c0	comp223506_c0_seq1	220	33.9	-	-	-	-	-	-	0	0	39.77	0	3.85	0	11.93	4.63	0	0
comp52501_c0	comp52501_c0_seq1,comp52501_c0_seq2	237	42.4	-	-	-	-	-	-	0	0	0	12.77	9.55	1.6	11.93	0	7.71	0
comp373052_c0	comp373052_c0_seq1	207	26.22	rps2	small subunit ribosomal protein S2	GO:0009507(chloroplast);GO:0015935(small ribosomal subunit);GO:0003735(structural constituent of ribosome);GO:0006412(translation)	[J] Translation, ribosomal structure and biogenesis	K02967	ko03010(Ribosome)	0	0	8.23	0	0	1.37	11.92	14.48	0	0
comp346259_c0	comp346259_c0_seq1	249	54.65	-	-	-	-	-	-	0	0	5.38	2.54	1.99	0.63	11.92	1.77	0	0
comp362580_c0	comp362580_c0_seq1	202	23.55	-	-	-	-	-	-	0	0	32.27	0	0	0.97	11.92	0	3.54	0
comp470713_c0	comp470713_c0_seq1	243	49.97	-	-	-	-	-	-	0	0	0	1.52	0	1.82	11.91	0.48	3.34	1.75
comp45109_c0	comp45109_c0_seq1	214	30.23	-	-	-	-	-	-	0	0	17.44	11.27	6.84	2.26	11.89	0	5.91	0
comp275093_c0	comp275093_c0_seq1	229	39.82	-	-	-	-	-	-	0	0	8.31	0	2.18	2	11.85	13.64	6.28	0.55
comp45291_c0	comp45291_c0_seq1,comp45291_c0_seq2	304	76.85	-	-	-	-	-	-	0	0	16.87	6.88	2.15	0.65	11.77	6.23	0.23	0
comp52488_c0	comp52488_c0_seq1	213	29.64	-	-	-	-	-	-	0	0	12.41	8.09	6.6	0	11.75	4.48	1.61	0
comp42468_c0	comp42468_c0_seq1	256	60.35	-	-	-	-	-	-	0	0	7.72	6.9	5.77	5.48	11.73	12	15.4	5.61
comp62927_c1	comp62927_c1_seq1	203	24.07	-	-	-	-	-	-	0	0	0.51	0.52	8.13	0.47	11.67	0	0.49	0
comp4842_c0	comp4842_c0_seq1	217	32.04	-	-	-	-	-	-	0	0	24.1	0	1.36	2.85	11.57	0	4.46	0.68
comp203643_c0	comp203643_c0_seq1	277	78.81	-	-	-	-	-	-	0	0	1.71	0	12.56	6.51	11.54	0	15.42	0
comp367129_c0	comp367129_c0_seq1	214	30.23	-	-	-	-	-	-	0	0	9.73	9.18	3.24	0.38	11.52	0.8	0	0
comp42498_c2	comp42498_c2_seq1	231	41.21	-	-	-	-	-	-	0	0	0	0.92	4.49	4.43	11.45	3.81	10.99	0
comp332780_c0	comp332780_c0_seq1	202	23.55	-	-	-	-	-	-	0	0	7.81	0	0	6.29	11.45	1.02	0	10.2
comp472017_c0	comp472017_c0_seq1	216	31.43	-	-	-	-	-	-	0	0	21.06	0.4	3.46	9.67	11.44	12.67	22.94	4.86
comp291640_c0	comp291640_c0_seq1	281	82.54	-	-	-	-	-	-	0	0	0	2.9	2.64	0.28	11.43	0	0	0
comp31940_c0	comp31940_c0_seq1	206	25.67	-	-	-	-	-	-	0	0	6.21	0	5.51	2.66	11.38	4.23	0	14.88
comp4950_c0	comp4950_c0_seq1	206	25.67	-	-	-	-	-	-	0	0	17.19	1.47	6.78	3.55	11.38	0.94	6.5	8.08
comp377869_c0	comp377869_c0_seq1	251	56.26	-	-	-	-	-	-	0	0	0.22	0.22	0	0.2	11.38	0	0	0.39
comp325105_c0	comp325105_c0_seq1	218	32.65	-	-	-	-	-	-	0	0	0	5.02	0	1.4	11.35	0	4.01	0
comp325521_c0	comp325521_c0_seq1	250	55.45	-	-	-	-	-	-	0	0	0	2.73	1.37	3.49	11.34	3.48	4.08	2.76
comp34181_c0	comp34181_c0_seq1	304	105	-	-	-	-	-	-	0	0	0.93	10.82	6.32	4.45	11.34	2.99	8.06	3.12
comp46902_c0	comp46902_c0_seq1	245	51.51	-	-	-	-	-	-	0	0	5.47	4.65	1.69	0.66	11.34	0	0	2.12
comp32600_c0	comp32600_c0_seq1	229	39.82	-	-	-	-	-	-	0	0	0	4.44	0	8.01	11.28	6.36	5.09	18.09
comp32606_c1	comp32606_c1_seq1	220	33.9	At5g13400	-	GO:0016021(integral to membrane);GO:0005215(transporter activity);GO:0006857(oligopeptide transport)	[E] Amino acid transport and metabolism	-	-	0	0	6.15	0	6.09	1.01	11.27	0.71	0	5.47
comp9341_c0	comp9341_c0_seq1	248	53.86	-	-	-	-	-	-	0	0	6.37	0	1.62	1.9	11.26	0	6.86	1.42
comp289214_c0	comp289214_c0_seq1	205	25.13	-	-	-	-	-	-	0	0	0	2.01	10.38	6.35	11.17	0	19.91	0
comp1581_c0	comp1581_c0_seq1	256	60.35	-	-	-	-	-	-	0	0	2.03	1.67	1.8	0.94	11.17	0	0	2.53
comp185197_c0	comp185197_c0_seq1	462	263	ymgF	-	GO:0044459(plasma membrane part)	-	-	-	0	0	9.78	8.43	0.75	1.02	11.16	1.62	0	1.31
comp151660_c0	comp151660_c0_seq1	269	71.55	-	-	-	-	-	-	0	0	2.91	0	8.66	5.89	11.15	2.02	13.65	2.14
comp547082_c0	comp547082_c0_seq1	207	26.22	-	-	-	-	-	-	0	0	6.08	0	6.64	0	11.14	0	0	0.42
comp142311_c0	comp142311_c0_seq1	219	33.27	-	-	-	-	-	-	0	0	0	8.34	4.25	1.71	11.14	0	3.58	0
comp50310_c0	comp50310_c0_seq1,comp50310_c0_seq2,comp50310_c0_seq3	422	79.51	-	-	-	-	-	-	0	0	13.44	23.95	1.26	37.92	11.09	46.05	109.64	3.08
comp50860_c0	comp50860_c0_seq1	405	206	-	-	-	[O] Posttranslational modification, protein turnover, chaperones	-	-	0	0	0	2.63	13.14	0.89	11.07	2.64	0.06	2.81
comp147918_c0	comp147918_c0_seq1	386	187	-	-	-	-	-	-	0	0	11.67	0.81	12.15	5.06	10.99	1.42	10.51	3.91
comp30536_c0	comp30536_c0_seq1	202	23.55	-	-	-	-	-	-	0	0	5.73	0	6	7.26	10.97	2.05	11.13	10.2
comp383406_c0	comp383406_c0_seq1	202	23.55	-	-	-	-	-	-	0	0	22.9	4.29	0	1.45	10.97	1.02	0	1.85
comp6135_c0	comp6135_c0_seq1	231	41.21	-	-	-	-	-	-	0	0	13.09	1.23	5.28	2.77	10.9	0	2.6	7.94
comp36263_c0	comp36263_c0_seq1,comp36263_c0_seq2	249	45.94	-	-	-	-	-	-	0	0	14.16	16.26	0	1.25	10.87	26.75	2.4	0
comp223529_c0	comp223529_c0_seq1	210	27.9	-	-	-	-	-	-	0	0	10.1	0.45	0	4.08	10.87	6.06	13.24	0
comp534677_c0	comp534677_c0_seq1	248	53.86	-	-	-	-	-	-	0	0	0	0.7	0	1.06	10.84	0.45	0	3.65
comp50746_c0	comp50746_c0_seq1,comp50746_c0_seq2,comp50746_c0_seq3,comp50746_c0_seq4,comp50746_c0_seq5,comp50746_c0_seq6,comp50746_c0_seq7	864	419.44	-	-	-	-	-	-	0	0	15.42	7.72	11.6	8.61	10.82	7.35	18.93	4.64
comp276728_c0	comp276728_c0_seq1	256	60.35	-	-	-	-	-	-	0	0	2.84	3.76	1.8	0.76	10.8	4.4	0	1.27
comp289193_c0	comp289193_c0_seq1	243	49.97	-	-	-	-	-	-	0	0	17.91	0	6.09	0.46	10.79	2.41	0	0
comp412290_c0	comp412290_c0_seq1	205	25.13	-	-	-	-	-	-	0	0	0	6.03	3.46	1.81	10.73	2.4	0	4.78
comp34427_c0	comp34427_c0_seq1	269	71.55	-	-	-	[T] Signal transduction mechanisms	-	-	0	0	0.86	13.05	5.62	1.91	10.68	13.49	1.66	3.66
comp4359_c0	comp4359_c0_seq1	209	27.33	-	-	-	-	-	-	0	0	0	0.46	0	0.42	10.68	10.15	0	0.4
comp44809_c0	comp44809_c0_seq1	211	28.47	SUS5	sucrose synthase	-	[M] Cell wall/membrane/envelope biogenesis	K00695	ko00500(Starch and sucrose metabolism)	0	0	0	1.77	0	4.8	10.65	9.32	12.13	0
comp39410_c0	comp39410_c0_seq1	213	29.64	-	-	-	-	-	-	0	0	19.85	0	0	1.15	10.61	8.14	0	2.95
comp93599_c0	comp93599_c0_seq1	225	37.13	-	-	-	-	-	-	0	0	15.52	9.52	30.16	13.81	10.59	8.77	6.1	37.32
comp192521_c0	comp192521_c0_seq1	225	37.13	-	-	-	-	-	-	0	0	0	5.1	16.69	10.13	10.59	2.92	0	22.34
comp254003_c0	comp254003_c0_seq1	230	40.51	-	-	-	-	-	-	0	0	12.1	0	4.29	3.94	10.54	0	4.12	7.54
comp308116_c0	comp308116_c0_seq1	208	26.77	-	-	-	-	-	-	0	0	14.19	5.18	0	1.28	10.49	3.61	4	0
comp34689_c0	comp34689_c0_seq1	208	26.77	-	-	-	-	-	-	0	0	7.78	0	0	2.55	10.49	0	4	0
comp453049_c0	comp453049_c0_seq1	210	27.9	-	-	-	-	-	-	0	0	0	0.9	0.78	0	10.47	0	0	0
comp45365_c0	comp45365_c0_seq1,comp45365_c0_seq2	346	120.37	-	-	-	-	-	-	0	0	8.44	3.84	4.45	4.2	10.45	0.66	1.95	3.52
comp248850_c0	comp248850_c0_seq1	229	39.82	-	-	-	-	-	-	0	0	5.85	0.32	12.01	5.15	10.44	0.61	2.39	1.64
comp285817_c0	comp285817_c0_seq1	229	39.82	-	-	-	-	-	-	0	0	15.08	3.17	1.64	2	10.44	0	5.98	0
comp47946_c0	comp47946_c0_seq1	214	30.23	-	-	-	-	-	-	0	0	0	1.25	18.35	10.18	10.41	6.79	23.65	7.22
comp7821_c0	comp7821_c0_seq1	231	41.21	-	-	-	-	-	-	0	0	0	0.31	0.26	0.55	10.36	1.76	0	0
comp210278_c0	comp210278_c0_seq1	218	32.65	-	-	-	-	-	-	0	0	0	41.74	2.66	5.58	10.32	15.89	1.82	1.34
comp542124_c0	comp542124_c0_seq1	207	26.22	-	-	-	-	-	-	0	0	0	6.26	8.29	0	10.28	6.9	0	0
comp374812_c0	comp374812_c0_seq1	205	25.13	-	-	-	-	-	-	0	0	13.66	0	0	1.81	10.28	0	0	0
comp459042_c0	comp459042_c0_seq1	203	24.07	-	-	-	-	-	-	0	0	24.44	0	2.71	0.95	10.27	0	0	5.89
comp25593_c0	comp25593_c0_seq1	201	23.03	-	-	-	-	-	-	0	0	13.31	14.79	3.78	8.41	10.24	22	0.52	18.48
comp22910_c0	comp22910_c0_seq1	583	384	-	-	-	-	-	-	0	0	1.28	0.3	21.21	6.17	10.24	0.44	16.47	2.84
comp392878_c0	comp392878_c0_seq1	213	29.64	-	-	-	-	-	-	0	0	10.34	0	2.94	0	10.23	0	0	0
comp402834_c0	comp402834_c0_seq1	213	29.64	-	-	-	-	-	-	0	0	0	11.92	1.83	1.15	10.23	0	0	2.95
comp15061_c0	comp15061_c0_seq1	222	35.18	-	-	-	-	-	-	0	0	0	0.36	0.31	0.65	10.22	0	0	6.82
comp14098_c0	comp14098_c0_seq1	222	35.18	-	-	-	-	-	-	0	0	0	1.44	0.31	0	10.22	0	0	0
comp33423_c0	comp33423_c0_seq1,comp33423_c0_seq2	429	147.79	-	-	-	-	-	-	0	0	0	2.79	1.42	2.3	10.19	6.01	7.31	0
comp299397_c0	comp299397_c0_seq1	283	84.42	-	-	-	-	-	-	0	0	0.15	1.05	0.26	1.62	10.11	4	0.85	2.84
comp10237_c0	comp10237_c0_seq1	204	24.6	-	-	-	-	-	-	0	0	0	0.51	4.86	1.85	10.05	0	8.23	0
comp307088_c0	comp307088_c0_seq1	223	35.82	-	-	-	-	-	-	0	0	0	9.16	1.21	0	10.03	13.47	0	0
comp19601_c0	comp19601_c0_seq1	202	23.55	-	-	-	-	-	-	0	0	6.25	0	0	2.42	10.02	0	4.05	0
comp172_c0	comp172_c0_seq1	309	110	CML22	-	GO:0005509(calcium ion binding)	[T] Signal transduction mechanisms	-	-	0	0	0	3.33	2.67	1.35	10.01	0	1.52	0.1
comp652199_c0	comp652199_c0_seq1	216	31.43	-	-	-	-	-	-	0	0	6.24	0	2.08	0	10.01	0	0	0
comp305718_c0	comp305718_c0_seq1	216	31.43	-	-	-	-	-	-	0	0	20.67	5.22	0	1.81	10.01	0	5.31	0.69
comp1968_c0	comp1968_c0_seq1	278	79.74	-	-	-	-	-	-	0	0	0	0.16	14.87	2	10	0	2.09	2.46
comp332753_c0	comp332753_c0_seq1	218	32.65	-	-	-	-	-	-	0	0	4.88	0	2.33	0	9.98	8.13	0.36	0
comp29498_c0	comp29498_c0_seq1	251	56.26	-	-	-	-	-	-	0	0	5.23	0	0	2.63	9.98	3.43	4.24	0.39
comp31532_c0	comp31532_c0_seq1	218	32.65	PERK9	-	GO:0016021(integral to membrane);GO:0005886(plasma membrane);GO:0005524(ATP binding);GO:0004674(protein serine/threonine kinase activity)	[T] Signal transduction mechanisms	-	-	0	0	15.77	5.02	1.67	0	9.98	0	0	0
comp308630_c0	comp308630_c0_seq1	225	37.13	-	-	-	-	-	-	0	0	15.85	3.06	0	0.92	9.98	0	4.49	0
comp47408_c0	comp47408_c0_seq1	350	151	PERK2	DNA (cytosine-5-)-methyltransferase	GO:0016021(integral to membrane);GO:0005886(plasma membrane);GO:0005524(ATP binding);GO:0004674(protein serine/threonine kinase activity);GO:0004872(receptor activity)	[T] Signal transduction mechanisms	K00558	ko00270(Cysteine and methionine metabolism)	0	0	2.44	5.93	1.15	4.3	9.97	0.16	10.33	0.14
comp164403_c0	comp164403_c0_seq1	238	46.22	-	-	-	-	-	-	0	0	3.71	23.21	2.82	5.67	9.96	31.33	5.15	4.25
comp24274_c0	comp24274_c0_seq1	220	33.9	-	-	-	-	-	-	0	0	25.67	2.23	6.09	4.37	9.94	0	4.57	2.9
comp373512_c0	comp373512_c0_seq1	232	41.9	DRM1	-	GO:0005634(nucleus);GO:0003886(DNA (cytosine-5-)-methyltransferase activity);GO:0003677(DNA binding);GO:0006346(methylation-dependent chromatin silencing)	-	-	-	0	0	8.19	0	0	0.27	9.92	0	0.57	0
comp40493_c0	comp40493_c0_seq1	286	87.28	ASP1	-	GO:0004190(aspartic-type endopeptidase activity);GO:0006508(proteolysis)	-	-	-	0	0	4.49	0	1.12	1.18	9.91	0.55	0	2.5
comp35261_c0	comp35261_c0_seq1	269	71.55	AIB	-	GO:0005634(nucleus);GO:0003677(DNA binding);GO:0003700(sequence-specific DNA binding transcription factor activity);GO:0009738(abscisic acid mediated signaling pathway);GO:0009611(response to wounding)	-	-	-	0	0	3.25	1.41	8.36	3.98	9.89	0	5.33	8.08
comp7873_c0	comp7873_c0_seq1	237	45.49	-	-	-	-	-	-	0	0	8.08	0	10.76	5.76	9.88	0	4.45	6.96
comp14921_c0	comp14921_c0_seq1	207	26.22	-	-	-	-	-	-	0	0	0.93	0	0	2.17	9.85	0	9.09	0
comp53031_c0	comp53031_c0_seq1	203	24.07	-	-	-	-	-	-	0	0	1.53	26.21	1.81	17.52	9.8	45.62	42.07	9.52
comp239252_c0	comp239252_c0_seq1	221	34.54	-	-	-	-	-	-	0	0	0	16.44	7.24	7.59	9.76	10.48	17.25	4.42
comp564828_c0	comp564828_c0_seq1	228	39.14	-	-	-	-	-	-	0	0	0	5.16	3.89	0	9.76	0	0	0
comp602522_c0	comp602522_c0_seq1	201	23.03	-	-	-	-	-	-	0	0	0	1.1	4.25	2.47	9.75	0	0	0
comp4556_c0	comp4556_c0_seq1	253	57.88	-	-	-	-	-	-	0	0	6.99	5.89	1.13	1.38	9.7	0	0	2.26
comp172534_c0	comp172534_c0_seq1	329	130	-	-	-	-	-	-	0	0	0.19	0	5.44	6.31	9.68	0.65	14.11	4.87
comp46544_c0	comp46544_c0_seq1	329	130	-	-	-	-	-	-	0	0	5.47	1.55	0.17	0.35	9.68	0	1.28	0
comp34404_c0	comp34404_c0_seq1	436	237	-	-	-	-	-	-	0	0	5.74	0	9.68	1.59	9.67	0	2.41	1.52
comp440320_c0	comp440320_c0_seq1	252	57.06	-	-	-	-	-	-	0	0	4.73	0	0.95	0	9.65	0	0	0
comp383462_c0	comp383462_c0_seq1	216	31.43	-	-	-	-	-	-	0	0	12.48	3.61	0	0.36	9.65	0	0	0
comp152181_c0	comp152181_c0_seq1	206	25.67	-	-	-	-	-	-	0	0	0	6.39	1.27	6.21	9.63	9.4	0.93	11.9
comp44172_c0	comp44172_c0_seq1,comp44172_c0_seq2	320	86.98	CERBERUS	-	GO:0000151(ubiquitin ligase complex);GO:0005488(binding);GO:0004842(ubiquitin-protein ligase activity)	[S] Function unknown	-	-	0	0	2.13	2.95	3.39	6.96	9.63	2.35	22.13	3.4
comp36483_c0	comp36483_c0_seq1	234	43.32	MYB2	myb proto-oncogene protein, plant	GO:0005634(nucleus);GO:0003677(DNA binding);GO:0006355(regulation of transcription, DNA-dependent);GO:0006351(transcription, DNA-dependent)	[K] Transcription	K09422	-	0	0	0	0.29	3.51	3.95	9.59	19.78	0	12.59
comp294247_c0	comp294247_c0_seq1	242	49.21	-	-	-	-	-	-	0	0	10.96	0	3.98	0.23	9.59	7.6	0	4.21
comp291304_c0	comp291304_c0_seq1	234	43.32	PERK10	-	GO:0016021(integral to membrane);GO:0005886(plasma membrane);GO:0005524(ATP binding);GO:0004674(protein serine/threonine kinase activity)	[T] Signal transduction mechanisms	-	-	0	0	16.69	0	0.5	0	9.59	3.34	0	0
comp29700_c0	comp29700_c0_seq1	229	39.82	-	-	-	-	-	-	0	0	0	2.54	3.55	5.15	9.59	0.3	10.77	0.55
comp3526_c0	comp3526_c0_seq1	222	35.18	-	-	-	-	-	-	0	0	0.35	2.15	12.68	1.94	9.58	10.98	0.34	7.14
comp10286_c0	comp10286_c0_seq1	327	128	-	-	-	-	-	-	0	0	5.08	0	0.51	0.53	9.57	0	0	1.19
comp379742_c0	comp379742_c0_seq1	224	36.47	-	-	-	-	-	-	0	0	0	0.35	4.77	0.31	9.55	0	0	1.8
comp139642_c0	comp139642_c0_seq1	312	113	-	-	-	-	-	-	0	0	3.91	2.01	18.67	2.22	9.54	0	2.11	4.25
comp36551_c0	comp36551_c0_seq1	322	123	WAKL2	interleukin-1 receptor-associated kinase 4	GO:0016021(integral to membrane);GO:0005524(ATP binding);GO:0005509(calcium ion binding);GO:0004674(protein serine/threonine kinase activity);GO:0046777(protein autophosphorylation)	-	K04733	ko04210(Apoptosis);ko04620(Toll-like receptor signaling pathway);ko04722(Neurotrophin signaling pathway);ko05140(Leishmaniasis);ko05142(Chagas disease)	0	0	1.99	4.31	2.3	5.84	9.5	0	17.43	0
comp56384_c0	comp56384_c0_seq1,comp56384_c0_seq2,comp56384_c0_seq3,comp56384_c0_seq4	385	136.6	-	-	-	-	-	-	0	0	19.56	1.57	8.03	25.37	9.47	10.09	55.08	25.59
comp383841_c0	comp383841_c0_seq1	209	27.33	-	-	-	-	-	-	0	0	0	5.54	0	2.08	9.45	5.3	0	0
comp887_c0	comp887_c0_seq1	209	27.33	-	-	-	-	-	-	0	0	1.35	7.39	3.18	5.84	9.45	4.41	18.74	6.39
comp440267_c0	comp440267_c0_seq1	209	27.33	-	-	-	-	-	-	0	0	7.17	0	6.37	1.67	9.45	0	0	9.18
comp315905_c0	comp315905_c0_seq1	261	64.57	-	-	-	-	-	-	0	0	7.59	0	0	0.53	9.39	0	0	4.39
comp431311_c0	comp431311_c0_seq1	268	70.66	-	-	-	-	-	-	0	0	0	2.14	0.92	1.77	9.38	3.93	3.37	1.7
comp287172_c0	comp287172_c0_seq1	225	37.13	-	-	-	-	-	-	0	0	0	1.36	5.27	4.6	9.38	2.92	13.47	3.53
comp209461_c0	comp209461_c0_seq1	268	70.66	-	-	-	-	-	-	0	0	17.87	0.89	4	0.65	9.38	0	2.02	2.63
comp35598_c0	comp35598_c0_seq1,comp35598_c0_seq2	242	40.44	-	-	-	-	-	-	0	0	24	17.36	2.59	0	9.37	3.19	0	0
comp265142_c0	comp265142_c0_seq1	319	120	-	-	-	-	-	-	0	0	0	4.84	4.17	0	9.36	0	0	0
comp35870_c1	comp35870_c1_seq1	457	258	NAR-7	nitrate reductase (NADH)	GO:0009055(electron carrier activity);GO:0050660(flavin adenine dinucleotide binding);GO:0020037(heme binding);GO:0030151(molybdenum ion binding);GO:0050463(nitrate reductase [NAD(P)H] activity);GO:0042128(nitrate assimilation)	[H] Coenzyme transport and metabolism ;[C] Energy production and conversion	K00360	ko00910(Nitrogen metabolism)	0	0	0	0.98	2.74	2.47	9.36	0	9.47	0
comp39330_c0	comp39330_c0_seq1	227	38.47	-	-	-	-	-	-	0	0	21.99	0	0	3.56	9.34	0	0	2.84
comp1007_c0	comp1007_c0_seq1	234	43.32	-	-	-	-	-	-	0	0	4.53	3.5	5.27	1.05	9.33	0.56	0	0
comp307298_c0	comp307298_c0_seq1	253	57.88	PERK9	-	GO:0016021(integral to membrane);GO:0005886(plasma membrane);GO:0005524(ATP binding);GO:0004674(protein serine/threonine kinase activity)	[T] Signal transduction mechanisms	-	-	0	0	2.54	1.74	0.75	0	9.32	0.21	0	1.32
comp503833_c0	comp503833_c0_seq1	220	33.9	-	-	-	-	-	-	0	0	0	0.74	0.96	1.01	9.28	0	9.49	0
comp415663_c0	comp415663_c0_seq1	246	52.29	-	-	-	-	-	-	0	0	5.63	5.79	1.04	0.22	9.24	0	0	0
comp55559_c0	comp55559_c0_seq1,comp55559_c0_seq2,comp55559_c0_seq3	561	210.78	-	-	-	-	-	-	0	0	2.85	0.31	0.24	2.03	9.21	0	6.82	0
comp351587_c0	comp351587_c0_seq1	267	69.78	-	-	-	-	-	-	0	0	2.28	0	0	0.16	9.18	0	0	0.31
comp42284_c0	comp42284_c0_seq1,comp42284_c0_seq2,comp42284_c0_seq3	453	123.71	PEPR2	-	GO:0016021(integral to membrane);GO:0005886(plasma membrane);GO:0005524(ATP binding);GO:0042277(peptide binding);GO:0004674(protein serine/threonine kinase activity);GO:0004872(receptor activity);GO:0042742(defense response to bacterium);GO:0009753(response to jasmonic acid stimulus);GO:0009611(response to wounding)	[R] General function prediction only	K00924	-	0	0	4.09	5.78	2.12	4.83	9.17	24.25	13.67	0
comp49102_c0	comp49102_c0_seq1	324	125	-	-	-	-	-	-	0	0	4.12	5.15	15.49	9.76	9.17	0	10.96	15.89
comp449854_c0	comp449854_c0_seq1	204	24.6	-	-	-	-	-	-	0	0	6.98	0.51	0	2.32	9.13	0	0	6.21
comp461856_c0	comp461856_c0_seq1	217	32.04	-	-	-	-	-	-	0	0	0	3.94	4.07	5.34	9.12	0	9.3	0
comp340066_c0	comp340066_c0_seq1	217	32.04	-	-	-	-	-	-	0	0	15.3	7.09	3.73	0	9.12	0	0	0.34
comp274651_c0	comp274651_c0_seq1	217	32.04	-	-	-	-	-	-	0	0	28.7	0	0	1.78	9.12	0	0	3.41
comp206629_c0	comp206629_c0_seq1	215	30.82	-	-	-	-	-	-	0	0	31.42	3.28	0.71	5.18	9.11	1.57	1.93	10.97
comp49679_c0	comp49679_c0_seq1	219	33.27	-	-	-	-	-	-	0	0	6.63	0	3.92	2.4	9.11	0	6.09	1.97
comp358818_c0	comp358818_c0_seq1	255	59.52	-	-	-	-	-	-	0	0	6.18	1.06	1.83	0.19	9.06	0	1.2	0
comp50550_c0	comp50550_c0_seq1	317	118	DIVARICATA	-	-	[O] Posttranslational modification, protein turnover, chaperones	-	-	0	0	4.36	1.39	20.27	2.22	9.04	2.35	0.71	4.81
comp32907_c0	comp32907_c0_seq1	229	39.82	-	-	-	-	-	-	0	0	0	5.39	1.09	3.43	9.03	6.06	10.77	3.29
comp529963_c0	comp529963_c0_seq1	236	44.76	-	-	-	-	-	-	0	0	3.29	0	3.89	0	9.03	0	0	0
comp34372_c0	comp34372_c0_seq1	231	41.21	-	-	-	-	-	-	0	0	0.3	14.7	2.9	4.15	9	19.62	9.54	5.3
comp222007_c0	comp222007_c0_seq1	220	33.9	-	-	-	-	-	-	0	0	44.47	4.47	1.28	0	8.95	0	0	0
comp23533_c0	comp23533_c0_seq1	205	25.13	-	-	-	-	-	-	0	0	0	15.57	0	4.53	8.94	17.76	5.21	6.51
comp11065_c0	comp11065_c0_seq1	218	32.65	-	-	-	-	-	-	0	0	0	1.16	1.33	3.14	8.94	8.5	12.77	1.67
comp1534_c1	comp1534_c1_seq1	218	32.65	-	-	-	-	-	-	0	0	17.64	6.96	8.66	6.28	8.94	2.22	8.39	9.36
comp7990_c0	comp7990_c0_seq1	216	31.43	-	-	-	-	-	-	0	0	0.78	7.63	8.3	3.99	8.94	0.38	7.2	0.35
comp563605_c0	comp563605_c0_seq1	245	51.51	-	-	-	-	-	-	0	0	3.09	0	1.69	0	8.94	0	0	0
comp47409_c0	comp47409_c0_seq1	387	188	SD17	-	GO:0016021(integral to membrane);GO:0005886(plasma membrane);GO:0005524(ATP binding);GO:0004674(protein serine/threonine kinase activity);GO:0004872(receptor activity);GO:0005529(sugar binding);GO:0031625(ubiquitin protein ligase binding);GO:0009738(abscisic acid mediated signaling pathway);GO:0048544(recognition of pollen)	-	K00924	-	0	0	1.04	0.13	7.4	2.55	8.9	0.9	3.93	3.48
comp138479_c0	comp138479_c0_seq1	228	39.14	-	-	-	-	-	-	0	0	15.03	0	6.95	0	8.9	0	0	0
comp13107_c0	comp13107_c0_seq1	212	29.05	-	-	-	-	-	-	0	0	7.17	3.04	0	1.57	8.89	0.83	4.92	0
comp370986_c0	comp370986_c0_seq1	230	40.51	-	-	-	-	-	-	0	0	17.55	0	3.22	0	8.87	0	0	0.27
comp430466_c0	comp430466_c0_seq1	203	24.07	-	-	-	-	-	-	0	0	10.69	0	0.45	0.95	8.87	0	0	3.63
comp507752_c0	comp507752_c0_seq1	210	27.9	-	-	-	-	-	-	0	0	8.35	5.43	0	0.41	8.86	0	0.43	0
comp279721_c0	comp279721_c0_seq1	239	46.96	-	-	-	-	-	-	0	0	4.18	0	0	2.43	8.85	5.91	3.04	2.32
comp28731_c0	comp28731_c0_seq1,comp28731_c0_seq2	208	24.74	-	-	-	-	-	-	0	0	17.7	0	0	2.9	8.85	0	0	6.95
comp40958_c0	comp40958_c0_seq1,comp40958_c0_seq2	783	418.02	-	-	-	-	-	-	0	0	7.47	3.33	0.38	0.49	8.82	4.09	1.79	0.26
comp52442_c0	comp52442_c0_seq1,comp52442_c0_seq2	497	191.85	CDKF-2	-	GO:0005524(ATP binding);GO:0004693(cyclin-dependent protein kinase activity);GO:0008353(RNA polymerase II carboxy-terminal domain kinase activity)	-	-	-	0	0	4.28	3.35	10.82	8.49	8.81	4.21	23.81	4.81
comp48117_c0	comp48117_c0_seq1	263	66.28	IMK2	-	GO:0016021(integral to membrane);GO:0009505(plant-type cell wall);GO:0005886(plasma membrane);GO:0009506(plasmodesma);GO:0005524(ATP binding);GO:0004672(protein kinase activity);GO:0004872(receptor activity)	-	-	-	0	0	5.36	0	32.98	3.27	8.81	0.73	5.21	6.26
comp4272_c0	comp4272_c0_seq1	254	58.7	-	-	-	-	-	-	0	0	10.44	0	1.48	5.44	8.8	0	17.05	0
comp6274_c0	comp6274_c0_seq1	206	25.67	-	-	-	-	-	-	0	0	0	0.98	0	3.11	8.75	0	8.82	0
comp369003_c0	comp369003_c0_seq1	206	25.67	-	-	-	-	-	-	0	0	10.98	0	0	2.22	8.75	0	6.5	0
comp476424_c0	comp476424_c0_seq1	231	41.21	-	-	-	-	-	-	0	0	4.76	0	0	2.49	8.72	0.59	4.34	1.59
comp424029_c0	comp424029_c0_seq1	285	86.32	-	-	-	-	-	-	0	0	3.12	0	0	0.66	8.72	0	0.83	0
comp40290_c0	comp40290_c0_seq1	204	24.6	-	-	-	-	-	-	0	0	2.99	1.03	9.28	0	8.68	27.47	1.45	0
comp578181_c0	comp578181_c0_seq1	204	24.6	-	-	-	-	-	-	0	0	12.96	0	3.54	0	8.68	0	0	0
comp27481_c0	comp27481_c0_seq1	372	173	-	-	-	-	-	-	0	0	3.83	1.68	0.25	5.07	8.64	0.49	2.48	11.98
comp219689_c0	comp219689_c0_seq1	249	54.65	-	-	-	-	-	-	0	0	0	6.7	8.16	2.29	8.63	11.7	7.41	2.4
comp256976_c0	comp256976_c0_seq1	244	50.74	-	-	-	-	-	-	0	0	0	0.25	3.86	4.72	8.63	10.23	12.68	1.29
comp50928_c0	comp50928_c0_seq1	388	189	-	-	-	-	-	-	0	0	1.49	0.67	6.39	6.33	8.62	0	1.51	17.15
comp2204_c0	comp2204_c0_seq1	220	33.9	-	-	-	-	-	-	0	0	7.95	2.61	5.45	4.37	8.61	9.61	11.95	5.15
comp305514_c0	comp305514_c0_seq1	216	31.43	-	-	-	-	-	-	0	0	8.97	0	1.38	0	8.58	13.44	0	0
comp52869_c0	comp52869_c0_seq1,comp52869_c0_seq2	335	123.12	-	-	-	-	-	-	0	0	0	1.3	21.63	5.77	8.51	0	10.35	4.69
comp303762_c0	comp303762_c0_seq1	240	47.71	-	-	-	-	-	-	0	0	4.88	0	0	1.19	8.48	0	0.25	2.06
comp24934_c0	comp24934_c0_seq1	247	53.07	-	-	-	-	-	-	0	0	26.33	7.61	7.79	4.72	8.47	0	9.2	0
comp246683_c0	comp246683_c0_seq1	221	34.54	-	-	-	-	-	-	0	0	25.55	0	6.3	0.33	8.46	15.37	0.34	0
comp229601_c0	comp229601_c0_seq1	285	86.32	-	-	-	-	-	-	0	0	0	6.87	1.64	0.53	8.46	2.52	2.62	0
comp41125_c0	comp41125_c0_seq1	242	49.21	-	-	-	-	-	-	0	0	3.49	5.13	9.72	7.64	8.45	1.96	8.71	2.66
comp38080_c0	comp38080_c0_seq1	233	42.61	-	-	-	-	-	-	0	0	5.75	4.74	2.04	0	8.44	0	0	0
comp30762_c0	comp30762_c0_seq1	271	73.34	-	-	-	-	-	-	0	0	0	7.91	6.38	0	8.42	0.49	0	0
comp17350_c1	comp17350_c1_seq1	203	24.07	-	-	-	-	-	-	0	0	0	5.24	2.71	0	8.4	0	0	1.81
comp11664_c0	comp11664_c0_seq1	237	45.49	-	-	-	-	-	-	0	0	11.05	0	0.48	0	8.4	0	0	0
comp15934_c0	comp15934_c0_seq1	208	26.77	-	-	-	-	-	-	0	0	13.73	0	19.9	0	8.39	0	0	0
comp294457_c0	comp294457_c0_seq1	294	95.04	-	-	-	-	-	-	0	0	0	0.13	0.11	1.08	8.39	0	2.01	1.15
comp48300_c0	comp48300_c0_seq1,comp48300_c0_seq2	286	50.01	-	-	-	-	-	-	0	0	20.26	8.12	6.99	0.7	8.37	9.1	3.65	0
comp225544_c0	comp225544_c0_seq1	239	46.96	-	-	-	-	-	-	0	0	4.18	0	12.5	3.4	8.37	4.88	7.86	0.46
comp47930_c0	comp47930_c0_seq1,comp47930_c0_seq2,comp47930_c0_seq3	538	169.43	-	-	-	-	-	-	0	0	22.89	20.77	0	0.75	8.36	7.26	0	2.14
comp41471_c0	comp41471_c0_seq1	343	144	-	-	-	-	-	-	0	0	2.04	0	6.27	0.63	8.35	0.67	1.65	2.65
comp31832_c0	comp31832_c0_seq1	417	218	Bind_0814	8-amino-7-oxononanoate synthase	GO:0008710(8-amino-7-oxononanoate synthase activity);GO:0008890(glycine C-acetyltransferase activity);GO:0030170(pyridoxal phosphate binding);GO:0016769(transferase activity, transferring nitrogenous groups);GO:0009058(biosynthetic process)	[E] Amino acid transport and metabolism	K00652	ko00780(Biotin metabolism)	0	0	0	1.16	1	0.42	8.3	0.06	0	0.7
comp286011_c0	comp286011_c0_seq1	234	43.32	-	-	-	-	-	-	0	0	9.62	0	3.51	0	8.3	0	0	0
comp495450_c0	comp495450_c0_seq1	201	23.03	-	-	-	-	-	-	0	0	12.24	0	3.78	0.49	8.29	0	0	4.26
comp311556_c0	comp311556_c0_seq1	201	23.03	-	-	-	-	-	-	0	0	0.53	0	0	7.42	8.29	0	9.83	10.42
comp282367_c0	comp282367_c0_seq1	211	28.47	-	-	-	-	-	-	0	0	0	8.86	6.49	3.6	8.28	28.82	0	4.98
comp378399_c0	comp378399_c0_seq1	238	46.22	-	-	-	-	-	-	0	0	0	5.46	0	0.49	8.26	8.09	0	1.42
comp325803_c0	comp325803_c0_seq1	218	32.65	-	-	-	-	-	-	0	0	12.76	3.86	2	1.75	8.26	0	5.11	2.01
comp5703_c0	comp5703_c0_seq1	262	65.42	-	-	-	-	-	-	0	0	4.12	0	0	1.39	8.24	0	6.19	0
comp12895_c0	comp12895_c0_seq1	216	31.43	-	-	-	-	-	-	0	0	1.95	0	6.57	3.26	8.22	0	0	10.42
comp265376_c0	comp265376_c0_seq1	282	83.48	Os11g0222200	-	GO:0004867(serine-type endopeptidase inhibitor activity);GO:0030162(regulation of proteolysis)	[V] Defense mechanisms	-	-	0	0	8.81	5.44	0	1.23	8.21	4.05	0	2.35
comp46554_c0	comp46554_c0_seq1	317	118	-	-	-	-	-	-	0	0	5.61	0.43	11.24	2.22	8.19	0	2.83	0.55
comp57201_c0	comp57201_c0_seq1	244	50.74	-	-	-	-	-	-	0	0	0.72	23.13	2.79	2.42	8.19	0	6.8	0
comp35250_c0	comp35250_c0_seq1	214	30.23	CAX1b	Ca2+:H+ antiporter	GO:0016021(integral to membrane);GO:0005774(vacuolar membrane);GO:0015297(antiporter activity);GO:0008324(cation transmembrane transporter activity);GO:0006816(calcium ion transport)	-	K07300	-	0	0	0.41	0	6.84	1.89	8.18	3.59	0	17.33
comp13152_c0	comp13152_c0_seq1	231	41.21	-	-	-	-	-	-	0	0	4.16	12.25	3.69	5.26	8.18	2.93	11.27	6.62
comp30508_c0	comp30508_c0_seq1	231	41.21	-	-	-	-	-	-	0	0	8.33	5.82	3.43	0.28	8.18	0	0	2.38
comp299354_c0	comp299354_c0_seq1	225	37.13	-	-	-	-	-	-	0	0	15.85	3.74	4.39	3.07	8.17	0	10.27	1.47
comp40270_c0	comp40270_c0_seq1	241	48.46	ARF3	-	GO:0005634(nucleus);GO:0003677(DNA binding);GO:0009734(auxin mediated signaling pathway);GO:0006355(regulation of transcription, DNA-dependent);GO:0006351(transcription, DNA-dependent)	-	-	-	0	0	3.79	8.33	8.53	0.94	8.11	0	0	2.25
comp260668_c0	comp260668_c0_seq1	219	33.27	-	-	-	-	-	-	0	0	3.32	0	0	6.85	8.1	9.79	4.65	4.92
comp2025_c1	comp2025_c1_seq1	265	68.02	-	-	-	-	-	-	0	0	2.88	8.35	3.04	2.35	8.09	9.93	3.68	7.54
comp48299_c0	comp48299_c0_seq1	302	103	-	-	-	-	-	-	0	0	2.62	0	6.33	1.99	8.07	6.56	5.32	1.17
comp194252_c0	comp194252_c0_seq1	245	51.51	-	-	-	-	-	-	0	0	3.09	0.49	2.96	0.89	8.07	0.7	1.62	0
comp32787_c0	comp32787_c0_seq1	210	27.9	-	-	-	-	-	-	0	0	0	1.81	3.9	4.9	8.05	5.19	10.25	7.82
comp336986_c0	comp336986_c0_seq1	234	43.32	-	-	-	-	-	-	0	0	3.11	0	0	0.79	8.04	10.86	1.65	3.27
comp40973_c0	comp40973_c0_seq1,comp40973_c0_seq2	259	62.2	PLC6	phospholipase C, delta	GO:0005886(plasma membrane);GO:0004435(phosphatidylinositol phospholipase C activity);GO:0004871(signal transducer activity);GO:0035556(intracellular signal transduction);GO:0016042(lipid catabolic process)	[T] Signal transduction mechanisms	K05857	ko00562(Inositol phosphate metabolism);ko04020(Calcium signaling pathway);ko04070(Phosphatidylinositol signaling system)	0	0	12.22	0.4	4.68	0.36	8.04	1.78	0	0
comp17403_c0	comp17403_c0_seq1	254	58.7	-	-	-	-	-	-	0	0	6.26	4.94	9.45	4.27	8.04	0	6.49	2.23
comp372584_c0	comp372584_c0_seq1	205	25.13	-	-	-	-	-	-	0	0	8.78	0	3.46	0	8.04	0	0	0.43
comp683273_c0	comp683273_c0_seq1	205	25.13	-	-	-	-	-	-	0	0	0	4.52	2.6	0	8.04	0	0	0
comp453489_c0	comp453489_c0_seq1	226	37.8	RAC1	Ras-related C3 botulinum toxin substrate 1	GO:0005737(cytoplasm);GO:0016020(membrane);GO:0019899(enzyme binding);GO:0005525(GTP binding);GO:0006915(apoptosis);GO:0006952(defense response);GO:0007264(small GTPase mediated signal transduction)	[R] General function prediction only	K04392	ko04010(MAPK signaling pathway);ko04062(Chemokine signaling pathway);ko04145(Phagosome);ko04310(Wnt signaling pathway);ko04360(Axon guidance);ko04370(VEGF signaling pathway);ko04510(Focal adhesion);ko04520(Adherens junction);ko04620(Toll-like receptor signaling pathway);ko04650(Natural killer cell mediated cytotoxicity);ko04662(B cell receptor signaling pathway);ko04664(Fc epsilon RI signaling pa…	0	0	16.22	0	3.74	1.51	8.02	2.87	0	2.89
comp354240_c0	comp354240_c0_seq1	224	36.47	-	-	-	-	-	-	0	0	14.11	0	0.3	0	8.01	15.22	0	0
comp31889_c0	comp31889_c0_seq1	213	29.64	-	-	-	-	-	-	0	0	9.1	0	19.81	0.77	7.96	0	0	4.05
comp267830_c0	comp267830_c0_seq1	203	24.07	-	-	-	-	-	-	0	0	12.22	10.49	3.16	3.31	7.93	19.05	7.92	0
comp51064_c0	comp51064_c0_seq1	505	306	-	-	-	-	-	-	0	0	5.57	6.1	0	0.41	7.93	4.26	1.48	0.32
comp40338_c0	comp40338_c0_seq1	722	523	DHN3	-	GO:0006950(response to stress);GO:0009415(response to water)	-	-	-	0	0	0.05	1.11	10.33	3.2	7.93	2.31	3.85	3.63
comp43102_c0	comp43102_c0_seq1	229	39.82	-	-	-	-	-	-	0	0	0	4.12	22.94	4.58	7.9	0	0.6	6.58
comp346108_c0	comp346108_c0_seq1	237	45.49	-	-	-	-	-	-	0	0	16.44	0	0	0.5	7.9	0	0	0.96
comp263276_c0	comp263276_c0_seq1	264	67.15	-	-	-	-	-	-	0	0	0	7.52	5.51	1.87	7.86	0	2.48	6.99
comp9170_c0	comp9170_c0_seq1	245	51.51	-	-	-	-	-	-	0	0	0.24	0	13.3	1.11	7.85	0.23	3.47	0
comp404480_c0	comp404480_c0_seq1	304	105	-	-	-	-	-	-	0	0	1.63	0	4.25	0	7.81	0	0	0
comp3092_c0	comp3092_c0_seq1	201	23.03	-	-	-	-	-	-	0	0	0	26.3	8.97	1.98	7.8	5.24	0.52	0
comp29527_c0	comp29527_c0_seq1	382	183	ALMT1	-	GO:0016021(integral to membrane);GO:0005886(plasma membrane);GO:0005216(ion channel activity);GO:0010044(response to aluminum ion)	[R] General function prediction only	-	-	0	0	0	4.62	0.24	0.81	7.8	0	0.85	1.37
comp408296_c0	comp408296_c0_seq1	201	23.03	-	-	-	-	-	-	0	0	1.6	0	0	5.94	7.8	0	0	10.42
comp431424_c0	comp431424_c0_seq1	238	46.22	-	-	-	-	-	-	0	0	7.16	5.46	1.65	0.25	7.78	0.78	0	1.89
comp275457_c0	comp275457_c0_seq1	204	24.6	-	-	-	-	-	-	0	0	10.46	0	14.15	4.17	7.76	0	8.72	7.1
comp378212_c0	comp378212_c0_seq1	242	49.21	-	-	-	-	-	-	0	0	3.99	0	1.33	2.08	7.76	0	1.45	0
comp378629_c0	comp378629_c0_seq1	204	24.6	-	-	-	-	-	-	0	0	21.93	9.75	0	4.63	7.76	0	0.48	12.87
comp180951_c0	comp180951_c0_seq1	246	52.29	AKR4C8	alcohol dehydrogenase (NADP+)	GO:0005829(cytosol);GO:0004033(aldo-keto reductase (NADP) activity);GO:0070401(NADP+ binding);GO:0016229(steroid dehydrogenase activity);GO:0046686(response to cadmium ion);GO:0009409(response to cold);GO:0009651(response to salt stress);GO:0009636(response to toxin);GO:0009414(response to water deprivation)	-	K00002	ko00010(Glycolysis / Gluconeogenesis);ko00561(Glycerolipid metabolism);ko00930(Caprolactam degradation)	0	0	10.31	0	8.94	9.81	7.73	2.31	10.94	18.16
comp367644_c0	comp367644_c0_seq1	207	26.22	-	-	-	-	-	-	0	0	15.89	0	1.24	0	7.71	8.28	0	0
comp50159_c1	comp50159_c1_seq1	207	26.22	Os02g0139700	cycloartenol synthase	-	[I] Lipid transport and metabolism	K01853	ko00100(Steroid biosynthesis)	0	0	2.8	0	0	1.74	7.71	0.46	0	2.91
comp213173_c0	comp213173_c0_seq1	224	36.47	-	-	-	-	-	-	0	0	36.3	0	1.49	5.31	7.7	13.23	14.04	5.68
comp374949_c0	comp374949_c0_seq1	277	78.81	PCMP-H34	-	GO:0005739(mitochondrion);GO:0005488(binding)	[R] General function prediction only	-	-	0	0	0	5.12	0	0.43	7.7	0	0	0
comp313565_c0	comp313565_c0_seq1	261	64.57	-	-	-	-	-	-	0	0	3.42	4.1	0	0.53	7.66	3.74	0	0
comp401293_c0	comp401293_c0_seq1	237	45.49	PCMP-E70	-	GO:0005488(binding)	[R] General function prediction only	-	-	0	0	8.62	0	5.98	0	7.66	0	0	0
comp342533_c0	comp342533_c0_seq1	210	27.9	-	-	-	-	-	-	0	0	16.26	5.88	0	2.86	7.65	6.92	0	6.65
comp370592_c0	comp370592_c0_seq1	210	27.9	-	-	-	-	-	-	0	0	0	5.88	3.51	0	7.65	6.06	0	0
comp15505_c0	comp15505_c0_seq1	210	27.9	-	-	-	-	-	-	0	0	0	4.07	5.85	1.63	7.65	1.73	4.27	0
comp227644_c0	comp227644_c0_seq1	215	30.82	-	-	-	-	-	-	0	0	0	2.05	6.35	3.7	7.65	1.57	8.12	0
comp484766_c0	comp484766_c0_seq1	215	30.82	-	-	-	-	-	-	0	0	0.4	0	0	3.33	7.65	0	6.57	0
comp27438_c0	comp27438_c0_seq1,comp27438_c0_seq2	343	115.34	-	-	-	-	-	-	0	0	29.01	9.11	0.23	1.11	7.64	9.45	2.15	0
comp266374_c0	comp266374_c0_seq1	202	23.55	-	-	-	-	-	-	0	0	0	10.72	6	10.65	7.63	6.66	28.84	3.71
comp30415_c0	comp30415_c0_seq1	308	109	-	-	-	-	-	-	0	0	2.02	4.98	1.5	1.36	7.63	1.99	5.25	0.1
comp9906_c0	comp9906_c0_seq1	231	41.21	-	-	-	-	-	-	0	0	0.3	0.31	0.79	3.32	7.63	0.29	5.49	5.03
comp35265_c0	comp35265_c0_seq1	202	23.55	-	-	-	-	-	-	0	0	10.41	13.4	0.46	9.2	7.63	0	18.72	11.59
comp9204_c0	comp9204_c0_seq1	231	41.21	-	-	-	-	-	-	0	0	5.65	0	0	4.43	7.63	0	0	8.74
comp47758_c0	comp47758_c0_seq1	229	39.82	-	-	-	-	-	-	0	0	0	3.17	4.1	3.72	7.62	0	8.67	0.55
comp224629_c0	comp224629_c0_seq1	270	72.44	-	-	-	-	-	-	0	0	0	6.1	0	5.35	7.6	2.17	10.85	0.15
comp8610_c0	comp8610_c0_seq1	227	38.47	-	-	-	-	-	-	0	0	0.64	0	0	4.74	7.59	2.51	6.19	5.39
comp398366_c0	comp398366_c0_seq1	218	32.65	-	-	-	-	-	-	0	0	15.39	0	3.33	1.75	7.57	0	0	5.01
comp27518_c0	comp27518_c0_seq1	272	74.24	-	-	-	-	-	-	0	0	0	2.21	0.73	0	7.57	0	0	0
comp383278_c0	comp383278_c0_seq1	255	59.52	-	-	-	-	-	-	0	0	0	1.27	1.83	0	7.55	0	0	0
comp53320_c0	comp53320_c0_seq1,comp53320_c0_seq2	329	93.78	SULTR3;5	-	GO:0016021(integral to membrane);GO:0008271(secondary active sulfate transmembrane transporter activity);GO:0015293(symporter activity)	[P] Inorganic ion transport and metabolism	-	-	0	0	0	0.87	0	8.92	7.52	3.16	22.01	0
comp40684_c0	comp40684_c0_seq1	248	53.86	-	-	-	-	-	-	0	0	10.01	0	4.24	2.12	7.51	0	0.22	3.65
comp224990_c0	comp224990_c0_seq1	211	28.47	-	-	-	-	-	-	0	0	1.72	0	0	2.4	7.5	2.12	0	3.07
comp29367_c0	comp29367_c0_seq1	271	73.34	-	-	-	-	-	-	0	0	6.35	0	20.76	5.28	7.5	0	16.4	0
comp438878_c0	comp438878_c0_seq1	203	24.07	-	-	-	-	-	-	0	0	14.26	0	9.49	1.89	7.47	1	5.44	0
comp49610_c0	comp49610_c0_seq1	366	167	-	-	-	-	-	-	0	0	1.32	1.81	2.93	1.43	7.47	0.79	3.5	0
comp331637_c0	comp331637_c0_seq1	214	30.23	-	-	-	-	-	-	0	0	0	0.42	0	6.03	7.43	3.59	12.22	4.33
comp37931_c0	comp37931_c0_seq1	214	30.23	-	-	-	-	-	-	0	0	7.7	0	0	0.38	7.43	0	0	0
comp11652_c0	comp11652_c0_seq1	241	48.46	-	-	-	-	-	-	0	0	0.51	0	2.69	0	7.42	0	0	0
comp625427_c0	comp625427_c0_seq1	241	48.46	SEC3A	-	GO:0000145(exocyst);GO:0005886(plasma membrane);GO:0006887(exocytosis);GO:0015031(protein transport)	[U] Intracellular trafficking, secretion, and vesicular transport	-	-	0	0	2.02	0	0	1.65	7.42	0	4.18	0
comp29944_c0	comp29944_c0_seq1	437	238	-	-	-	-	-	-	0	0	1.34	0.27	2.51	1.82	7.41	0	4.4	0.18
comp33319_c0	comp33319_c0_seq1,comp33319_c0_seq2	227	36.25	-	-	-	-	-	-	0	0	2.48	0	7.03	2.85	7.4	5.33	4.34	3.19
comp10677_c0	comp10677_c0_seq1	442	243	-	-	-	-	-	-	0	0	0	3.95	6.85	2.02	7.4	1.89	1.13	3.1
comp30461_c0	comp30461_c0_seq1	255	59.52	-	-	-	-	-	-	0	0	0	4.45	4.38	3.06	7.36	0	7	0
comp13733_c0	comp13733_c0_seq1	217	32.04	-	-	-	-	-	-	0	0	0	0.79	0	1.42	7.36	0	5.21	0.68
comp173936_c0	comp173936_c0_seq1	271	73.34	-	-	-	-	-	-	0	0	20.06	15.49	0	0.16	7.35	7.4	0.49	0
comp303986_c0	comp303986_c0_seq1	222	35.18	-	-	-	-	-	-	0	0	10.45	13.99	17	0	7.34	0	0	1.24
comp342243_c0	comp342243_c0_seq1	229	39.82	-	-	-	-	-	-	0	0	0	1.9	1.91	1.72	7.33	9.7	0	4.38
comp1705_c0	comp1705_c0_seq1	201	23.03	At3g47570	-	GO:0016021(integral to membrane);GO:0005886(plasma membrane);GO:0005524(ATP binding);GO:0004674(protein serine/threonine kinase activity);GO:0004872(receptor activity)	-	-	-	0	0	0	2.19	12.75	12.37	7.32	7.33	20.69	15.64
comp383578_c0	comp383578_c0_seq1	201	23.03	-	-	-	-	-	-	0	0	10.64	0	11.33	0	7.32	0	0	0
comp325976_c0	comp325976_c0_seq1	201	23.03	-	-	-	-	-	-	0	0	19.16	0	1.42	0	7.32	0	0.52	0
comp271303_c0	comp271303_c0_seq1	201	23.03	-	-	-	-	-	-	0	0	37.79	0	0	0.99	7.32	0	1.55	0
comp46303_c0	comp46303_c0_seq1,comp46303_c0_seq2	244	50.31	-	-	-	-	-	-	0	0	5.15	0	0	2.05	7.31	4.77	4.05	1.96
comp39541_c0	comp39541_c0_seq1	244	50.74	-	-	-	-	-	-	0	0	0	6.96	0	1.35	7.31	0	3.52	0.86
comp471060_c0	comp471060_c0_seq1	261	64.57	-	-	-	-	-	-	0	0	3.61	1.76	0	0.53	7.31	0	0.37	3.04
comp33496_c0	comp33496_c0_seq1	246	52.29	-	-	-	-	-	-	0	0	17.11	2.9	0.83	0.44	7.3	0.23	0.46	1.25
comp33188_c0	comp33188_c0_seq1	246	52.29	-	-	-	-	-	-	0	0	0	2.65	4.78	1.74	7.3	0	2.96	0
comp49164_c0	comp49164_c0_seq1	270	72.44	-	-	-	-	-	-	0	0	6.77	0	0.15	1.57	7.29	0	0.66	2.26
comp415412_c0	comp415412_c0_seq1	215	30.82	-	-	-	-	-	-	0	0	22.27	0.41	0	1.11	7.29	0	0	3.19
comp657716_c0	comp657716_c0_seq1	236	44.76	-	-	-	-	-	-	0	0	0.55	0	3.4	0	7.28	0	0	0
comp255140_c0	comp255140_c0_seq1	378	179	-	-	-	-	-	-	0	0	0	1.83	2	2.8	7.28	0	6.92	2.07
comp15740_c0	comp15740_c0_seq1,comp15740_c0_seq2	417	154.45	-	-	-	-	-	-	0	0	0	1.22	0	2.14	7.27	15.59	0.97	4.57
comp329944_c0	comp329944_c0_seq1	256	60.35	-	-	-	-	-	-	0	0	0	1.05	0	0.19	7.26	8.8	0	1.08
comp3451_c0	comp3451_c0_seq1	210	27.9	-	-	-	-	-	-	0	0	14.94	0	0	7.35	7.25	6.49	8.11	8.6
comp421200_c0	comp421200_c0_seq1	230	40.51	-	-	-	-	-	-	0	0	10.29	4.05	0.27	0	7.21	0	0	0
comp28538_c0	comp28538_c0_seq1	213	29.64	-	-	-	-	-	-	0	0	15.72	0	4.77	0	7.2	11.4	0	0
comp44822_c0	comp44822_c0_seq1	237	45.49	-	-	-	-	-	-	0	0	2.43	3.05	3.35	0.75	7.16	10.61	0.52	2.64
comp496042_c0	comp496042_c0_seq1	202	23.55	-	-	-	-	-	-	0	0	0	3.22	0	0.48	7.16	0	3.04	0
comp4812_c0	comp4812_c0_seq1	216	31.43	-	-	-	-	-	-	0	0	9.36	4.02	1.73	5.44	7.15	0.38	21.98	0
comp17330_c0	comp17330_c0_seq1	216	31.43	-	-	-	[I] Lipid transport and metabolism	-	-	0	0	6.24	0	0.35	2.18	7.15	0.38	7.58	0
comp55058_c0	comp55058_c0_seq1	216	31.43	-	-	-	-	-	-	0	0	11.7	4.02	5.19	0.36	7.15	0	0.76	0
comp438695_c0	comp438695_c0_seq1	208	26.77	-	-	-	[I] Lipid transport and metabolism	-	-	0	0	0.92	0	2.44	0	7.13	0	0	0
comp38902_c0	comp38902_c0_seq1	208	26.77	-	-	-	-	-	-	0	0	0	4.24	0.41	1.7	7.13	0	7.56	0
comp6131_c0	comp6131_c0_seq1	300	101	-	-	-	-	-	-	0	0	1.94	2.75	0	2.26	7.12	0	0	6.37
comp413839_c0	comp413839_c0_seq1	211	28.47	-	-	-	-	-	-	0	0	13.78	9.75	0	2.8	7.1	0.42	10.88	0
comp41154_c0	comp41154_c0_seq1	224	36.47	At3g19950	E3 ubiquitin-protein ligase RNF115/126	GO:0016874(ligase activity);GO:0008270(zinc ion binding)	[O] Posttranslational modification, protein turnover, chaperones	K11982	-	0	0	3.36	0	0.89	10.31	7.08	1.65	10.45	0
comp421209_c0	comp421209_c0_seq1	254	58.7	-	-	-	-	-	-	0	0	11.9	2.79	0	0.39	7.08	0	0	0.37
comp48528_c0	comp48528_c0_seq1	428	229	ABCB4	ATP-binding cassette, subfamily B (MDR/TAP), member 1	GO:0016021(integral to membrane);GO:0005886(plasma membrane);GO:0009506(plasmodesma);GO:0005524(ATP binding);GO:0008559(xenobiotic-transporting ATPase activity);GO:0010315(auxin efflux);GO:0010540(basipetal auxin transport);GO:0009630(gravitropism);GO:0009735(response to cytokinin stimulus);GO:0048767(root hair elongation)	[Q] Secondary metabolites biosynthesis, transport and catabolism	K05658	ko02010(ABC transporters)	0	0	1.12	4.02	1.66	4.13	7.06	2.32	9.99	2.76
comp45709_c0	comp45709_c0_seq1	229	39.82	-	-	-	-	-	-	0	0	17.54	4.12	4.1	1.72	7.05	0.3	0.9	1.64
comp42709_c0	comp42709_c0_seq1,comp42709_c0_seq2	212	27.69	-	-	-	-	-	-	0	0	5.91	0	6.3	0.39	7	4.7	2.05	1.13
comp33797_c0	comp33797_c0_seq1	203	24.07	-	-	-	-	-	-	0	0	0	0.52	0	2.37	7	4.01	10.39	0.45
comp289248_c0	comp289248_c0_seq1	206	25.67	-	-	-	-	-	-	0	0	1.43	7.37	0	14.21	7	3.76	25.98	8.93
comp489560_c0	comp489560_c0_seq1	203	24.07	-	-	-	-	-	-	0	0	10.69	0	0	0.95	7	0	0	0
comp423847_c0	comp423847_c0_seq1	209	27.33	-	-	-	-	-	-	0	0	6.28	2.77	0	0.83	6.99	3.97	3.49	0.4
comp16404_c0	comp16404_c0_seq1	270	72.44	-	-	-	-	-	-	0	0	9.31	2.44	2.25	0.31	6.98	0	0.99	0
comp240765_c0	comp240765_c0_seq1	232	41.9	-	-	-	-	-	-	0	0	9.36	0	11.42	2.99	6.97	7.78	4.83	5.73
comp348457_c0	comp348457_c0_seq1	225	37.13	-	-	-	-	-	-	0	0	7.26	15.63	0.88	0	6.96	1.95	0	0
comp158198_c0	comp158198_c0_seq1	220	33.9	-	-	-	-	-	-	0	0	15.19	0	8.02	0.67	6.96	0	0	0.97
comp401453_c0	comp401453_c0_seq1	225	37.13	-	-	-	-	-	-	0	0	10.56	0	0	0.92	6.96	0	1.6	0
comp46084_c0	comp46084_c0_seq1	241	48.46	-	-	-	-	-	-	0	0	4.3	4.17	24.91	7.76	6.95	3.98	8.6	6.98
comp313200_c0	comp313200_c0_seq1	215	30.82	-	-	-	-	-	-	0	0	0	6.55	0	0.37	6.92	5.87	2.71	0
comp38666_c0	comp38666_c0_seq1	215	30.82	-	-	-	-	-	-	0	0	24.26	2.87	0.35	3.33	6.92	5.48	1.55	5.31
comp50086_c0	comp50086_c0_seq1	267	69.78	-	-	-	-	-	-	0	0	8.43	1.63	0	2.29	6.92	0.17	6.66	0
comp202227_c0	comp202227_c0_seq1	329	130	-	-	-	-	-	-	0	0	1.04	3.3	0	0.26	6.91	2.23	1.19	0
comp3244_c0	comp3244_c0_seq1,comp3244_c0_seq2	441	187.14	-	-	-	-	-	-	0	0	3.9	0.22	1.4	0.13	6.9	0.56	0.28	0
comp11902_c0	comp11902_c0_seq1	223	35.82	-	-	-	-	-	-	0	0	4.79	3.88	4.55	1.27	6.9	0	3.33	0.3
comp235282_c0	comp235282_c0_seq1	273	75.15	-	-	-	-	-	-	0	0	7.34	4.53	15.34	0.91	6.88	0	0	0
comp33364_c0	comp33364_c0_seq1	330	131	-	-	-	-	-	-	0	0	5.99	2.08	1.49	1.83	6.86	9.17	6.09	0.17
comp21489_c0	comp21489_c0_seq1	266	68.9	-	-	-	-	-	-	0	0	0	1.28	4.74	0.66	6.85	3.15	1.56	0
comp218383_c0	comp218383_c0_seq1	207	26.22	-	-	-	-	-	-	0	0	7.95	0	33.18	0.43	6.85	0	0	4.99
comp20865_c0	comp20865_c0_seq1	242	49.21	-	-	-	-	-	-	0	0	3.24	0	3.54	0	6.85	0	0	0
comp227585_c0	comp227585_c0_seq1	210	27.9	-	-	-	-	-	-	0	0	3.51	0	0.39	7.76	6.84	0.87	8.54	2.35
comp462344_c0	comp462344_c0_seq1	210	27.9	-	-	-	-	-	-	0	0	0	4.07	0.39	0.41	6.84	0	0	0
comp439675_c0	comp439675_c0_seq1	201	23.03	RPH8A	-	GO:0005524(ATP binding);GO:0006915(apoptosis);GO:0009626(plant-type hypersensitive response)	[T] Signal transduction mechanisms	-	-	0	0	13.84	0	0.94	0	6.83	0	0	0
comp262053_c0	comp262053_c0_seq1	213	29.64	-	-	-	-	-	-	0	0	7.03	0	2.57	3.08	6.82	15.07	6.03	1.84
comp6544_c0	comp6544_c0_seq1	213	29.64	-	-	-	-	-	-	0	0	8.27	0	1.83	0	6.82	0	0	0
comp12464_c0	comp12464_c0_seq1,comp12464_c0_seq2	238	42.5	Iap	-	GO:0003677(DNA binding);GO:0019863(IgE binding);GO:0015074(DNA integration);GO:0016032(viral reproduction)	-	-	-	0	0	9.57	0	0.24	1.48	6.8	0.32	2.32	0
comp450362_c0	comp450362_c0_seq1	216	31.43	-	-	-	-	-	-	0	0	7.02	0	7.96	0.73	6.79	0	3.41	0
comp475873_c0	comp475873_c0_seq1	216	31.43	-	-	-	-	-	-	0	0	8.97	0.4	1.73	0	6.79	0	0	0
comp45414_c0	comp45414_c0_seq1	251	56.26	-	-	-	-	-	-	0	0	2.83	0	0.58	0	6.79	0	0	0
comp29642_c0	comp29642_c0_seq1	316	117	-	-	-	-	-	-	0	0	5.87	0	3.29	0.1	6.72	2.37	0.1	0.75
comp1500_c0	comp1500_c0_seq1	205	25.13	BASS1	bile acid:Na+ symporter, BASS family	-	[P] Inorganic ion transport and metabolism	K03453	-	0	0	10.73	3.01	2.6	0	6.7	12.48	0	0
comp303813_c0	comp303813_c0_seq1	205	25.13	-	-	-	-	-	-	0	0	9.27	4.02	0	5.9	6.7	4.8	15.64	2.61
comp30545_c0	comp30545_c0_seq1	254	58.7	-	-	-	-	-	-	0	0	10.65	12.68	0	0.19	6.7	2.67	0.2	0
comp21673_c0	comp21673_c0_seq1	232	41.9	-	-	-	-	-	-	0	0	0	0.9	4.15	2.18	6.7	0	7.11	1.04
comp29711_c0	comp29711_c0_seq1	254	58.7	-	-	-	-	-	-	0	0	3.97	0	0	4.47	6.7	0	7.71	4.46
comp293774_c0	comp293774_c0_seq1	205	25.13	-	-	-	-	-	-	0	0	12.19	0	0	1.36	6.7	0	0	5.64
comp46381_c0	comp46381_c0_seq1	214	30.23	-	-	-	-	-	-	0	0	0	2.92	0	2.64	6.69	7.59	7.88	0
comp16420_c0	comp16420_c0_seq1,comp16420_c0_seq2	293	85.48	-	-	-	-	-	-	0	0	2.22	4.38	0	1.59	6.69	0.31	2.42	0
comp21501_c0	comp21501_c0_seq1	266	68.9	-	-	-	-	-	-	0	0	0	1.65	0.63	0.33	6.68	13.31	0	2.85
comp35549_c0	comp35549_c0_seq1	268	70.66	U2AF65B	-	GO:0005634(nucleus);GO:0000166(nucleotide binding);GO:0003723(RNA binding);GO:0006397(mRNA processing);GO:0008380(RNA splicing)	[A] RNA processing and modification	-	-	0	0	0	1.61	4.62	5.32	6.68	4.61	7.92	0
comp29044_c0	comp29044_c0_seq1	266	68.9	-	-	-	-	-	-	0	0	14.59	2.93	0	0.5	6.68	0	0.17	0
comp401534_c0	comp401534_c0_seq1	248	53.86	-	-	-	-	-	-	0	0	0	1.41	0	2.75	6.67	3.58	2.88	0
comp48438_c0	comp48438_c0_seq1	237	45.49	-	-	-	-	-	-	0	0	35.57	0	1.43	0	6.67	2.65	0	0.24
comp345460_c0	comp345460_c0_seq1	242	49.21	-	-	-	-	-	-	0	0	9.22	0	2.65	0.69	6.62	0	0	1.33
comp315823_c0	comp315823_c0_seq1	306	107	-	-	-	-	-	-	0	0	8.02	0	1.22	0.96	6.61	1.69	0.11	1.02
comp10038_c0	comp10038_c0_seq1	280	81.6	-	-	-	-	-	-	0	0	4.21	4.95	2.13	1.26	6.61	0	0.15	0.13
comp46265_c0	comp46265_c0_seq1	376	177	Os03g0287800	-	GO:0000139(Golgi membrane);GO:0016021(integral to membrane);GO:0015018(galactosylgalactosylxylosylprotein 3-beta-glucuronosyltransferase activity);GO:0007047(cellular cell wall organization)	-	-	-	0	0	0	1.35	0	7.21	6.6	2.59	18.84	0
comp47789_c0	comp47789_c0_seq1	363	164	-	-	-	[R] General function prediction only	-	-	0	0	1.05	0	16.71	1.32	6.58	0	0.44	2.79
comp44868_c0	comp44868_c0_seq1,comp44868_c0_seq2	221	30.28	-	-	-	-	-	-	0	0	6.74	3.65	0	6.25	6.58	0	7.84	11.58
comp452132_c0	comp452132_c0_seq1	209	27.33	-	-	-	-	-	-	0	0	8.07	0	0	0.83	6.58	0	0	4.39
comp52465_c0	comp52465_c0_seq1	206	25.67	-	-	-	-	-	-	0	0	0	1.97	0	0.44	6.56	7.05	0	1.28
comp168048_c0	comp168048_c0_seq1	247	53.07	-	-	-	-	-	-	0	0	0.46	2.62	10.04	2.58	6.56	1.59	10.55	0
comp414990_c0	comp414990_c0_seq1	206	25.67	-	-	-	-	-	-	0	0	11.94	0	0	0.89	6.56	0	0	2.13
comp364166_c0	comp364166_c0_seq1	215	30.82	-	-	-	-	-	-	0	0	7.95	0	0	0.37	6.56	0	0	0
comp579671_c0	comp579671_c0_seq1	215	30.82	-	-	-	-	-	-	0	0	7.95	0	0	0.37	6.56	0	0	0
comp322133_c0	comp322133_c0_seq1	226	37.8	-	-	-	-	-	-	0	0	0	2.67	0.58	6.94	6.54	5.43	9.77	7.22
comp328733_c0	comp328733_c0_seq1	231	41.21	-	-	-	-	-	-	0	0	0	6.13	1.58	4.43	6.54	0	8.96	5.03
comp54448_c0	comp54448_c0_seq1	352	153	WRKY46	-	GO:0005730(nucleolus);GO:0043565(sequence-specific DNA binding);GO:0003700(sequence-specific DNA binding transcription factor activity);GO:0010200(response to chitin)	-	-	-	0	0	12.02	1.98	3.98	5.21	6.53	6.63	12.15	1.85
comp183463_c0	comp183463_c0_seq1	1191	992	yjiC	-	-	-	-	-	0	0	1.28	4.27	0.84	0.5	6.53	6.54	0	2.92
comp603316_c0	comp603316_c0_seq1	236	44.76	-	-	-	-	-	-	0	0	3.83	0	3.89	0	6.52	0	0	0
comp43264_c0	comp43264_c0_seq1	254	58.7	-	-	-	-	-	-	0	0	0	0.21	0.74	0.78	6.51	4.32	1.01	0
comp582073_c0	comp582073_c0_seq1	256	60.35	-	-	-	-	-	-	0	0	2.44	2.09	0.72	1.51	6.51	0.8	2.57	0
comp415138_c0	comp415138_c0_seq1	229	39.82	-	-	-	-	-	-	0	0	0.62	4.75	1.64	0.57	6.49	11.51	0	0
comp650267_c0	comp650267_c0_seq1	241	48.46	-	-	-	-	-	-	0	0	0	2.6	0	0.94	6.49	1.74	0	2.48
comp272590_c0	comp272590_c0_seq1	250	55.45	-	-	-	-	-	-	0	0	0	0.91	0	2.47	6.48	14.14	9.02	0
comp251565_c0	comp251565_c0_seq1	250	55.45	-	-	-	-	-	-	0	0	0	2.73	3.92	8.63	6.48	2.18	17.62	3.35
comp35888_c0	comp35888_c0_seq1	234	43.32	-	-	-	-	-	-	0	0	0	0.87	16.82	6.31	6.48	0	14.3	3.27
comp295154_c0	comp295154_c0_seq1	224	36.47	-	-	-	-	-	-	0	0	7.73	5.54	0	1.25	6.47	8.6	0	0
comp42098_c0	comp42098_c0_seq1	248	53.86	-	-	-	-	-	-	0	0	0	1.87	0	2.75	6.47	0	0.66	5.67
comp24892_c0	comp24892_c0_seq1	265	68.02	-	-	-	-	-	-	0	0	0	5.19	11.03	6.03	6.44	16.68	11.38	3.05
comp46887_c0	comp46887_c0_seq1,comp46887_c0_seq2	211	28.26	-	-	-	-	-	-	0	0	12.05	6.2	0.76	0.4	6.44	0.87	0	0.38
comp36243_c0	comp36243_c0_seq1	213	29.64	-	-	-	-	-	-	0	0	4.55	1.7	13.94	6.15	6.44	0.41	0	13.99
comp48860_c0	comp48860_c0_seq1	246	52.29	-	-	-	-	-	-	0	0	8.44	5.31	1.87	5.88	6.44	0.23	12.76	4.59
comp27021_c0	comp27021_c0_seq1	263	66.28	-	-	-	-	-	-	0	0	8.88	0	1.31	0	6.44	0	0	0
comp240590_c0	comp240590_c0_seq1	349	150	-	-	-	-	-	-	0	0	0	1.6	0	2.05	6.44	0	6.12	0.44
comp982_c0	comp982_c0_seq1	257	61.18	-	-	-	-	-	-	0	0	14.02	7.22	0	7.26	6.43	14.4	10.32	7.49
comp3506_c0	comp3506_c0_seq1	207	26.22	-	-	-	-	-	-	0	0	8.88	9.63	4.56	3.91	6.43	7.36	3.63	4.16
comp354383_c0	comp354383_c0_seq1	259	62.86	-	-	-	-	-	-	0	0	5.07	3.41	0	0.73	6.43	0	1.89	0
comp42975_c0	comp42975_c0_seq1,comp42975_c0_seq2	340	98.7	-	-	-	-	-	-	0	0	25.23	20.58	0	0.57	6.4	11.83	2.11	0
comp26805_c0	comp26805_c0_seq1	204	24.6	-	-	-	-	-	-	0	0	0	19.49	0.44	0.46	6.39	18.15	0	1.33
comp38676_c0	comp38676_c0_seq1	222	35.18	-	-	-	-	-	-	0	0	5.58	11.48	7.42	3.89	6.39	7.89	2.03	11.79
comp346659_c0	comp346659_c0_seq1	204	24.6	-	-	-	-	-	-	0	0	13.95	0	0	2.78	6.39	7.36	5.33	4.88
comp160845_c0	comp160845_c0_seq1	204	24.6	-	-	-	-	-	-	0	0	0	10.26	4.42	4.63	6.39	4.91	7.75	4.88
comp39822_c0	comp39822_c0_seq1	242	49.21	-	-	-	-	-	-	0	0	8.47	0	2.65	1.85	6.39	4.66	1.94	2
comp44493_c0	comp44493_c0_seq1	222	35.18	LECRK91	DNA (cytosine-5-)-methyltransferase	GO:0016021(integral to membrane);GO:0005886(plasma membrane);GO:0005524(ATP binding);GO:0004674(protein serine/threonine kinase activity);GO:0004872(receptor activity);GO:0005529(sugar binding)	-	K00558	ko00270(Cysteine and methionine metabolism)	0	0	14.64	7.53	0	2.59	6.39	4.12	4.74	0
comp18519_c0	comp18519_c0_seq1	222	35.18	-	-	-	-	-	-	0	0	12.89	1.44	0.31	1.94	6.39	0.34	5.08	1.24
comp18255_c0	comp18255_c0_seq1	204	24.6	-	-	-	-	-	-	0	0	0	8.72	1.77	3.71	6.39	0	7.75	2.66
comp443139_c0	comp443139_c0_seq1	240	47.71	-	-	-	-	-	-	0	0	5.65	0.26	4.1	0.48	6.36	0.25	1.5	0
comp3351_c0	comp3351_c0_seq1	225	37.13	-	-	-	-	-	-	0	0	1.65	2.72	0.29	0	6.35	14.95	0	0.29
comp401621_c0	comp401621_c0_seq1	247	53.07	-	-	-	-	-	-	0	0	2.77	0	1.64	0	6.35	8.64	0	0
comp176937_c0	comp176937_c0_seq1	330	131	-	-	-	-	-	-	0	0	5.89	0	4.9	7.48	6.35	1.66	1.91	7.25
comp29223_c0	comp29223_c0_seq1	307	108	-	-	-	-	-	-	0	0	4.2	2.57	2.11	1.48	6.34	0	0	3.74
comp290582_c0	comp290582_c0_seq1	201	23.03	PER28	peroxidase	GO:0005576(extracellular region);GO:0009505(plant-type cell wall);GO:0020037(heme binding);GO:0004601(peroxidase activity);GO:0071456(cellular response to hypoxia);GO:0042744(hydrogen peroxide catabolic process)	-	K00430	ko00360(Phenylalanine metabolism);ko00680(Methane metabolism);ko00940(Phenylpropanoid biosynthesis)	0	0	29.27	0	0	3.96	6.34	0	4.65	0
comp440873_c0	comp440873_c0_seq1	256	60.35	-	-	-	[R] General function prediction only	-	-	0	0	4.87	0	2.34	0	6.33	0	0	0
comp409557_c0	comp409557_c0_seq1	256	60.35	-	-	-	-	-	-	0	0	10.16	5.44	1.8	0.76	6.33	0	2.37	0
comp321845_c0	comp321845_c0_seq1	214	30.23	-	-	-	-	-	-	0	0	0	12.52	5.04	0.38	6.32	7.98	1.18	0
comp30328_c0	comp30328_c0_seq1	214	30.23	-	-	-	-	-	-	0	0	0	0.42	24.1	0	6.32	0	0	0
comp451321_c0	comp451321_c0_seq1	211	28.47	-	-	-	-	-	-	0	0	6.03	5.76	0	3.2	6.31	0	9.2	0
comp34734_c0	comp34734_c0_seq1	220	33.9	-	-	-	-	-	-	0	0	18.8	0	13.79	3.7	6.3	0	10.19	1.61
comp39101_c0	comp39101_c0_seq1	208	26.77	ubqD	ubiquitin C	-	[O] Posttranslational modification, protein turnover, chaperones ;[R] General function prediction only	K08770	ko03320(PPAR signaling pathway)	0	0	0	0.94	5.28	2.55	6.29	0	6.23	6.52
comp36292_c0	comp36292_c0_seq1	369	170	-	-	-	-	-	-	0	0	2.31	2.97	0.77	3.29	6.28	2.56	5.19	4.56
comp324346_c0	comp324346_c0_seq1	273	75.15	-	-	-	-	-	-	0	0	0	6.55	0	2.43	6.28	0	5.87	0
comp20178_c0	comp20178_c0_seq1	223	35.82	-	-	-	-	-	-	0	0	8.9	3.88	1.52	0.95	6.27	8.08	2	1.83
comp42498_c1	comp42498_c1_seq1	263	66.28	-	-	-	-	-	-	0	0	6.47	3.43	5.09	1.03	6.27	0	0.18	1.65
comp302996_c0	comp302996_c0_seq1	205	25.13	-	-	-	-	-	-	0	0	9.27	0	0	3.17	6.26	18.24	8.06	1.3
comp403454_c0	comp403454_c0_seq1	259	62.86	-	-	-	-	-	-	0	0	3.51	0	0	0.54	6.25	7.29	0	2.08
comp2749_c0	comp2749_c0_seq1	226	37.8	-	-	-	-	-	-	0	0	0.32	0	0	2.11	6.24	0	6.62	0
comp565605_c0	comp565605_c0_seq1	257	61.18	-	-	-	-	-	-	0	0	3.41	3.92	0	0.37	6.24	0	0	0.71
comp397270_c0	comp397270_c0_seq1	246	52.29	Os06g0171800	-	GO:0003677(DNA binding);GO:0016818(hydrolase activity, acting on acid anhydrides, in phosphorus-containing anhydrides);GO:0004518(nuclease activity);GO:0008270(zinc ion binding);GO:0006281(DNA repair)	[S] Function unknown	-	-	0	0	5.63	0	1.66	3.49	6.23	8.31	0	3.13
comp5509_c0	comp5509_c0_seq1	239	46.96	-	-	-	-	-	-	0	0	0	0.54	1.39	2.18	6.22	13.62	6.34	3.72
comp4899_c0	comp4899_c0_seq1	291	92.11	-	-	-	-	-	-	0	0	0	2.47	4.49	3.46	6.22	2.88	8.02	2.72
comp268458_c0	comp268458_c0_seq1	278	79.74	-	-	-	-	-	-	0	0	2.77	8.7	4.77	0.57	6.2	1.82	0	0.82
comp506561_c0	comp506561_c0_seq1	272	74.24	-	-	-	-	-	-	0	0	3.14	0	2.49	0	6.2	1.14	0	0
comp197157_c0	comp197157_c0_seq1	324	125	-	-	-	-	-	-	0	0	6.77	0.71	0.09	1.37	6.2	0.29	4.1	0.7
comp361392_c0	comp361392_c0_seq1	244	50.74	-	-	-	-	-	-	0	0	6.76	0	8.14	0.45	6.2	0	0	0
comp403842_c0	comp403842_c0_seq1	278	79.74	-	-	-	-	-	-	0	0	6.46	0	3	0	6.2	0	0	0
comp317826_c0	comp317826_c0_seq1	362	163	-	-	-	-	-	-	0	0	0	0.85	2.4	1.75	6.2	0	1.02	2.41
comp16597_c0	comp16597_c0_seq1	212	29.05	-	-	-	-	-	-	0	0	0.84	0.43	11.6	5.1	6.19	0	8.2	6.76
comp21639_c0	comp21639_c0_seq1	218	32.65	-	-	-	-	-	-	0	0	3	12.37	3.33	2.09	6.19	0	6.57	0
comp125517_c0	comp125517_c0_seq1	508	309	-	-	-	-	-	-	0	0	6.78	11.97	8.62	4.28	6.18	8.47	3.66	7.1
comp12430_c0	comp12430_c0_seq1	221	34.54	-	-	-	-	-	-	0	0	0	4.02	8.19	10.23	6.18	1.75	23.11	0
comp313117_c0	comp313117_c0_seq1	286	87.28	-	-	-	-	-	-	0	0	5.34	2.02	0	0.78	6.18	1.24	0	2.63
comp7982_c0	comp7982_c0_seq1	284	85.37	ND4	NADH dehydrogenase I subunit 4	GO:0016021(integral to membrane);GO:0031966(mitochondrial membrane);GO:0070469(respiratory chain);GO:0008137(NADH dehydrogenase (ubiquinone) activity);GO:0042773(ATP synthesis coupled electron transport);GO:0006810(transport)	[C] Energy production and conversion	K03881	ko00190(Oxidative phosphorylation);ko05012(Parkinson's disease)	0	0	0.57	1.63	3.69	4.67	6.18	0	0.14	0
comp36127_c0	comp36127_c0_seq1	310	111	-	-	-	-	-	-	0	0	4.09	1.14	7.05	1.64	6.17	0.11	0.11	4.03
comp189377_c0	comp189377_c0_seq1	209	27.33	-	-	-	-	-	-	0	0	6.28	11.08	0	3.75	6.16	4.86	8.28	0
comp328633_c0	comp328633_c0_seq1	209	27.33	SAPK7	-	GO:0005524(ATP binding);GO:0004674(protein serine/threonine kinase activity);GO:0009738(abscisic acid mediated signaling pathway)	[T] Signal transduction mechanisms	K00924	-	0	0	0	5.63	0	5.04	6.16	0.45	15.34	0
comp539504_c0	comp539504_c0_seq1	209	27.33	-	-	-	-	-	-	0	0	0	5.08	0	2.92	6.16	0	8.72	0
comp385667_c0	comp385667_c0_seq1	227	38.47	-	-	-	-	-	-	0	0	12.75	0	2.26	1.48	6.13	5.02	0	3.69
comp42469_c0	comp42469_c0_seq1	206	25.67	-	-	-	-	-	-	0	0	6.21	0	0	2.22	6.13	0.47	0.46	4.25
comp2247_c0	comp2247_c0_seq1	227	38.47	-	-	-	-	-	-	0	0	0.32	1.64	2.54	3.56	6.13	0	11.77	1.42
comp216883_c0	comp216883_c0_seq1	533	334	-	-	-	[R] General function prediction only	-	-	0	0	0	1.89	2.12	1.91	6.12	0.65	5.49	0
comp377777_c0	comp377777_c0_seq1	285	86.32	-	-	-	-	-	-	0	0	4.12	1.17	4.03	1.98	6.12	0	3.45	1.01
comp427782_c0	comp427782_c0_seq1	267	69.78	-	-	-	-	-	-	0	0	0	2.35	0	1.96	6.12	0	1.71	0.47
comp35249_c1	comp35249_c1_seq1	216	31.43	-	-	-	-	-	-	0	0	0	6.42	2.77	1.45	6.08	6.53	0	4.51
comp285847_c0	comp285847_c0_seq1	216	31.43	-	-	-	-	-	-	0	0	28.86	8.03	5.54	2.18	6.08	2.69	4.55	5.21
comp51591_c0	comp51591_c0_seq1	356	157	-	-	-	-	-	-	0	0	2.19	1.93	14.61	5.3	6.08	0.08	14.72	1.39
comp38037_c0	comp38037_c0_seq1	216	31.43	-	-	-	-	-	-	0	0	9.36	0	3.46	2.18	6.08	0	9.48	0
comp344295_c0	comp344295_c0_seq1	203	24.07	-	-	-	-	-	-	0	0	3.06	0	0	6.63	6.07	5.01	13.36	0
comp41768_c0	comp41768_c0_seq1	310	111	-	-	-	-	-	-	0	0	0	1.82	0.49	0.62	6.07	4.57	2.36	0
comp527121_c0	comp527121_c0_seq1	222	35.18	-	-	-	-	-	-	0	0	0	1.44	1.24	0.32	6.07	3.43	0	0.62
comp584783_c0	comp584783_c0_seq1	203	24.07	-	-	-	-	-	-	0	0	0	1.05	4.97	2.84	6.07	0	0	0
comp414584_c0	comp414584_c0_seq1	222	35.18	-	-	-	-	-	-	0	0	0	0.36	0	5.83	6.07	0	16.93	0
comp230918_c0	comp230918_c0_seq1	233	42.61	-	-	-	-	-	-	0	0	6.04	4.44	10.72	3.74	6.06	5.95	5.87	2.3
comp51027_c0	comp51027_c0_seq1	327	128	-	-	-	-	-	-	0	0	2.78	1.38	18.1	4.81	6.06	2.26	7.35	5.97
comp45311_c0	comp45311_c0_seq1	225	37.13	-	-	-	-	-	-	0	0	12.21	4.42	11.42	1.23	6.05	2.92	3.21	3.53
comp40447_c0	comp40447_c0_seq1	210	27.9	-	-	-	-	-	-	0	0	0	19.45	1.56	0	6.04	0	0	0.78
comp516272_c0	comp516272_c0_seq1	210	27.9	-	-	-	-	-	-	0	0	19.33	0	0	1.63	6.04	0	0	3.91
comp36198_c0	comp36198_c0_seq1	266	68.9	-	-	-	-	-	-	0	0	8.9	13.19	8.05	2.98	6.03	4.73	10.2	1.43
comp658649_c0	comp658649_c0_seq1	231	41.21	-	-	-	-	-	-	0	0	9.52	0	0.26	2.77	6	0	0	8.47
comp26773_c0	comp26773_c0_seq1	207	26.22	-	-	-	-	-	-	0	0	9.35	0	0	3.91	6	0	0.45	13.73
comp385344_c0	comp385344_c0_seq1	291	92.11	-	-	-	[S] Function unknown	-	-	0	0	4.26	2.47	1.77	0	5.98	4.72	0	0
comp364048_c0	comp364048_c0_seq1	239	46.96	-	-	-	-	-	-	0	0	3.92	1.88	14.59	3.4	5.98	3.08	0	8.37
comp11455_c0	comp11455_c0_seq1	271	73.34	-	-	-	-	-	-	0	0	2.01	0	3.86	0	5.97	2.14	0	0
comp45913_c0	comp45913_c0_seq1	271	73.34	-	-	-	-	-	-	0	0	4.85	1.72	2.08	0	5.97	0	0	0
comp49060_c0	comp49060_c0_seq1	220	33.9	-	-	-	-	-	-	0	0	7.95	2.98	0.96	0	5.96	0	0	0
comp503879_c0	comp503879_c0_seq1	217	32.04	-	-	-	-	-	-	0	0	0	3.55	0.34	4.98	5.96	0	14.87	0
comp32653_c0	comp32653_c0_seq1	217	32.04	-	-	-	-	-	-	0	0	13.01	0	0.34	2.13	5.96	0	5.21	0
comp363327_c0	comp363327_c0_seq1	217	32.04	-	-	-	-	-	-	0	0	0	0.79	0	0.36	5.96	0	0	0.34
comp1404_c0	comp1404_c0_seq1	301	102	-	-	-	[A] RNA processing and modification	-	-	0	0	0	2.23	5.54	1.9	5.95	5.8	1.17	1.18
comp403148_c0	comp403148_c0_seq1	214	30.23	-	-	-	-	-	-	0	0	14.19	0	5.76	0.38	5.95	0	0	0
comp39269_c0	comp39269_c0_seq1	265	68.02	-	-	-	-	-	-	0	0	0	9.28	0	1.68	5.94	24.66	3.85	0
comp14910_c0	comp14910_c0_seq1	226	37.8	-	-	-	-	-	-	0	0	11.35	2.67	2.3	0.9	5.94	5.43	0	1.44
comp268010_c0	comp268010_c0_seq1	320	121	POLR3B	DNA-directed RNA polymerase III subunit C2	GO:0005654(nucleoplasm);GO:0003677(DNA binding);GO:0003899(DNA-directed RNA polymerase activity);GO:0046872(metal ion binding);GO:0032549(ribonucleoside binding);GO:0045087(innate immune response);GO:0045089(positive regulation of innate immune response);GO:0032728(positive regulation of interferon-beta production);GO:0009615(response to virus);GO:0006386(termination of RNA polymerase III transcr…	[K] Transcription	K03021	ko00230(Purine metabolism);ko00240(Pyrimidine metabolism);ko03020(RNA polymerase);ko04623(Cytosolic DNA-sensing pathway)	0	0	9.22	0	0	0.38	5.94	0.8	0	0.72
comp2918_c0	comp2918_c0_seq1	379	180	-	-	-	-	-	-	0	0	0	0.84	2.3	2.34	5.93	0.94	4.77	1.33
comp38601_c0	comp38601_c0_seq1	237	45.49	-	exosome complex component RRP4	-	[A] RNA processing and modification	K03679	ko03018(RNA degradation)	0	0	8.62	0	1.67	3.76	5.93	0	3.93	4.8
comp34170_c0	comp34170_c0_seq1	290	91.14	-	-	-	-	-	-	0	0	0.13	0	1.67	1.25	5.92	4.24	0	1.32
comp247552_c0	comp247552_c0_seq1	438	239	-	-	-	-	-	-	0	0	1.85	1.27	1.82	0.67	5.92	2.52	0	0.5
comp200241_c0	comp200241_c0_seq1	211	28.47	At4g39110	interleukin-1 receptor-associated kinase 4	GO:0009507(chloroplast);GO:0016021(integral to membrane);GO:0005524(ATP binding);GO:0004674(protein serine/threonine kinase activity)	[T] Signal transduction mechanisms	K04733	ko04210(Apoptosis);ko04620(Toll-like receptor signaling pathway);ko04722(Neurotrophin signaling pathway);ko05140(Leishmaniasis);ko05142(Chagas disease)	0	0	22.82	0	4.2	4.4	5.92	1.7	0	14.56
comp244790_c0	comp244790_c0_seq1	229	39.82	-	-	-	-	-	-	0	0	0	5.39	6.01	5.72	5.92	0	2.39	7.4
comp290312_c0	comp290312_c0_seq1	229	39.82	-	-	-	-	-	-	0	0	5.85	12.36	1.09	3.43	5.92	0	0	4.93
comp314895_c0	comp314895_c0_seq1	252	57.06	-	-	-	-	-	-	0	0	8.16	2.21	0	4.39	5.91	3.59	4.18	4.59
comp795_c0	comp795_c0_seq1	252	57.06	-	-	-	-	-	-	0	0	4.3	9.29	0	3.2	5.91	0	2.51	2.29
comp3945_c0	comp3945_c0_seq1	232	41.9	-	-	-	-	-	-	0	0	1.17	0	2.85	4.9	5.9	0.86	0	7.29
comp306015_c0	comp306015_c0_seq1	245	51.51	-	-	-	-	-	-	0	0	0	5.39	0	0.66	5.89	0	0.23	0.42
comp42094_c0	comp42094_c0_seq1,comp42094_c0_seq2	233	34.37	-	-	-	-	-	-	0	0	31	13.2	4.91	6.6	5.88	0	16.44	0
comp220779_c0	comp220779_c0_seq1	208	26.77	-	-	-	-	-	-	0	0	0.46	0.47	0.41	5.96	5.87	11.72	15.57	0
comp321841_c0	comp321841_c0_seq1	266	68.9	-	-	-	[C] Energy production and conversion	-	-	0	0	7.47	3.66	1.89	1.49	5.87	2.45	3.29	1.11
comp33122_c0	comp33122_c0_seq1	320	121	-	-	-	-	-	-	0	0	7.19	11.16	1.26	0	5.85	15.96	0	0
comp383695_c0	comp383695_c0_seq1	201	23.03	-	-	-	-	-	-	0	0	0	1.1	1.89	0	5.85	13.62	0	0
comp41121_c0	comp41121_c0_seq1	224	36.47	-	-	-	-	-	-	0	0	4.37	8.3	3.28	6.56	5.85	11.25	17.96	0
comp503782_c0	comp503782_c0_seq1	224	36.47	-	-	-	-	-	-	0	0	19.49	0	3.88	0	5.85	4.63	0	0
comp185503_c0	comp185503_c0_seq1	283	84.42	-	-	-	-	-	-	0	0	11.62	0	16.1	3.91	5.85	3	6.35	2.2
comp453373_c0	comp453373_c0_seq1	221	34.54	-	-	-	-	-	-	0	0	3.55	0	4.72	0	5.85	0	0	0
comp30266_c0	comp30266_c0_seq1,comp30266_c0_seq2	255	49.91	XTH20	xyloglucan:xyloglucosyl transferase	GO:0048046(apoplast);GO:0005618(cell wall);GO:0004553(hydrolase activity, hydrolyzing O-glycosyl compounds);GO:0016762(xyloglucan:xyloglucosyl transferase activity);GO:0007047(cellular cell wall organization);GO:0006073(cellular glucan metabolic process)	-	K08235	-	0	0	20.59	0.42	3.18	2.64	5.85	0	0	3.14
comp33209_c0	comp33209_c0_seq1	221	34.54	-	-	-	-	-	-	0	0	3.55	0	2.2	11.88	5.85	0	19.32	9.16
comp38701_c0	comp38701_c0_seq1,comp38701_c0_seq2	259	50.47	-	-	-	-	-	-	0	0	10.59	0	1.72	2.18	5.85	0	8.34	0
comp17611_c0	comp17611_c0_seq1	227	38.47	-	-	-	-	-	-	0	0	0	3.94	1.7	2.96	5.84	0	10.22	1.13
comp384643_c0	comp384643_c0_seq1	243	49.97	-	-	-	-	-	-	0	0	11.28	0	0	0.46	5.84	0	0	0
comp29420_c0	comp29420_c0_seq1	215	30.82	-	-	-	-	-	-	0	0	10.74	1.64	4.94	3.7	5.83	7.05	7.73	3.54
comp69706_c1	comp69706_c1_seq1	238	46.22	-	-	-	-	-	-	0	0	0.27	2.73	0.71	3.45	5.83	3.92	8.25	0
comp24485_c0	comp24485_c0_seq1	253	57.88	-	-	-	-	-	-	0	0	11.44	4.58	0.56	4.33	5.82	7.92	0.41	6.03
comp28052_c1	comp28052_c1_seq1	253	57.88	-	-	-	-	-	-	0	0	3.6	0	5.64	0	5.82	0	0	0
comp423159_c0	comp423159_c0_seq1	269	71.55	-	-	-	-	-	-	0	0	0	0.35	0	2.55	5.81	0	4.99	0.15
comp36586_c0	comp36586_c0_seq1	408	209	-	-	-	-	-	-	0	0	1.23	2.66	3.12	1.85	5.8	5.31	6.73	1.04
comp51326_c0	comp51326_c0_seq1	212	29.05	-	-	-	-	-	-	0	0	10.55	0	0	1.96	5.8	1.66	6.97	2.63
comp578823_c0	comp578823_c0_seq1	212	29.05	-	-	-	-	-	-	0	0	7.17	0	2.62	2.75	5.8	0	3.69	8.26
comp18489_c0	comp18489_c0_seq1	233	42.61	-	-	-	-	-	-	0	0	0	9.18	0	4.81	5.8	0	8.67	0
comp5537_c0	comp5537_c0_seq1	251	56.26	-	-	-	-	-	-	0	0	4.36	3.59	4.25	3.04	5.79	13.94	4.45	3.1
comp25739_c0	comp25739_c0_seq1	298	99	-	-	-	-	-	-	0	0	1.11	3.57	14.61	1.38	5.79	6.09	3.97	1.32
comp46743_c0	comp46743_c0_seq1	391	192	-	-	-	-	-	-	0	0	0	0.26	4.19	2.67	5.79	0	8.31	0
comp293646_c0	comp293646_c0_seq1	265	68.02	-	-	-	-	-	-	0	0	11.53	0.56	1.28	4.02	5.78	5.85	4.38	4.81
comp64828_c0	comp64828_c0_seq1	244	50.74	-	-	-	-	-	-	0	0	9.18	2.74	3	6.74	5.76	7.13	12.68	6.45
comp39075_c0	comp39075_c0_seq1	222	35.18	-	-	-	-	-	-	0	0	17.08	1.08	5.87	1.94	5.75	0	0.68	4.65
comp815213_c0	comp815213_c0_seq1	272	74.24	ALMT1	-	GO:0016021(integral to membrane);GO:0005886(plasma membrane);GO:0005216(ion channel activity);GO:0010044(response to aluminum ion)	[R] General function prediction only	-	-	0	0	0	2.72	4.98	0.61	5.75	0	0	0
comp390854_c0	comp390854_c0_seq1	222	35.18	-	-	-	-	-	-	0	0	8.36	0	0	3.24	5.75	0	5.76	0
comp263764_c0	comp263764_c0_seq1	228	39.14	-	-	-	-	-	-	0	0	13.47	2.58	0.56	3.2	5.74	17.88	3.35	2.23
comp8609_c0	comp8609_c0_seq1	228	39.14	-	-	-	-	K00517	ko00361(gamma-Hexachlorocyclohexane degradation);ko00626(Naphthalene and anthracene degradation);ko00903(Limonene and pinene degradation);ko00945(Stilbenoid, diarylheptanoid and gingerol biosynthesis)	0	0	0	0.97	0	3.49	5.74	8.63	8.52	1.39
comp349182_c0	comp349182_c0_seq1	261	64.57	RBR1	-	GO:0005634(nucleus);GO:0007049(cell cycle);GO:0051726(regulation of cell cycle);GO:0006355(regulation of transcription, DNA-dependent);GO:0006351(transcription, DNA-dependent)	[D] Cell cycle control, cell division, chromosome partitioning	-	-	0	0	0	5.86	1.85	1.94	5.74	3.18	5.54	2.7
comp11387_c0	comp11387_c0_seq1	228	39.14	-	-	-	-	-	-	0	0	16.28	0.32	2.78	0	5.74	0	0	0
comp389591_c0	comp389591_c0_seq1	219	33.27	-	-	-	-	-	-	0	0	8.84	6.83	0	3.43	5.74	0	6.44	0
comp2081_c0	comp2081_c0_seq1	289	90.17	-	-	-	-	-	-	0	0	2.31	0	4.22	4.42	5.73	0	4.76	7.99
comp441511_c0	comp441511_c0_seq1	202	23.55	-	-	-	-	-	-	0	0	16.14	0	2.31	0	5.72	9.22	0	0
comp33165_c0	comp33165_c0_seq1	259	62.86	BHLH84	-	GO:0005634(nucleus);GO:0003677(DNA binding);GO:0006355(regulation of transcription, DNA-dependent);GO:0006351(transcription, DNA-dependent)	-	-	-	0	0	12.67	4.82	0.17	2.18	5.72	2.88	0	7.29
comp14624_c0	comp14624_c0_seq1	281	82.54	-	-	-	-	-	-	0	0	3.12	0	0	1.93	5.72	0.15	4.19	1.32
comp250190_c0	comp250190_c0_seq1	307	108	FH5	-	GO:0003779(actin binding);GO:0004721(phosphoprotein phosphatase activity);GO:0030036(actin cytoskeleton organization)	-	-	-	0	0	0	1.05	7.25	2.64	5.72	0.11	2.98	2.83
comp440717_c0	comp440717_c0_seq1	231	41.21	-	-	-	-	-	-	0	0	6.54	0	7.39	0	5.72	0	0	0
comp351446_c0	comp351446_c0_seq1	202	23.55	-	-	-	-	-	-	0	0	0	19.29	6.47	2.42	5.72	0	0	8.34
comp6061_c0	comp6061_c0_seq1	216	31.43	-	-	-	-	-	-	0	0	13.26	0	1.38	0	5.72	0	6.82	1.39
comp300424_c0	comp300424_c0_seq1	202	23.55	-	-	-	-	-	-	0	0	0.52	0	0	7.26	5.72	0	31.36	0
comp423592_c0	comp423592_c0_seq1	206	25.67	-	-	-	-	-	-	0	0	9.07	0	2.54	0.89	5.69	0	0	0
comp48808_c0	comp48808_c0_seq1	237	45.49	-	-	-	-	-	-	0	0	0	1.94	0	3.26	5.68	11.14	7.33	0
comp380664_c0	comp380664_c0_seq1	273	75.15	-	-	-	-	-	-	0	0	6.85	6.05	0.87	0	5.68	0	0	0
comp10357_c0	comp10357_c0_seq1	290	91.14	RGA2	-	GO:0005524(ATP binding);GO:0006915(apoptosis);GO:0006952(defense response)	-	-	-	0	0	5.11	3.46	5.13	1.75	5.67	16.55	0	4.31
comp48076_c0	comp48076_c0_seq1	292	93.08	-	-	-	-	-	-	0	0	4.74	5.83	1.64	0.98	5.67	5.32	4.1	0
comp9333_c0	comp9333_c0_seq1	271	73.34	-	-	-	-	-	-	0	0	5.52	0.34	21.35	0.62	5.67	0	1.3	0
comp2804_c0	comp2804_c0_seq1	370	171	-	-	-	-	-	-	0	0	0.57	0	0.19	1.27	5.65	5.86	2.23	1.79
comp359006_c0	comp359006_c0_seq1	226	37.8	-	-	-	-	-	-	0	0	0	0.33	11.8	0.9	5.65	4.47	0	3.46
comp43810_c0	comp43810_c0_seq1	229	39.82	SD22	-	GO:0016021(integral to membrane);GO:0044459(plasma membrane part);GO:0005524(ATP binding);GO:0005516(calmodulin binding);GO:0004674(protein serine/threonine kinase activity);GO:0004872(receptor activity);GO:0005529(sugar binding);GO:0048544(recognition of pollen)	-	-	-	0	0	12.31	0	7.65	5.72	5.64	2.73	17.65	1.1
comp14287_c0	comp14287_c0_seq1	210	27.9	-	-	-	-	-	-	0	0	18.01	6.78	9.74	1.63	5.64	0	0	5.48
comp470021_c0	comp470021_c0_seq1	229	39.82	SUS6	sucrose synthase	-	[M] Cell wall/membrane/envelope biogenesis	K00695	ko00500(Starch and sucrose metabolism)	0	0	7.69	0.63	2.46	1.43	5.64	0	1.79	1.92
comp16757_c0	comp16757_c0_seq1	220	33.9	-	-	-	-	-	-	0	0	7.95	0	1.28	0	5.63	0	0.35	0
comp52306_c0	comp52306_c0_seq1	303	104	-	-	-	-	-	-	0	0	3.54	0.85	5.44	1.86	5.62	2.9	6.41	2.52
comp37284_c0	comp37284_c0_seq1	265	68.02	-	-	-	-	-	-	0	0	11.17	3.15	2.08	0.84	5.61	7.98	0	2.25
comp303114_c0	comp303114_c0_seq1	258	62.02	-	-	-	-	-	-	0	0	2.96	0	1.4	0.74	5.61	0	1.73	0.18
comp423471_c0	comp423471_c0_seq1	217	32.04	-	-	-	-	-	-	0	0	6.5	0	0.34	0	5.61	0	0	0
comp278233_c0	comp278233_c0_seq1	217	32.04	-	-	-	-	-	-	0	0	28.7	0	0	2.85	5.61	0	7.44	0
comp202761_c0	comp202761_c0_seq1	203	24.07	-	-	-	-	-	-	0	0	9.17	0	10.39	1.89	5.6	3.51	5.94	4.99
comp283649_c0	comp283649_c0_seq1	203	24.07	-	-	-	-	-	-	0	0	33.1	0	3.16	1.89	5.6	0	3.96	3.63
comp289721_c0	comp289721_c0_seq1	285	86.32	-	ubiquitin C	GO:0005737(cytoplasm);GO:0005634(nucleus)	[O] Posttranslational modification, protein turnover, chaperones ;[R] General function prediction only	K08770	ko03320(PPAR signaling pathway)	0	0	12.78	0.58	0.76	0.79	5.6	0	2.76	0.88
comp279678_c0	comp279678_c0_seq1	444	245	-	-	-	-	-	-	0	0	2.7	0	3.06	0.74	5.59	0	2.72	0.53
comp45055_c0	comp45055_c0_seq1	270	72.44	SLR1	-	GO:0005634(nucleus);GO:0009740(gibberellic acid mediated signaling pathway);GO:0006355(regulation of transcription, DNA-dependent);GO:0006351(transcription, DNA-dependent)	-	-	-	0	0	4.23	2.61	8.41	7.24	5.58	9.49	22.86	1.51
comp319182_c0	comp319182_c0_seq1	256	60.35	CRK23	-	GO:0016021(integral to membrane);GO:0005524(ATP binding);GO:0004674(protein serine/threonine kinase activity);GO:0004872(receptor activity)	-	-	-	0	0	0	3.35	0	5.85	5.58	8.6	2.76	5.06
comp253907_c0	comp253907_c0_seq1	214	30.23	-	-	-	-	-	-	0	0	0	0.83	0.72	10.18	5.57	8.38	21.28	0
comp31945_c0	comp31945_c0_seq1	312	113	-	-	-	-	-	-	0	0	17.46	3.02	10.68	4.03	5.57	1.5	4.53	12.07
comp16601_c0	comp16601_c0_seq1	207	26.22	-	-	-	-	-	-	0	0	5.61	0	2.9	3.04	5.57	0	8.63	0
comp531040_c0	comp531040_c0_seq1	207	26.22	-	-	-	-	-	-	0	0	20.1	0	1.24	1.74	5.57	0	0	4.58
comp17268_c0	comp17268_c0_seq1	207	26.22	WAKL17	-	GO:0016021(integral to membrane);GO:0005886(plasma membrane);GO:0005524(ATP binding);GO:0005509(calcium ion binding);GO:0004674(protein serine/threonine kinase activity)	-	-	-	0	0	0	7.7	0.41	0	5.57	0	0	0
comp373049_c0	comp373049_c0_seq1	231	41.21	-	-	-	-	-	-	0	0	8.07	0	0.16	0	5.57	0	0	0
comp39908_c0	comp39908_c0_seq1	207	26.22	PERK2	ATP-dependent RNA helicase	GO:0016021(integral to membrane);GO:0005886(plasma membrane);GO:0005524(ATP binding);GO:0004674(protein serine/threonine kinase activity);GO:0004872(receptor activity)	[T] Signal transduction mechanisms	K11594	ko04622(RIG-I-like receptor signaling pathway)	0	0	3.74	0	0	0.43	5.57	0	0	0
comp369278_c0	comp369278_c0_seq1	241	48.46	ETO1	-	GO:0030674(protein binding, bridging);GO:0009873(ethylene mediated signaling pathway);GO:0043161(proteasomal ubiquitin-dependent protein catabolic process);GO:0010364(regulation of ethylene biosynthetic process);GO:2000069(regulation of post-embryonic root development);GO:0017145(stem cell division);GO:0010182(sugar mediated signaling pathway)	-	-	-	0	0	0	1.56	6.73	6.35	5.56	2.74	3.69	8.11
comp41599_c0	comp41599_c0_seq1	249	54.65	-	-	-	-	-	-	0	0	16.6	9.24	1.79	1.04	5.55	9.49	0.87	3
comp58297_c0	comp58297_c0_seq1	230	40.51	-	-	-	-	-	-	0	0	5.45	17.99	4.17	1.61	5.55	2.72	0.29	6.74
comp188633_c0	comp188633_c0_seq1	264	67.15	-	-	-	-	-	-	0	0	9.31	14.47	0	1.36	5.52	22.28	0.35	0.65
comp21987_c0	comp21987_c0_seq1	211	28.47	-	-	-	-	-	-	0	0	18.51	0	3.44	1.6	5.52	5.93	6.28	0.77
comp208513_c0	comp208513_c0_seq1	236	44.76	-	-	-	-	-	-	0	0	0.82	4.79	0	6.62	5.52	0.54	11.18	4.88
comp301309_c0	comp301309_c0_seq1	236	44.76	-	-	-	-	-	-	0	0	1.1	0.56	4.62	4.33	5.52	0	13.57	1.95
comp545281_c0	comp545281_c0_seq1	211	28.47	-	-	-	-	-	-	0	0	4.31	0	2.29	0	5.52	0	0	0.77
comp11337_c0	comp11337_c0_seq1	218	32.65	-	-	-	-	-	-	0	0	8.63	4.25	0	3.49	5.5	5.91	0	5.35
comp31536_c0	comp31536_c0_seq1	1191	992	-	-	-	-	K00924	-	0	0	4.55	1.87	7.62	3.5	5.5	3.33	2.43	7.41
comp221497_c0	comp221497_c0_seq1	297	98.01	-	-	-	-	-	-	0	0	5.5	1.93	0	2.67	5.5	0	1.58	6.01
comp21238_c0	comp21238_c0_seq1	247	53.07	-	-	-	-	-	-	0	0	3.46	0	0	1.93	5.5	0	0	3.91
comp31071_c0	comp31071_c0_seq1	218	32.65	-	-	-	-	-	-	0	0	9.76	9.66	0	0.7	5.5	0	2.19	0.33
comp46880_c0	comp46880_c0_seq1,comp46880_c0_seq2	520	307.24	-	-	-	-	-	-	0	0	5.58	0.28	10.76	6.19	5.49	3.76	8.46	7.34
comp31912_c0	comp31912_c0_seq1	293	94.06	-	-	-	-	-	-	0	0	3	6.17	6.94	2.42	5.49	1.92	1.65	6.38
comp293546_c0	comp293546_c0_seq1	242	49.21	-	-	-	-	-	-	0	0	0	10.26	0.66	5.56	5.48	3.68	5.08	6.43
comp362163_c0	comp362163_c0_seq1	289	90.17	-	-	-	-	-	-	0	0	5.44	0	0.72	0	5.48	1.61	0	0
comp34857_c0	comp34857_c0_seq1	215	30.82	At1g56130	protein-serine/threonine kinase	GO:0016021(integral to membrane);GO:0005886(plasma membrane);GO:0005524(ATP binding);GO:0004674(protein serine/threonine kinase activity);GO:0004872(receptor activity)	-	K08286	-	0	0	26.64	8.6	6.35	1.48	5.47	9.79	0	9.56
comp289466_c0	comp289466_c0_seq1	215	30.82	-	-	-	-	-	-	0	0	0	0.82	4.23	2.22	5.47	8.61	7.34	0
comp472428_c0	comp472428_c0_seq1	215	30.82	-	-	-	-	-	-	0	0	21.47	0	4.23	0	5.47	0	0	0
comp39841_c0	comp39841_c0_seq1	260	63.71	-	-	-	-	-	-	0	0	12.89	0	0.17	0.36	5.47	0	0	0.34
comp257790_c0	comp257790_c0_seq1	234	43.32	-	-	-	-	-	-	0	0	15	12.23	2.76	1.84	5.45	7.8	0	0
comp231705_c0	comp231705_c0_seq1	225	37.13	-	-	-	-	-	-	0	0	0	0.68	5.86	7.06	5.45	0	0	14.11
comp29222_c0	comp29222_c0_seq1	272	74.24	-	-	-	-	-	-	0	0	0	4.76	1.17	1.54	5.45	0	5.46	0
comp635587_c0	comp635587_c0_seq1	234	43.32	-	-	-	-	-	-	0	0	0	1.46	0.75	0	5.45	0	0	0
comp531859_c0	comp531859_c0_seq1	231	41.21	-	-	-	-	-	-	0	0	11.3	0	0	2.77	5.45	0	0	3.18
comp584049_c0	comp584049_c0_seq1	228	39.14	-	-	-	-	-	-	0	0	0	4.51	0	2.33	5.45	0	4.87	1.67
comp311870_c0	comp311870_c0_seq1	208	26.77	-	-	-	-	-	-	0	0	10.53	0	0	2.13	5.45	0	0	4.89
comp368536_c0	comp368536_c0_seq1	225	37.13	-	-	-	-	-	-	0	0	7.92	0.34	0	0.31	5.45	0	0	2.06
comp306246_c0	comp306246_c0_seq1	222	35.18	-	-	-	-	-	-	0	0	0	2.51	16.08	2.92	5.43	4.8	5.42	7.14
comp459494_c0	comp459494_c0_seq1	212	29.05	-	-	-	-	-	-	0	0	7.17	0.43	0	2.35	5.41	10.8	4.1	1.5
comp26200_c0	comp26200_c0_seq1	212	29.05	-	-	-	-	-	-	0	0	17.72	0.43	13.1	2.75	5.41	1.25	2.46	4.88
comp389643_c0	comp389643_c0_seq1	219	33.27	-	-	-	-	-	-	0	0	8.47	4.55	0	3.08	5.4	5.08	0	8.85
comp367315_c0	comp367315_c0_seq1	251	56.26	-	-	-	-	-	-	0	0	14.82	5.61	1.55	0.2	5.39	0	0	1.75
comp362852_c0	comp362852_c0_seq1	297	98.01	-	-	-	-	-	-	0	0	0	0.13	1.33	1.98	5.39	0	8.63	0
comp34870_c0	comp34870_c0_seq1	368	169	BAG1	-	-	[T] Signal transduction mechanisms	-	-	0	0	3.05	1.87	4.7	1.01	5.38	2.93	2.61	0.19
comp26420_c0	comp26420_c0_seq1	320	121	-	-	-	-	-	-	0	0	11.85	11.68	1.98	3.11	5.38	1	0.2	5.86
comp401671_c0	comp401671_c0_seq1	266	68.9	CCX1	-	-	[P] Inorganic ion transport and metabolism	-	-	0	0	1.07	2.01	9.79	3.64	5.38	0	2.94	7.13
comp278810_c0	comp278810_c0_seq1	201	23.03	-	-	-	-	-	-	0	0	0	4.93	0	0.49	5.36	16.24	1.55	2.84
comp284776_c0	comp284776_c0_seq1	205	25.13	-	-	-	-	-	-	0	0	0	5.52	17.74	2.27	5.36	9.12	0	14.33
comp8685_c0	comp8685_c0_seq1	216	31.43	-	-	-	-	-	-	0	0	11.7	0.4	3.81	2.54	5.36	0	7.2	0
comp655_c0	comp655_c0_seq1	216	31.43	-	-	-	-	-	-	0	0	0	0.8	1.04	3.99	5.36	0	6.82	0.69
comp245454_c0	comp245454_c0_seq1	216	31.43	-	-	-	-	-	-	0	0	0	5.62	1.04	3.63	5.36	0	12.13	0
comp33789_c0	comp33789_c0_seq1	205	25.13	-	-	-	-	-	-	0	0	26.34	17.07	0	0.45	5.36	0	1.42	0
comp295855_c0	comp295855_c0_seq1	238	46.22	-	-	-	-	-	-	0	0	6.9	3.28	0	4.44	5.35	4.7	8.25	0
comp5748_c0	comp5748_c0_seq1	278	79.74	-	-	-	-	-	-	0	0	3.38	3.8	0.68	0	5.35	2.12	0.15	0
comp289966_c0	comp289966_c0_seq1	209	27.33	LECRK56	DNA (cytosine-5-)-methyltransferase	GO:0016021(integral to membrane);GO:0005886(plasma membrane);GO:0005524(ATP binding);GO:0004674(protein serine/threonine kinase activity);GO:0004872(receptor activity);GO:0005529(sugar binding)	-	K00558	ko00270(Cysteine and methionine metabolism)	0	0	0	8.31	1.99	0	5.34	11.48	0	0
comp300726_c0	comp300726_c0_seq1	276	77.89	-	-	-	-	-	-	0	0	5.19	4.05	0	0.15	5.34	10.53	0	0.84
comp289598_c0	comp289598_c0_seq1	420	221	-	-	-	-	-	-	0	0	3	0	0	0.72	5.34	2.78	1.4	0
comp302474_c0	comp302474_c0_seq1	249	54.65	-	-	-	-	-	-	0	0	8.97	0	0	1.04	5.34	0.22	3.92	0
comp328335_c0	comp328335_c0_seq1	223	35.82	-	-	-	-	-	-	0	0	15.4	0	5.77	0	5.33	0	0	0
comp30127_c0	comp30127_c0_seq1	244	50.74	-	-	-	-	-	-	0	0	1.21	2.49	10.93	0.9	5.31	23.31	3.52	1.94
comp33881_c0	comp33881_c0_seq1	244	50.74	-	-	-	-	-	-	0	0	0.97	11.19	2.79	2.92	5.31	13.08	5.87	1.29
comp256932_c0	comp256932_c0_seq1	213	29.64	-	-	-	-	-	-	0	0	0	2.13	0	9.23	5.31	6.11	24.52	0.37
comp378369_c0	comp378369_c0_seq1	244	50.74	-	-	-	-	-	-	0	0	5.07	7.46	3.64	2.7	5.31	3.57	1.41	4.09
comp663162_c0	comp663162_c0_seq1	213	29.64	-	-	-	[A] RNA processing and modification ;[T] Signal transduction mechanisms	-	-	0	0	0	4.26	3.67	4.23	5.31	2.44	2.01	0
comp287343_c0	comp287343_c0_seq1	213	29.64	-	-	-	-	-	-	0	0	13.24	1.7	2.2	0.38	5.31	0	0.4	0
comp459490_c0	comp459490_c0_seq1	309	110	-	-	-	-	-	-	0	0	5.13	1.61	0.79	1.24	5.31	0	0	2.58
comp276239_c0	comp276239_c0_seq1	247	53.07	-	-	-	-	-	-	0	0	0.46	3.8	4.51	7.52	5.29	0	2.24	14.39
comp33915_c0	comp33915_c0_seq1	286	87.28	-	-	-	-	-	-	0	0	2.39	7.95	6.98	3.79	5.28	9.54	3.28	4.38
comp46070_c0	comp46070_c0_seq1	561	362	-	-	-	-	-	-	0	0	1.59	0.17	7.75	3.59	5.28	0.73	10.76	0.3
comp385563_c0	comp385563_c0_seq1	230	40.51	-	-	-	-	-	-	0	0	0	2.49	0	0.84	5.27	12.21	3.23	3.23
comp325970_c0	comp325970_c0_seq1	233	42.61	-	-	-	-	-	-	0	0	12.95	0	0	1.07	5.27	6.23	0	1.02
comp24261_c0	comp24261_c0_seq1	284	85.37	-	-	-	-	-	-	0	0	2.15	13.01	1.53	5.87	5.26	0	6	6.65
comp430756_c0	comp430756_c0_seq1	239	46.96	-	-	-	-	-	-	0	0	4.18	0	0.46	1.94	5.26	0	1.52	0
comp10780_c0	comp10780_c0_seq1	206	25.67	-	-	-	-	-	-	0	0	37.24	0	2.12	1.33	5.25	0	1.39	3.83
comp621522_c0	comp621522_c0_seq1	206	25.67	-	-	-	-	-	-	0	0	10.5	1.97	0.42	2.66	5.25	0	6.5	0
comp363139_c0	comp363139_c0_seq1	268	70.66	-	-	-	-	-	-	0	0	2.43	0	0	2.42	5.25	0	5.56	0.62
comp287342_c0	comp287342_c0_seq1	224	36.47	-	-	-	-	-	-	0	0	0	0.35	0.3	0	5.24	16.54	0	0
comp46410_c0	comp46410_c0_seq1	484	285	-	-	-	-	-	-	0	0	2.06	0	0.04	1.96	5.24	0.04	5.14	0.31
comp28388_c0	comp28388_c0_seq1,comp28388_c0_seq2	349	116.12	-	-	-	-	-	-	0	0	3.6	0	0.29	0.68	5.23	6.26	0.32	2.47
comp21223_c0	comp21223_c0_seq1	266	68.9	-	-	-	-	-	-	0	0	0	1.47	1.74	0.99	5.22	0.53	0	0
comp4365_c0	comp4365_c0_seq1	214	30.23	-	-	-	-	-	-	0	0	19.47	0	5.04	0	5.2	4.39	0	0
comp318399_c0	comp318399_c0_seq1	214	30.23	BGLU7	beta-glucosidase	GO:0005576(extracellular region);GO:0047668(amygdalin beta-glucosidase activity);GO:0033907(beta-D-fucosidase activity);GO:0004565(beta-galactosidase activity);GO:0080083(beta-gentiobiose beta-glucosidase activity);GO:0047701(beta-L-arabinosidase activity);GO:0004567(beta-mannosidase activity);GO:0080079(cellobiose glucosidase activity);GO:0042973(glucan endo-1,3-beta-D-glucosidase activity);GO:0…	[G] Carbohydrate transport and metabolism	K05350	ko00460(Cyanoamino acid metabolism);ko00500(Starch and sucrose metabolism);ko00940(Phenylpropanoid biosynthesis)	0	0	0	11.69	9.35	1.13	5.2	3.19	1.97	0
comp52540_c0	comp52540_c0_seq1	510	311	-	-	-	[R] General function prediction only	-	-	0	0	1.26	0.08	11.78	0.4	5.2	0	0.42	0.95
comp444624_c0	comp444624_c0_seq1	221	34.54	-	-	-	-	-	-	0	0	6.74	0	6.61	0.33	5.2	0	0.34	0
comp389621_c0	comp389621_c0_seq1	294	95.04	-	-	-	-	-	-	0	0	2.84	0	0.69	0.96	5.2	0	0.75	2.07
comp205012_c0	comp205012_c0_seq1	283	84.42	-	-	-	-	-	-	0	0	8.86	9.72	7.73	4.18	5.19	8.58	7.34	3.88
comp551588_c0	comp551588_c0_seq1	264	67.15	-	-	-	-	-	-	0	0	6.21	0	0	1.36	5.19	1.98	3.9	0
comp24931_c0	comp24931_c0_seq1	276	77.89	-	-	-	-	-	-	0	0	8.18	5.99	4.75	4.68	5.19	0	0.92	8.27
comp19794_c0	comp19794_c0_seq1,comp19794_c0_seq2	228	32.99	-	-	-	-	-	-	0	0	14.89	0	0	5.77	5.17	11.24	5.23	8.84
comp325222_c0	comp325222_c0_seq1	281	82.54	-	-	-	-	-	-	0	0	0	1.99	0	2.9	5.17	3.36	5.2	1.98
comp189052_c0	comp189052_c0_seq1	349	150	-	-	-	-	-	-	0	0	12.5	5.72	6.09	2.89	5.17	1.45	0	3.27
comp253789_c0	comp253789_c0_seq1	228	39.14	-	-	-	-	-	-	0	0	0	10.96	0.28	0	5.17	0	0	0
comp51283_c0	comp51283_c0_seq1	267	69.78	-	-	-	-	-	-	0	0	4.57	0	2.03	2.61	5.15	1.38	8.88	0.47
comp350936_c0	comp350936_c0_seq1	225	37.13	-	-	-	-	-	-	0	0	0	6.12	4.69	0	5.14	0	0	0
comp543977_c0	comp543977_c0_seq1	207	26.22	-	-	-	-	-	-	0	0	7.95	0	0	0.43	5.14	0	0	3.75
comp4703_c0	comp4703_c0_seq1	315	116	-	-	-	-	-	-	0	0	6.45	0.11	5.91	1.67	5.13	3.74	4.01	3.39
comp396976_c0	comp396976_c0_seq1	284	85.37	-	-	-	-	-	-	0	0	7.18	0	3.69	0	5.13	0	0	0
comp303448_c0	comp303448_c0_seq1	350	151	-	-	-	-	-	-	0	0	0.08	0.5	1.58	1.89	5.13	0	0.63	4.77
comp401061_c0	comp401061_c0_seq1	348	149	-	-	-	-	-	-	0	0	4.2	0	0.66	0	5.13	0	0	0
comp32246_c0	comp32246_c0_seq1,comp32246_c0_seq2	316	86.64	-	-	-	-	-	-	0	0	2.62	0.22	2.1	2.37	5.12	0.72	5.16	2.24
comp2539_c0	comp2539_c0_seq1	222	35.18	Os06g0247900	endoglucanase	GO:0005576(extracellular region);GO:0008810(cellulase activity);GO:0007047(cellular cell wall organization);GO:0030245(cellulose catabolic process)	-	K01179	ko00500(Starch and sucrose metabolism)	0	0	0.35	15.07	14.53	11.34	5.11	15.09	18.63	13.34
comp43762_c0	comp43762_c0_seq1	222	35.18	-	-	-	-	-	-	0	0	0	1.79	0	2.92	5.11	3.77	9.14	0
comp206407_c0	comp206407_c0_seq1	222	35.18	-	-	-	-	-	-	0	0	33.8	16.86	5.26	2.59	5.11	0	4.74	0.93
comp3837_c0	comp3837_c0_seq1	222	35.18	-	-	-	-	-	-	0	0	0	10.76	4.64	0.32	5.11	0	0	0.31
comp207387_c0	comp207387_c0_seq1	255	59.52	LECRK61	protein kinase, cGMP-dependent	GO:0016021(integral to membrane);GO:0005886(plasma membrane);GO:0005524(ATP binding);GO:0004674(protein serine/threonine kinase activity);GO:0004872(receptor activity);GO:0005529(sugar binding)	[D] Cell cycle control, cell division, chromosome partitioning ;[K] Transcription ;[L] Replication, recombination and repair	K07376	ko04540(Gap junction);ko04730(Long-term depression);ko04740(Olfactory transduction)	0	0	29.04	5.51	1.46	0	5.1	11.76	0	0
comp48308_c0	comp48308_c0_seq1	215	30.82	-	-	-	-	-	-	0	0	8.35	4.5	14.82	0.37	5.1	4.7	0	0.35
comp350975_c0	comp350975_c0_seq1	235	44.04	HXK3	hexokinase	GO:0016021(integral to membrane);GO:0005741(mitochondrial outer membrane);GO:0005524(ATP binding);GO:0004396(hexokinase activity);GO:0006096(glycolysis)	[G] Carbohydrate transport and metabolism	K00844	ko00010(Glycolysis / Gluconeogenesis);ko00051(Fructose and mannose metabolism);ko00052(Galactose metabolism);ko00500(Starch and sucrose metabolism);ko00520(Amino sugar and nucleotide sugar metabolism);ko00521(Streptomycin biosynthesis);ko00524(Butirosin and neomycin biosynthesis);ko04910(Insulin signaling pathway);ko04930(Type II diabetes mellitus)	0	0	0	6.88	0	2.07	5.1	4.66	8.12	0.25
comp371059_c0	comp371059_c0_seq1	235	44.04	-	-	-	-	-	-	0	0	13.36	0	0	1.29	5.1	3.29	0	3.47
comp310404_c0	comp310404_c0_seq1	215	30.82	-	heat shock 70kDa protein 1/8	-	-	K03283	ko03040(Spliceosome);ko04010(MAPK signaling pathway);ko04144(Endocytosis);ko04612(Antigen processing and presentation)	0	0	0.4	2.46	11.64	3.7	5.1	1.57	11.98	0
comp237466_c0	comp237466_c0_seq1	296	97.02	-	-	-	-	-	-	0	0	0	2.34	0	2.7	5.09	3.61	7.98	1.8
comp471810_c0	comp471810_c0_seq1	232	41.9	pol	-	GO:0004190(aspartic-type endopeptidase activity);GO:0003677(DNA binding);GO:0004519(endonuclease activity);GO:0003723(RNA binding);GO:0003964(RNA-directed DNA polymerase activity);GO:0015074(DNA integration);GO:0006278(RNA-dependent DNA replication)	[R] General function prediction only	-	-	0	0	16.97	0	0	2.99	5.09	0.29	0	7.81
comp449784_c0	comp449784_c0_seq1	232	41.9	-	-	-	-	-	-	0	0	5.56	0	4.15	0	5.09	0	0.28	0
comp9486_c0	comp9486_c0_seq1	229	39.82	-	-	-	-	-	-	0	0	0	8.87	4.37	0.57	5.08	6.67	0	2.19
comp48426_c0	comp48426_c0_seq1	294	95.04	-	-	-	-	-	-	0	0	3.74	2.79	4.92	0.84	5.08	0	1.38	2.07
comp40046_c0	comp40046_c0_seq1	263	66.28	-	-	-	-	-	-	0	0	6.66	4.95	1.31	0	5.08	0	0	0
comp38826_c0	comp38826_c0_seq1	229	39.82	-	-	-	-	-	-	0	0	18.47	0	0.82	1.43	5.08	0	0	0
comp41049_c0	comp41049_c0_seq1	229	39.82	-	-	-	-	-	-	0	0	4	2.22	0	2	5.08	0	5.68	0
comp257806_c0	comp257806_c0_seq1	258	62.02	-	-	-	[I] Lipid transport and metabolism	-	-	0	0	0.59	11.6	0	2.76	5.07	5.25	4.23	0
comp163500_c0	comp163500_c0_seq1	711	512	yahL	-	-	-	-	-	0	0	5.68	2.35	0	0.72	5.07	2.97	0.28	2.41
comp292280_c0	comp292280_c0_seq1	310	111	-	-	-	-	-	-	0	0	3.98	0	0	2.67	5.06	2.61	0	4.23
comp46709_c0	comp46709_c0_seq1	253	57.88	-	-	-	-	-	-	0	0	5.93	3.27	10.71	6.5	5.05	2.92	2.68	18.85
comp35285_c0	comp35285_c0_seq1	256	60.35	-	-	-	-	-	-	0	0	2.03	2.51	2.52	5.85	5.03	7.4	5.13	4.52
comp296800_c0	comp296800_c0_seq1	212	29.05	-	-	-	-	-	-	0	0	18.14	9.12	4.49	1.96	5.03	6.23	0	5.26
comp6624_c0	comp6624_c0_seq1	242	49.21	-	-	-	-	-	-	0	0	0	4.87	1.77	2.08	5.02	7.6	4.6	0
comp264663_c0	comp264663_c0_seq1	239	46.96	-	-	-	-	-	-	0	0	0	2.42	17.14	0.24	5.02	0	0	0.23
comp463483_c0	comp463483_c0_seq1	223	35.82	-	-	-	-	-	-	0	0	0	3.17	4.25	1.59	5.02	0	5.65	0
comp320521_c0	comp320521_c0_seq1	248	53.86	-	-	-	-	-	-	0	0	0	4.45	0	1.9	5.01	2.46	7.3	0
comp403709_c0	comp403709_c0_seq1	367	168	-	-	-	-	-	-	0	0	3.72	0	1.1	0	5.01	0	0	0
comp503061_c0	comp503061_c0_seq1	216	31.43	-	-	-	-	-	-	0	0	21.84	0	1.38	0.36	5	4.99	0	0
comp185442_c0	comp185442_c0_seq1	216	31.43	At3g08680	-	GO:0016021(integral to membrane);GO:0009505(plant-type cell wall);GO:0005886(plasma membrane);GO:0009506(plasmodesma);GO:0005524(ATP binding);GO:0004672(protein kinase activity)	-	-	-	0	0	1.95	11.64	21.45	5.44	5	4.22	7.58	9.03
comp41409_c0	comp41409_c0_seq1	259	62.86	-	-	-	-	-	-	0	0	6.43	0.8	0.17	0.18	5	0	0.38	0.87
comp417327_c0	comp417327_c0_seq1	216	31.43	-	-	-	-	-	-	0	0	0	12.45	0	1.81	5	0	0	0
comp391104_c0	comp391104_c0_seq1	298	99	-	-	-	-	-	-	0	0	1.36	0	3.62	2.07	4.99	4.39	0	1.54
comp28086_c0	comp28086_c0_seq1	251	56.26	-	-	-	-	-	-	0	0	3.27	0	0.39	0.81	4.99	0.43	0	1.55
comp14613_c0	comp14613_c0_seq1	254	58.7	-	-	-	-	-	-	0	0	0	3.65	2.96	0.97	4.98	6.78	0	4.65
comp41727_c0	comp41727_c0_seq1	220	33.9	-	-	-	-	-	-	0	0	0	2.23	6.74	6.72	4.97	0	21.08	0
comp51616_c0	comp51616_c0_seq1,comp51616_c0_seq2	242	38.39	-	-	-	-	-	-	0	0	0	3.23	3.21	9.48	4.97	0	8.9	20.75
comp31451_c0	comp31451_c0_seq1	227	38.47	At2g30780	-	GO:0005488(binding)	[R] General function prediction only	-	-	0	0	0	16.73	0	6.22	4.96	11.29	4.34	3.12
comp39331_c0	comp39331_c0_seq1	227	38.47	-	-	-	-	-	-	0	0	9.56	0.33	0	0.59	4.96	7.53	0	0
comp8275_c0	comp8275_c0_seq1	287	88.24	-	-	-	-	-	-	0	0	5.56	3.86	0	1.55	4.96	3.83	3.78	0.49
comp437317_c0	comp437317_c0_seq1	275	76.97	-	-	-	-	-	-	0	0	1.91	0	2.83	0	4.96	0	0	0
comp559744_c0	comp559744_c0_seq1	294	95.04	-	-	-	-	-	-	0	0	5.16	0	1.72	1.2	4.96	0	0	3.44
comp4809_c0	comp4809_c0_seq1	227	38.47	-	-	-	-	-	-	0	0	0	3.94	0	0.89	4.96	0	3.41	0
comp46096_c0	comp46096_c0_seq1	243	49.97	HEMA3	-	GO:0009507(chloroplast);GO:0008883(glutamyl-tRNA reductase activity);GO:0050661(NADP binding);GO:0004764(shikimate 3-dehydrogenase (NADP+) activity);GO:0015995(chlorophyll biosynthetic process)	-	-	-	0	0	0	7.83	3.05	8.44	4.95	14.01	16.92	11.14
comp51136_c0	comp51136_c0_seq1	467	268	RPP13	-	GO:0005737(cytoplasm);GO:0005886(plasma membrane);GO:0005524(ATP binding);GO:0006915(apoptosis);GO:0009814(defense response, incompatible interaction);GO:0009626(plant-type hypersensitive response)	[T] Signal transduction mechanisms	-	-	0	0	1.01	3.58	4.42	1.53	4.95	1.49	4.18	0.69
comp10147_c0	comp10147_c0_seq1	317	118	-	-	-	-	-	-	0	0	6.23	2.46	4.52	1.35	4.95	1.43	0	1.29
comp40674_c0	comp40674_c0_seq1,comp40674_c0_seq2	363	79.46	-	-	-	-	-	-	0	0	6.75	0	1.5	0	4.95	0.37	1.23	1.88
comp148457_c0	comp148457_c0_seq1	246	52.29	-	-	-	-	-	-	0	0	0	2.9	5.41	1.96	4.94	0	7.06	0.21
comp22058_c0	comp22058_c0_seq1	209	27.33	-	-	-	-	-	-	0	0	22.87	0	1.99	1.67	4.93	9.27	5.23	1.2
comp508380_c0	comp508380_c0_seq1	209	27.33	-	-	-	-	-	-	0	0	9.87	6.46	2.78	1.67	4.93	0	0	0
comp251542_c0	comp251542_c0_seq1	205	25.13	-	-	-	-	-	-	0	0	0	5.02	1.73	0	4.92	0.48	0	0
comp39421_c0	comp39421_c0_seq1	205	25.13	-	-	-	-	-	-	0	0	15.61	12.05	6.49	0	4.92	0	0	0.43
comp129165_c0	comp129165_c0_seq1	1491	1292	-	-	-	-	-	-	0	0	1.78	1.82	4.6	3.16	4.91	9.31	2.38	5.82
comp39657_c0	comp39657_c0_seq1	327	128	-	-	-	-	-	-	0	0	1.72	1.18	0.85	0.71	4.91	0	2.98	0.09
comp314200_c0	comp314200_c0_seq1	271	73.34	-	-	-	-	-	-	0	0	0	2.41	1.19	4.04	4.9	3.62	9.26	2.08
comp13563_c0	comp13563_c0_seq1	309	110	-	-	-	-	-	-	0	0	11.25	0.69	0.4	1.55	4.9	3.62	0.11	2.18
comp244_c0	comp244_c0_seq1	271	73.34	-	-	-	-	-	-	0	0	1.34	1.03	1.48	3.57	4.9	0	9.1	0.6
comp397588_c0	comp397588_c0_seq1	258	62.02	-	-	-	-	-	-	0	0	0	4.27	0	2.21	4.89	3.31	5.38	0
comp32256_c0	comp32256_c0_seq1	221	34.54	-	-	-	-	-	-	0	0	6.03	0	0	1.32	4.88	0	6.9	0
comp35589_c0	comp35589_c0_seq1	274	76.06	-	-	-	-	-	-	0	0	13.86	2.99	5.15	3.6	4.87	9.2	2.98	4.3
comp221520_c0	comp221520_c0_seq1	244	50.74	-	-	-	-	-	-	0	0	25.37	7.96	7.5	4.27	4.87	4.76	11.27	2.58
comp137959_c0	comp137959_c0_seq1	319	120	-	-	-	-	-	-	0	0	1.53	5.05	0	13.58	4.87	1.61	41.59	0
comp314421_c0	comp314421_c0_seq1	319	120	-	-	-	-	-	-	0	0	8.89	0	1.09	0	4.87	0	0	0
comp462343_c0	comp462343_c0_seq1	261	64.57	LAC20	-	GO:0048046(apoplast);GO:0005507(copper ion binding);GO:0052716(hydroquinone:oxygen oxidoreductase activity);GO:0008471(laccase activity);GO:0046274(lignin catabolic process)	-	-	-	0	0	4.56	0	1.01	1.41	4.87	0	0.37	0.51
comp37628_c0	comp37628_c0_seq1	238	46.22	-	-	-	-	-	-	0	0	0	7.37	3.29	1.23	4.86	0	1.29	4.25
comp325512_c0	comp325512_c0_seq1	253	57.88	-	-	-	-	-	-	0	0	0	2.83	3.76	3.74	4.85	1.25	12.35	3.58
comp40150_c0	comp40150_c0_seq1	235	44.04	-	-	-	-	-	-	0	0	43.14	11.75	3.7	6.73	4.85	0	4.06	10.66
comp542482_c0	comp542482_c0_seq1	264	67.15	-	-	-	-	-	-	0	0	7.12	0	0	1.19	4.85	0	2.31	0
comp44807_c0	comp44807_c0_seq1	256	60.35	-	-	-	-	-	-	0	0	5.69	0	0.18	3.02	4.84	2.2	6.12	0
comp8615_c0	comp8615_c0_seq1	225	37.13	At4g30520	protein-serine/threonine kinase	GO:0016021(integral to membrane);GO:0005886(plasma membrane);GO:0005524(ATP binding);GO:0004674(protein serine/threonine kinase activity);GO:0004872(receptor activity)	[R] General function prediction only	K08286	-	0	0	8.91	3.4	3.22	1.53	4.84	0	0.32	5.29
comp520705_c0	comp520705_c0_seq1	225	37.13	-	-	-	-	-	-	0	0	4.95	3.4	2.05	0	4.84	0	0	0
comp55797_c0	comp55797_c0_seq1	225	37.13	-	-	-	-	-	-	0	0	0	12.57	0	4.3	4.84	0	14.12	3.53
comp2356_c0	comp2356_c0_seq1	232	41.9	-	-	-	-	-	-	0	0	11.12	0	0	2.18	4.83	4.03	0.57	12.5
comp15806_c0	comp15806_c0_seq1	232	41.9	-	-	-	-	-	-	0	0	4.1	0	5.45	2.45	4.83	2.02	2.27	0
comp449909_c0	comp449909_c0_seq1	267	69.78	prp28	-	GO:0005737(cytoplasm);GO:0005634(nucleus);GO:0005524(ATP binding);GO:0008026(ATP-dependent helicase activity);GO:0003676(nucleic acid binding);GO:0006397(mRNA processing);GO:0008380(RNA splicing)	-	-	-	0	0	8.26	1.63	0	0.82	4.83	1.73	0	3.75
comp41254_c0	comp41254_c0_seq1	327	128	-	-	-	-	-	-	0	0	4.79	0.2	0.76	0.09	4.83	0	0.56	0
comp523130_c0	comp523130_c0_seq1	232	41.9	-	-	-	-	-	-	0	0	7.61	0	0	1.63	4.83	0	0	3.91
comp198973_c0	comp198973_c0_seq1	259	62.86	-	-	-	-	-	-	0	0	17.16	0	3.29	8.88	4.82	3.26	13.45	6.08
comp52081_c0	comp52081_c0_seq1	318	119	-	-	-	-	-	-	0	0	0	20.57	4.2	2.39	4.81	15.62	4.81	2.93
comp1790_c0	comp1790_c0_seq1	259	62.86	-	-	-	-	-	-	0	0	20.69	3.01	0	0.14	4.79	5.76	0	0.85
comp408037_c0	comp408037_c0_seq1	242	49.21	-	-	-	-	-	-	0	0	0	1.28	2.21	1.39	4.79	4.17	4.6	3.55
comp298461_c0	comp298461_c0_seq1	242	49.21	-	-	-	-	-	-	0	0	4.48	0	5.52	3.71	4.79	3.19	5.08	3.99
comp305517_c0	comp305517_c0_seq1	342	143	DTXL5	-	GO:0016021(integral to membrane);GO:0015297(antiporter activity);GO:0015238(drug transmembrane transporter activity)	[R] General function prediction only	-	-	0	0	5.49	4.5	0.46	1.2	4.79	0.08	2.25	0.61
comp249634_c0	comp249634_c0_seq1	222	35.18	-	-	-	-	-	-	0	0	10.11	0	3.09	6.48	4.79	0	0	7.14
comp321372_c0	comp321372_c0_seq1	375	176	-	-	-	-	-	-	0	0	1.46	2.01	3.09	0.52	4.79	0	2.78	0.06
comp212000_c0	comp212000_c0_seq1	239	46.96	-	-	-	-	-	-	0	0	0	18.27	2.08	10.68	4.78	0	19.28	3.49
comp32240_c0	comp32240_c0_seq1	236	44.76	-	3-oxoacyl-[acyl-carrier protein] reductase	-	[R] General function prediction only	K00059	ko00061(Fatty acid biosynthesis);ko01040(Biosynthesis of unsaturated fatty acids)	0	0	0	12.12	0	2.29	4.77	8.09	10.91	2.19
comp234398_c0	comp234398_c0_seq1	202	23.55	-	-	-	-	-	-	0	0	37.48	2.14	1.39	11.13	4.77	7.17	20.24	8.34
comp255121_c0	comp255121_c0_seq1	236	44.76	-	-	-	[R] General function prediction only	-	-	0	0	15.06	11.56	9.48	3.31	4.77	3.24	4.26	0.49
comp46545_c0	comp46545_c0_seq1	305	106	-	-	-	-	-	-	0	0	4.51	2.26	1.74	0.97	4.77	0.91	2.7	0.82
comp274747_c0	comp274747_c0_seq1	202	23.55	-	-	-	-	-	-	0	0	2.08	4.82	29.09	2.42	4.77	0	0	0.93
comp402976_c0	comp402976_c0_seq1	202	23.55	-	-	-	-	-	-	0	0	19.78	0	8.31	2.9	4.77	0	0	4.63
comp368048_c0	comp368048_c0_seq1	202	23.55	-	-	-	-	-	-	0	0	0	0.54	0.92	6.78	4.77	0	0	0
comp11238_c0	comp11238_c0_seq1,comp11238_c0_seq2	237	40.59	-	-	-	-	-	-	0	0	7.13	0	0	1.21	4.76	0.53	0	6.35
comp263312_c0	comp263312_c0_seq1	226	37.8	-	-	-	-	-	-	0	0	6.49	0	0	5.43	4.76	0	4.41	15.88
comp298100_c0	comp298100_c0_seq1	317	118	-	-	-	-	-	-	0	0	7.58	1.5	0	0.1	4.76	0	0	0
comp442115_c0	comp442115_c0_seq1	233	42.61	-	-	-	-	-	-	0	0	9.21	6.52	0.26	0.27	4.75	0.57	0	1.02
comp8798_c0	comp8798_c0_seq1	301	102	ARF6	-	GO:0005634(nucleus);GO:0003677(DNA binding);GO:0046983(protein dimerization activity);GO:0009734(auxin mediated signaling pathway);GO:0006355(regulation of transcription, DNA-dependent);GO:0006351(transcription, DNA-dependent)	-	-	-	0	0	4.09	5.07	0.96	0.67	4.74	0	0.23	2.35
comp250089_c0	comp250089_c0_seq1	246	52.29	-	-	-	-	-	-	0	0	1.41	13.27	3.54	4.36	4.73	14.77	1.82	7.93
comp213677_c0	comp213677_c0_seq1	211	28.47	-	-	-	-	-	-	0	0	0	11.52	15.66	4.4	4.73	0	6.28	6.13
comp37994_c0	comp37994_c0_seq1	249	54.65	-	-	-	-	-	-	0	0	4.71	4.16	5.77	0.42	4.73	0	0	1.8
comp12102_c0	comp12102_c0_seq1	211	28.47	-	-	-	-	-	-	0	0	6.46	0	2.67	1.2	4.73	0	0	3.45
comp42505_c0	comp42505_c0_seq1	274	76.06	-	-	-	-	-	-	0	0	8.7	1.33	0.57	0	4.73	0	0	0.29
comp559326_c0	comp559326_c0_seq1	211	28.47	-	-	-	-	-	-	0	0	16.36	0	0	0.8	4.73	0	0	3.45
comp37727_c0	comp37727_c0_seq1	252	57.06	-	-	-	-	-	-	0	0	0	3.76	0	2	4.72	8.25	4.59	1.15
comp52477_c0	comp52477_c0_seq1,comp52477_c0_seq2,comp52477_c0_seq3	557	117.05	-	-	-	-	-	-	0	0	5.34	8.55	14.79	9.85	4.72	5.02	26.56	2.08
comp58437_c0	comp58437_c0_seq1	822	623	-	-	-	-	-	-	0	0	0.85	1.74	7.12	2.49	4.72	0.97	3.42	3.59
comp518470_c0	comp518470_c0_seq1	243	49.97	-	-	-	-	-	-	0	0	5.89	0	1.31	0	4.72	0	0	0
comp449349_c0	comp449349_c0_seq1	243	49.97	-	-	-	-	-	-	0	0	6.38	0	0.44	0.46	4.72	0	0	4.37
comp52975_c0	comp52975_c0_seq1,comp52975_c0_seq2	666	461.52	-	-	-	-	-	-	0	0	0.92	1.08	4.37	6.49	4.71	1.7	13.47	5.47
comp38452_c0	comp38452_c0_seq1	207	26.22	-	-	-	-	-	-	0	0	0	4.81	5.81	4.78	4.71	0	12.27	0
comp869_c0	comp869_c0_seq1	476	277	-	-	-	-	-	-	0	0	3.36	2.96	0.16	0	4.7	4.09	0	0
comp367795_c0	comp367795_c0_seq1	261	64.57	-	-	-	-	-	-	0	0	5.89	0	4.72	1.59	4.7	0	2.03	2.2
comp18118_c0	comp18118_c0_seq1	261	64.57	-	-	-	-	-	-	0	0	3.04	0	0.84	0	4.7	0	0	0
comp27722_c0	comp27722_c0_seq1,comp27722_c0_seq2	260	46.19	-	-	-	-	-	-	0	0	3.46	5.28	0	3.5	4.7	0	0	9.68
comp49403_c1	comp49403_c1_seq1	237	45.49	-	-	-	-	-	-	0	0	12.93	0	4.06	3.01	4.69	0	0	8.16
comp355070_c0	comp355070_c0_seq1	264	67.15	-	-	-	-	-	-	0	0	1.1	0	0	0.51	4.68	6.29	1.6	0.65
comp151876_c0	comp151876_c0_seq1	384	185	At1g64760	-	GO:0046658(anchored to plasma membrane);GO:0005618(cell wall);GO:0005576(extracellular region);GO:0009506(plasmodesma);GO:0043169(cation binding);GO:0042973(glucan endo-1,3-beta-D-glucosidase activity);GO:0005975(carbohydrate metabolic process);GO:0007047(cellular cell wall organization);GO:0006952(defense response)	-	-	-	0	0	1.26	3.41	20.04	4.93	4.68	0.65	8.95	5.13
comp21120_c0	comp21120_c0_seq1	275	76.97	-	-	-	-	-	-	0	0	2.87	0.33	0.57	0	4.67	0	0	0
comp19644_c0	comp19644_c0_seq1	203	24.07	-	-	-	-	-	-	0	0	0	2.1	0	3.31	4.67	0	7.92	0
comp332470_c0	comp332470_c0_seq1	203	24.07	-	-	-	-	-	-	0	0	9.68	0	0	1.89	4.67	0	4.45	0
comp268459_c0	comp268459_c0_seq1	370	171	-	-	-	-	-	-	0	0	1.65	1.03	2.35	2.8	4.66	4.02	5.43	1.91
comp277029_c0	comp277029_c0_seq1	253	57.88	-	-	-	-	-	-	0	0	6.57	2.4	1.88	3.35	4.66	3.34	2.68	4.34
comp192374_c0	comp192374_c0_seq1	392	193	-	-	-	-	-	-	0	0	7.56	0	12.23	0.41	4.66	0	0.99	0.23
comp17678_c0	comp17678_c0_seq1	216	31.43	-	-	-	[R] General function prediction only	-	-	0	0	0	0.4	0	2.54	4.65	6.53	4.93	0.35
comp268059_c0	comp268059_c0_seq1	298	99	-	-	-	-	-	-	0	0	0	2.42	4.94	2.65	4.65	4.14	0	8.16
comp17876_c0	comp17876_c0_seq1	259	62.86	-	-	-	-	-	-	0	0	0.39	0	0	0.91	4.65	0	2.65	0
comp210145_c0	comp210145_c0_seq1	220	33.9	-	-	-	-	-	-	0	0	0	8.19	8.02	6.39	4.64	20.29	4.92	21.89
comp36698_c0	comp36698_c0_seq1	220	33.9	-	-	-	-	-	-	0	0	28.2	4.09	5.45	3.36	4.64	8.9	9.49	4.18
comp579550_c0	comp579550_c0_seq1	241	48.46	-	-	-	-	-	-	0	0	0	1.82	6.51	0	4.64	7.47	0	0
comp372376_c0	comp372376_c0_seq1	241	48.46	-	-	-	-	-	-	0	0	7.59	0.26	0.67	1.65	4.64	6.72	3.2	2.03
comp379095_c0	comp379095_c0_seq1	262	65.42	-	-	-	-	-	-	0	0	3.19	1.74	3.32	0.7	4.64	4.8	0	1.33
comp268555_c0	comp268555_c0_seq1	241	48.46	-	-	-	-	-	-	0	0	0	2.6	0	7.53	4.64	2.49	16.96	0.45
comp315949_c0	comp315949_c0_seq1	241	48.46	-	-	-	-	-	-	0	0	0	2.6	2.69	3.76	4.64	0	5.41	2.93
comp38425_c1	comp38425_c1_seq1	220	33.9	-	-	-	-	-	-	0	0	0	0.37	0.32	0.67	4.64	0	0	0
comp41822_c0	comp41822_c0_seq1,comp41822_c0_seq2	221	32.24	-	-	-	-	-	-	0	0	16.57	0	0	2.64	4.64	0	0	5.06
comp15660_c0	comp15660_c0_seq1	224	36.47	-	-	-	-	-	-	0	0	12.1	0	3.58	0.31	4.62	0	0	0.9
comp37242_c0	comp37242_c0_seq1	208	26.77	-	-	-	-	-	-	0	0	25.18	5.18	4.06	0	4.61	0	0	0
comp489218_c0	comp489218_c0_seq1	276	77.89	-	-	-	-	-	-	0	0	3.46	3.08	2.79	1.17	4.61	0	0	0
comp2050_c0	comp2050_c0_seq1	299	100	-	-	-	-	-	-	0	0	0	22.84	0	0.23	4.61	0	1.07	0
comp437752_c0	comp437752_c0_seq1	304	105	-	-	-	-	-	-	0	0	3.04	2.16	3.21	1.74	4.6	0	4.99	1.56
comp374903_c0	comp374903_c0_seq1	271	73.34	-	-	-	-	-	-	0	0	0	2.06	7.41	1.24	4.59	1.97	3.9	0
comp328375_c0	comp328375_c0_seq1	257	61.18	-	-	-	-	-	-	0	0	12.62	0.21	0.89	2.98	4.59	0	2.53	5.89
comp369002_c0	comp369002_c0_seq1	228	39.14	SRF4	-	GO:0016021(integral to membrane);GO:0005524(ATP binding);GO:0004672(protein kinase activity);GO:0004872(receptor activity)	-	-	-	0	0	0	7.74	0.56	0.87	4.59	0	1.83	0
comp19351_c0	comp19351_c0_seq1	254	58.7	-	-	-	-	-	-	0	0	4.18	0	0	1.17	4.59	0	0	3.72
comp247032_c0	comp247032_c0_seq1	263	66.28	-	-	-	-	-	-	0	0	3.14	8.95	6.89	2.58	4.58	5.1	0.54	2.3
comp395987_c0	comp395987_c0_seq1	282	83.48	CALS7	1,3-beta-glucan synthase	GO:0000148(1,3-beta-D-glucan synthase complex);GO:0016021(integral to membrane);GO:0003843(1,3-beta-D-glucan synthase activity);GO:0006075(1,3-beta-D-glucan biosynthetic process);GO:0080165(callose deposition in phloem sieve plate);GO:0007047(cellular cell wall organization);GO:0010233(phloem transport);GO:0008360(regulation of cell shape)	[M] Cell wall/membrane/envelope biogenesis	K00706	ko00500(Starch and sucrose metabolism)	0	0	9.1	0	0	1.91	4.58	1.73	0.86	2.09
comp49430_c0	comp49430_c0_seq1	307	108	-	-	-	-	-	-	0	0	1.25	0.35	2.01	1.37	4.58	1.01	4.85	0
comp33180_c0	comp33180_c0_seq1	322	123	-	-	-	-	-	-	0	0	15.55	1.44	0	0.37	4.57	2.75	0	1.24
comp607734_c0	comp607734_c0_seq1	242	49.21	-	-	-	-	-	-	0	0	0.5	3.08	1.99	0.93	4.57	2.21	2.9	0
comp516070_c0	comp516070_c0_seq1	312	113	-	-	-	-	-	-	0	0	1.74	0.22	0	1.01	4.57	0	4.22	2.41
comp301256_c0	comp301256_c0_seq1	217	32.04	-	-	-	-	-	-	0	0	2.3	2.36	16.63	4.62	4.56	7.53	4.83	9.88
comp422586_c0	comp422586_c0_seq1	295	96.03	-	-	-	-	-	-	0	0	0	4.47	0	0.47	4.56	1.26	0	1.36
comp256533_c0	comp256533_c0_seq1	305	106	-	-	-	-	-	-	0	0	6.01	3.33	0	2.15	4.56	0.11	2.02	0.93
comp207142_c0	comp207142_c0_seq1	221	34.54	CRK14	-	GO:0016021(integral to membrane);GO:0005524(ATP binding);GO:0004674(protein serine/threonine kinase activity);GO:0004872(receptor activity)	-	-	-	0	0	0.35	0	0	10.56	4.55	5.59	17.25	15.17
comp34251_c0	comp34251_c0_seq1	221	34.54	-	-	-	-	-	-	0	0	0.71	0	11.97	2.97	4.55	1.4	11.04	0.32
comp5465_c0	comp5465_c0_seq1	315	116	-	-	-	-	-	-	0	0	4.44	0	14.81	2.85	4.55	0	0	7.43
comp31259_c0	comp31259_c0_seq1	310	111	-	-	-	-	-	-	0	0	7.51	0	2.35	0	4.55	0	0	0
comp316757_c0	comp316757_c0_seq1	315	116	-	-	-	-	-	-	0	0	0	7.4	0	0.49	4.55	0	0.31	0.85
comp23749_c0	comp23749_c0_seq1	272	74.24	-	-	-	-	-	-	0	0	0	10.54	18.75	3.22	4.54	5.85	3.21	9.7
comp10403_c0	comp10403_c0_seq1	280	81.6	-	-	-	[T] Signal transduction mechanisms	-	-	0	0	0	0.77	0	3.49	4.54	0	9.78	1.47
comp31642_c0	comp31642_c0_seq1	258	62.02	-	-	-	-	-	-	0	0	12.85	0	0.53	0	4.53	3.31	0	0.35
comp48897_c0	comp48897_c0_seq1	539	340	KIC	-	GO:0005509(calcium ion binding);GO:0005515(protein binding);GO:0010091(trichome branching)	[Z] Cytoskeleton ;[D] Cell cycle control, cell division, chromosome partitioning	-	-	0	0	0	2.45	2.69	10.39	4.53	2.06	23.86	3.92
comp15158_c0	comp15158_c0_seq1	252	57.06	-	-	-	-	-	-	0	0	2.58	5.31	7.24	1.4	4.53	0	0	0.19
comp236559_c0	comp236559_c0_seq1	255	59.52	-	-	-	-	-	-	0	0	4.32	0	0	2.87	4.53	0	7	3.3
comp32606_c0	comp32606_c0_seq1	275	76.97	At5g13400	-	GO:0016021(integral to membrane);GO:0005215(transporter activity);GO:0006857(oligopeptide transport)	[E] Amino acid transport and metabolism	-	-	0	0	8.92	0.16	1.13	0.15	4.52	2.04	0	1.13
comp503750_c0	comp503750_c0_seq1	209	27.33	-	-	-	-	-	-	0	0	8.07	0	0.4	0	4.52	0	0	0
comp332444_c0	comp332444_c0_seq1	267	69.78	-	-	-	-	-	-	0	0	5.97	1.99	1.71	0.82	4.51	0	0.34	4.22
comp335955_c0	comp335955_c0_seq1	286	87.28	-	-	-	-	-	-	0	0	2.53	11.42	1.12	0.52	4.5	3.32	0.27	4
comp20829_c0	comp20829_c0_seq1	270	72.44	-	-	-	-	-	-	0	0	1.35	2.61	0.15	0.94	4.5	2.5	0	1.51
comp42214_c0	comp42214_c0_seq1	273	75.15	-	-	-	-	-	-	0	0	1.63	0	1.16	0.91	4.48	0	0	1.89
comp188590_c0	comp188590_c0_seq1	222	35.18	-	-	-	-	-	-	0	0	14.64	3.59	3.09	4.86	4.47	15.44	7.79	7.76
comp36939_c0	comp36939_c0_seq1	205	25.13	FH3	-	GO:0003779(actin binding);GO:0004721(phosphoprotein phosphatase activity);GO:0030036(actin cytoskeleton organization)	[T] Signal transduction mechanisms	-	-	0	0	0	10.54	6.92	2.27	4.47	8.16	7.11	4.34
comp316118_c0	comp316118_c0_seq1	307	108	-	-	-	-	-	-	0	0	0	0.58	1.11	3.48	4.47	0.22	9.82	4.75
comp8149_c0	comp8149_c0_seq1	218	32.65	-	-	-	-	-	-	0	0	8.63	0	0	5.58	4.47	0	8.76	3.68
comp28022_c0	comp28022_c0_seq1,comp28022_c0_seq2	221	33.39	-	-	-	[S] Function unknown	-	-	0	0	0	4.25	0	1.37	4.47	0	10.35	8.36
comp325443_c0	comp325443_c0_seq1	297	98.01	-	-	-	-	-	-	0	0	2.38	5.92	0	0.12	4.47	0	0.85	0
comp34527_c0	comp34527_c0_seq1	226	37.8	-	-	-	-	-	-	0	0	0.65	22.37	1.73	8.14	4.46	8.94	18.91	9.24
comp421695_c0	comp421695_c0_seq1	250	55.45	-	-	-	-	-	-	0	0	5.75	3.19	6.86	2.67	4.46	0	4.08	0.79
comp29326_c0	comp29326_c0_seq1	226	37.8	-	-	-	-	-	-	0	0	25.3	7.35	0	3.62	4.46	0	4.73	1.73
comp46797_c0	comp46797_c0_seq1	268	70.66	BPM2	-	GO:0005634(nucleus);GO:0005515(protein binding);GO:0071472(cellular response to salt stress);GO:0042631(cellular response to water deprivation)	[D] Cell cycle control, cell division, chromosome partitioning ;[R] General function prediction only	-	-	0	0	0.17	0	4.45	2.42	4.45	4.78	0	0
comp276024_c0	comp276024_c0_seq1	268	70.66	-	-	-	-	-	-	0	0	1.21	7.14	2.77	3.87	4.45	0	7.75	0
comp288317_c0	comp288317_c0_seq1	455	256	-	-	-	-	-	-	0	0	0	1.68	2.63	1.25	4.43	0.9	3.12	0.85
comp307930_c0	comp307930_c0_seq1	257	61.18	-	-	-	-	-	-	0	0	9.22	4.13	0.36	1.49	4.41	2.17	0	0.54
comp546292_c0	comp546292_c0_seq1	260	63.71	-	-	-	-	-	-	0	0	6.54	0	0.34	2.5	4.41	0	3.74	0
comp6772_c0	comp6772_c0_seq1	241	48.46	-	-	-	-	-	-	0	0	0	2.34	0	1.88	4.4	9.21	3.44	1.8
comp43448_c0	comp43448_c0_seq1	201	23.03	-	-	-	-	-	-	0	0	37.25	3.29	6.14	2.47	4.39	7.33	0	5.21
comp13813_c0	comp13813_c0_seq1	201	23.03	-	-	-	-	-	-	0	0	7.45	0	0	12.87	4.39	5.76	22.76	2.84
comp227134_c0	comp227134_c0_seq1	201	23.03	-	-	-	-	-	-	0	0	11.71	0	3.31	20.78	4.39	0	35.69	3.79
comp281336_c0	comp281336_c0_seq1	219	33.27	-	-	-	-	-	-	0	0	6.63	10.24	0.98	3.43	4.39	0	8.95	0.33
comp415129_c0	comp415129_c0_seq1	201	23.03	-	-	-	-	-	-	0	0	17.03	0	0	3.96	4.39	0	8.28	0
comp291603_c0	comp291603_c0_seq1	215	30.82	-	-	-	-	-	-	0	0	28.63	10.24	3.53	6.29	4.37	3.91	10.82	4.25
comp470437_c0	comp470437_c0_seq1	215	30.82	-	-	-	-	-	-	0	0	10.74	0	0	0.37	4.37	3.52	0	0
comp9658_c0	comp9658_c0_seq1	354	155	-	-	-	-	-	-	0	0	0	1.38	2.17	0.29	4.35	1.17	1.31	0
comp6813_c0	comp6813_c0_seq1,comp6813_c0_seq2	242	46.29	-	-	-	-	-	-	0	0	0.3	9.34	1.1	3.71	4.34	1.47	10.17	0
comp549_c0	comp549_c0_seq1	211	28.47	-	-	-	-	-	-	0	0	0.43	2.22	0	2	4.34	0	5.44	4.22
comp29838_c0	comp29838_c0_seq1	316	117	-	-	-	-	-	-	0	0	0	3.34	1.86	0.39	4.32	0	0	0.56
comp1401_c1	comp1401_c1_seq1	224	36.47	-	-	-	-	-	-	0	0	0	3.11	14.61	5	4.31	13.9	18.62	6.88
comp6711_c0	comp6711_c0_seq1	239	46.96	-	-	-	-	-	-	0	0	6.26	12.9	1.62	0	4.31	3.6	0	0
comp34536_c0	comp34536_c0_seq1	405	206	-	-	-	-	-	-	0	0	1.79	0.31	2.27	0.55	4.31	0.82	1.16	0.74
comp290654_c0	comp290654_c0_seq1	239	46.96	-	-	-	-	-	-	0	0	15.66	8.06	0.69	0	4.31	0	0	0
comp544281_c0	comp544281_c0_seq1	228	39.14	-	-	-	-	-	-	0	0	5.64	0.64	4.72	2.33	4.3	11.1	0	3.9
comp363150_c0	comp363150_c0_seq1	314	115	-	-	-	-	-	-	0	0	4.37	0	0.28	0.3	4.3	2.2	0	0.09
comp351361_c0	comp351361_c0_seq1	202	23.55	-	-	-	-	-	-	0	0	6.25	21.97	1.85	0	4.29	3.59	0	0
comp5967_c0	comp5967_c0_seq1	424	225	-	-	-	-	-	-	0	0	2.94	0.62	2.8	1.87	4.29	0.21	3.86	1.6
comp473661_c0	comp473661_c0_seq1	202	23.55	NIK3	-	GO:0016021(integral to membrane);GO:0005886(plasma membrane);GO:0005524(ATP binding);GO:0004674(protein serine/threonine kinase activity);GO:0004872(receptor activity);GO:0006952(defense response);GO:0044419(interspecies interaction between organisms)	-	-	-	0	0	10.41	0	0	1.94	4.29	0	0	6.02
comp13242_c0	comp13242_c0_seq1	277	78.81	-	-	-	-	-	-	0	0	2.49	0.16	0.55	0.14	4.28	2.6	0.3	0
comp20400_c0	comp20400_c0_seq1	243	49.97	-	-	-	-	-	-	0	0	10.3	3.28	3.05	0.91	4.27	2.41	0	0
comp300783_c0	comp300783_c0_seq1	253	57.88	-	-	-	-	-	-	0	0	8.47	0	0	0.79	4.27	0	3.09	0
comp4165_c0	comp4165_c0_seq1	250	55.45	-	-	-	-	-	-	0	0	6.19	0	2.55	0.62	4.25	0	0	1.97
comp316837_c0	comp316837_c0_seq1	240	47.71	-	-	-	-	-	-	0	0	0	6.88	15.5	2.15	4.24	3.29	1.75	0
comp309768_c0	comp309768_c0_seq1	305	106	-	-	-	-	-	-	0	0	4.16	1.55	0	1.94	4.24	2.39	4.27	1.24
comp474832_c0	comp474832_c0_seq1	263	66.28	-	-	-	-	-	-	0	0	4.62	0	0	2.24	4.24	0	0	4.77
comp37945_c0	comp37945_c0_seq1	225	37.13	-	-	-	-	-	-	0	0	2.97	9.86	0	0.92	4.24	0	0	0
comp332086_c0	comp332086_c0_seq1	247	53.07	PRMS	-	GO:0005576(extracellular region);GO:0006952(defense response);GO:0009607(response to biotic stimulus)	[S] Function unknown	-	-	0	0	0	8.56	0	0.86	4.23	15.92	0	1.44
comp182691_c0	comp182691_c0_seq1	260	63.71	-	-	-	-	-	-	0	0	24.05	2.97	2.73	3.22	4.23	3.41	1.12	4.8
comp33484_c0	comp33484_c0_seq1	260	63.71	-	-	-	-	-	-	0	0	0	3.17	8.19	2.86	4.23	2.65	1.68	6.51
comp152086_c0	comp152086_c0_seq1	781	582	-	-	-	-	-	-	0	0	0.02	1.3	0.64	4.17	4.21	3.88	12.36	0.49
comp30995_c0	comp30995_c0_seq1	254	58.7	-	-	-	-	-	-	0	0	8.77	0	2.59	0.19	4.21	1.44	0	0.56
comp604649_c0	comp604649_c0_seq1	244	50.74	-	-	-	-	-	-	0	0	0	1.99	2.57	1.12	4.21	0	5.4	0
comp339537_c0	comp339537_c0_seq1	254	58.7	-	-	-	-	-	-	0	0	0	12.47	0	0.58	4.21	0	1.22	0
comp46597_c0	comp46597_c0_seq1	208	26.77	-	-	-	-	-	-	0	0	0	5.18	3.25	9.79	4.2	9.92	19.58	5.71
comp20809_c0	comp20809_c0_seq1	237	45.49	-	-	-	-	-	-	0	0	7.01	7.77	0	3.26	4.2	8.22	6.02	0
comp179814_c0	comp179814_c0_seq1	203	24.07	-	-	-	-	-	-	0	0	11.2	23.59	6.78	0.95	4.2	7.52	2.97	0.45
comp398537_c0	comp398537_c0_seq1	203	24.07	-	-	-	-	-	-	0	0	3.56	5.24	0.45	6.63	4.2	2.51	14.85	1.81
comp17663_c0	comp17663_c0_seq1	208	26.77	-	-	-	-	-	-	0	0	21.97	0	9.75	5.53	4.2	0	0	21.19
comp381421_c0	comp381421_c0_seq1	208	26.77	-	-	-	-	-	-	0	0	6.41	5.66	5.69	0.43	4.2	0	0	0
comp18412_c0	comp18412_c0_seq1	298	99	-	-	-	-	-	-	0	0	5.82	0	2.53	1.96	4.2	0	6.5	0.77
comp313136_c0	comp313136_c0_seq1	267	69.78	-	-	-	-	-	-	0	0	0.18	0	0	1.63	4.19	3.8	0	1.72
comp16288_c0	comp16288_c0_seq1	273	75.15	-	-	-	-	-	-	0	0	2.77	2.69	2.6	0.61	4.19	0.32	0	1.45
comp88802_c0	comp88802_c0_seq1	264	67.15	-	-	-	-	-	-	0	0	7.48	23.49	4.7	2.89	4.18	2.88	3.73	0.33
comp25580_c0	comp25580_c0_seq1	312	113	-	-	-	-	-	-	0	0	4.12	2.12	2.12	5.14	4.18	1.82	5.9	6.08
comp656032_c0	comp656032_c0_seq1	248	53.86	-	-	-	-	-	-	0	0	0.46	5.39	0	0.63	4.17	8.29	3.32	0
comp50522_c0	comp50522_c0_seq1,comp50522_c0_seq2,comp50522_c0_seq3,comp50522_c0_seq4,comp50522_c0_seq5,comp50522_c0_seq6	967	496.69	-	-	-	-	-	-	0	0	8.2	10.72	0.41	0.54	4.17	4.95	0.6	0.67
comp8058_c0	comp8058_c0_seq1	213	29.64	-	-	-	-	-	-	0	0	14.48	0	8.07	0	4.17	0	4.02	0
comp474375_c0	comp474375_c0_seq1	248	53.86	-	-	-	-	-	-	0	0	4.78	0	0.2	0.63	4.17	0	0.22	2.43
comp603655_c0	comp603655_c0_seq1	226	37.8	-	-	-	-	-	-	0	0	0	7.35	0.58	0.6	4.16	0	0	0.29
comp493760_c0	comp493760_c0_seq1	222	35.18	-	-	-	-	-	-	0	0	1.05	1.44	1.55	1.3	4.15	0.69	1.35	0.93
comp40088_c0	comp40088_c0_seq1	234	43.32	-	-	-	-	-	-	0	0	9.05	0	0.25	0.53	4.15	0	0.82	0.25
comp33181_c0	comp33181_c0_seq1,comp33181_c0_seq2	416	197.96	-	-	-	-	-	-	0	0	7.12	8.72	0	0.13	4.14	8.1	0.14	0
comp342270_c0	comp342270_c0_seq1	245	51.51	-	-	-	-	-	-	0	0	9.52	3.67	0	0.89	4.14	3.28	0	3.39
comp34921_c0	comp34921_c0_seq1	238	46.22	-	-	-	-	-	-	0	0	12.73	0.55	0.24	2.22	4.13	10.96	7.22	0
comp5916_c0	comp5916_c0_seq1	268	70.66	-	-	-	-	-	-	0	0	3.3	2.5	1.54	0.97	4.13	6.32	2.19	0
comp418520_c0	comp418520_c0_seq1	252	57.06	-	-	-	-	-	-	0	0	3.65	7.08	0	0.6	4.13	4.44	0	1.34
comp34470_c0	comp34470_c0_seq1	265	68.02	-	-	-	-	-	-	0	0	1.98	2.78	7.83	3.18	4.13	3.9	9.98	1.6
comp328678_c0	comp328678_c0_seq1	238	46.22	-	-	-	-	-	-	0	0	0.53	9.56	2.59	0	4.13	0	0	0
comp311931_c0	comp311931_c0_seq1	238	46.22	-	-	-	-	-	-	0	0	11.4	3.82	2.35	5.18	4.13	0	0	10.86
comp237877_c0	comp237877_c0_seq1	209	27.33	-	-	-	-	-	-	0	0	9.42	0	17.5	2.08	4.11	0	0	1.2
comp335582_c0	comp335582_c0_seq1	204	24.6	CHIT3	chitinase	GO:0043169(cation binding);GO:0004568(chitinase activity);GO:0006032(chitin catabolic process)	[M] Cell wall/membrane/envelope biogenesis	K01183	ko00520(Amino sugar and nucleotide sugar metabolism)	0	0	3.99	0	12.82	4.63	4.11	0	8.72	7.99
comp13332_c0	comp13332_c0_seq1	209	27.33	-	-	-	-	-	-	0	0	8.97	0	9.15	1.25	4.11	0	0	0
comp256297_c0	comp256297_c0_seq1	259	62.86	-	-	-	-	-	-	0	0	9.75	9.23	0.17	1.63	4.11	0	4.17	0
comp248999_c0	comp248999_c0_seq1	347	148	-	-	-	-	-	-	0	0	7.87	2.81	0.37	1.85	4.1	1.39	4.19	1.55
comp346758_c0	comp346758_c0_seq1	231	41.21	EFR	-	GO:0016021(integral to membrane);GO:0005524(ATP binding);GO:0005515(protein binding);GO:0004674(protein serine/threonine kinase activity);GO:0019199(transmembrane receptor protein kinase activity);GO:0010204(defense response signaling pathway, resistance gene-independent);GO:0016045(detection of bacterium);GO:0002764(immune response-regulating signaling pathway);GO:0009626(plant-type hypersensiti…	-	-	-	0	0	13.68	0	8.18	0.83	4.09	0.59	0	2.38
comp34984_c0	comp34984_c0_seq1,comp34984_c0_seq2	468	234	PCMP-E13	-	GO:0005488(binding)	[R] General function prediction only	-	-	0	0	2.1	0	1.33	1.36	4.09	0	0	1.99
comp279791_c0	comp279791_c0_seq1	235	44.04	-	-	-	-	-	-	0	0	17.81	0.86	0	1.81	4.08	0	0	2.97
comp162519_c0	comp162519_c0_seq1	767	568	TT12	-	GO:0016021(integral to membrane);GO:0009705(plant-type vacuole membrane);GO:0015238(drug transmembrane transporter activity);GO:0015299(solute:hydrogen antiporter activity);GO:0010231(maintenance of seed dormancy);GO:0010023(proanthocyanidin biosynthetic process)	[R] General function prediction only	-	-	0	0	0	3.98	1.72	4.25	4.05	2.06	9.56	0.77
comp13044_c0	comp13044_c0_seq1	385	186	-	-	-	-	-	-	0	0	11.34	4.14	0.23	1.9	4.05	1.62	1.02	3.99
comp33836_c0	comp33836_c0_seq1,comp33836_c0_seq2	378	176.54	PUB23	-	GO:0005829(cytosol);GO:0000151(ubiquitin ligase complex);GO:0005488(binding);GO:0004842(ubiquitin-protein ligase activity);GO:0051865(protein autoubiquitination);GO:0002679(respiratory burst involved in defense response);GO:0010200(response to chitin);GO:0009414(response to water deprivation)	-	-	-	0	0	4.58	0.28	1.15	4.04	4.04	3.19	13.26	0.49
comp1073_c0	comp1073_c0_seq1	608	409	-	-	-	-	-	-	0	0	6.92	5.18	4.71	0.61	4.04	2.07	1.4	0.67
comp342044_c0	comp342044_c0_seq1	210	27.9	-	-	-	-	-	-	0	0	0	1.81	0	5.72	4.03	4.76	5.98	0
comp292146_c0	comp292146_c0_seq1	355	156	-	-	-	-	-	-	0	0	1.57	0	0	1.9	4.03	1.55	0.46	6.37
comp302601_c0	comp302601_c0_seq1	210	27.9	-	-	-	-	-	-	0	0	22.85	4.98	7.02	0	4.03	0	0	0.39
comp470132_c0	comp470132_c0_seq1	205	25.13	-	-	-	-	-	-	0	0	6.83	0	8.22	0	4.02	10.56	0	0
comp584135_c0	comp584135_c0_seq1	247	53.07	-	-	-	-	-	-	0	0	0.46	0.24	0	1.07	4.02	0.68	3.82	0.21
comp18768_c0	comp18768_c0_seq1,comp18768_c0_seq2	305	70.13	-	-	-	-	-	-	0	0	0	2.98	17.16	4.42	4.02	0	10.34	8.92
comp4032_c0	comp4032_c0_seq1	236	44.76	-	-	-	-	-	-	0	0	18.07	0	4.86	0	4.02	0	0	0
comp520465_c0	comp520465_c0_seq1	228	39.14	-	-	-	-	-	-	0	0	13.15	0	2.22	0	4.02	0	0	0
comp2372_c0	comp2372_c0_seq1	294	95.04	-	-	-	-	-	-	0	0	3.48	1.73	0.57	0.24	4.02	0	1.75	0
comp33125_c0	comp33125_c0_seq1	367	168	chid1	-	GO:0005576(extracellular region);GO:0005764(lysosome);GO:0043169(cation binding);GO:0004568(chitinase activity);GO:0006032(chitin catabolic process)	[G] Carbohydrate transport and metabolism	-	-	0	0	18.24	0	0.85	2.65	4.01	0.9	0.37	7.6
comp270517_c0	comp270517_c0_seq1	261	64.57	-	-	-	-	-	-	0	0	0	3.13	0	4.06	4	5.05	12.18	0
comp20810_c0	comp20810_c0_seq1	240	47.71	-	-	-	-	-	-	0	0	10.53	0	2.05	0	4	4.81	0	0
comp394630_c0	comp394630_c0_seq1	317	118	-	-	-	-	-	-	0	0	6.75	0.21	1.75	0.29	4	0.72	1.21	0.28
comp47399_c0	comp47399_c0_seq1	224	36.47	-	-	-	-	-	-	0	0	0	6.23	6.26	7.81	4	0	21.56	3.29
comp202305_c0	comp202305_c0_seq1	286	87.28	PERK8	-	GO:0016021(integral to membrane);GO:0005886(plasma membrane);GO:0005524(ATP binding);GO:0004674(protein serine/threonine kinase activity);GO:0005199(structural constituent of cell wall)	[T] Signal transduction mechanisms	-	-	0	0	0.7	3.76	1.5	3.92	3.99	12.58	5.87	2.38
comp224026_c0	comp224026_c0_seq1	251	56.26	-	-	-	-	-	-	0	0	3.7	2.47	0	6.08	3.99	3.43	9.95	5.82
comp206591_c0	comp206591_c0_seq1	334	135	-	-	-	-	-	-	0	0	4.18	1.31	11.12	2.95	3.99	2.68	3.71	5.9
comp267147_c0	comp267147_c0_seq1	277	78.81	-	-	-	-	-	-	0	0	11.82	2.88	1.52	0.29	3.99	2.14	0	0
comp243524_c0	comp243524_c0_seq1	280	81.6	-	-	-	-	-	-	0	0	0.9	2.32	0	3.63	3.99	0.74	11.68	1.07
comp25252_c0	comp25252_c0_seq1	382	183	-	-	-	-	-	-	0	0	0	0.41	4.4	3.86	3.99	0	11.39	1.91
comp516434_c0	comp516434_c0_seq1	277	78.81	-	-	-	-	-	-	0	0	7.15	0	0.97	0	3.99	0	0	0.28
comp15737_c0	comp15737_c0_seq1	258	62.02	-	-	-	-	-	-	0	0	18.78	0	3.33	2.39	3.98	5.45	5.76	0
comp354192_c0	comp354192_c0_seq1	220	33.9	-	-	-	-	-	-	0	0	11.57	0.37	6.74	4.03	3.98	0	0	8.69
comp303602_c0	comp303602_c0_seq1	220	33.9	-	-	-	-	-	-	0	0	0	0.74	5.45	6.05	3.98	0	10.54	6.44
comp12923_c0	comp12923_c0_seq1	220	33.9	ABCB9	ATP-binding cassette, subfamily B (MDR/TAP), member 1	GO:0016021(integral to membrane);GO:0005524(ATP binding);GO:0042626(ATPase activity, coupled to transmembrane movement of substances)	[Q] Secondary metabolites biosynthesis, transport and catabolism	K05658	ko02010(ABC transporters)	0	0	0	6.33	0	4.71	3.98	0	7.73	1.93
comp15710_c0	comp15710_c0_seq1	380	181	-	-	-	-	-	-	0	0	2.98	1.46	7.39	2.14	3.97	4.2	1.71	5.43
comp18323_c0	comp18323_c0_seq1	304	105	SUGTL3	-	GO:0016021(integral to membrane);GO:0022891(substrate-specific transmembrane transporter activity);GO:0008643(carbohydrate transport)	[R] General function prediction only	-	-	0	0	14.59	3.37	6.11	3.26	3.96	1.38	0	5.09
comp189284_c0	comp189284_c0_seq1	211	28.47	-	-	-	-	-	-	0	0	22.82	0.89	0.38	2	3.95	8.9	0.42	5.75
comp38934_c0	comp38934_c0_seq1	229	39.82	-	-	-	-	-	-	0	0	9.85	0	0.82	0.29	3.95	0	0	2.74
comp368032_c0	comp368032_c0_seq1	233	42.61	-	-	-	-	-	-	0	0	7.48	3.85	0	2.67	3.95	0	1.4	8.45
comp170551_c0	comp170551_c0_seq1	241	48.46	-	-	-	-	-	-	0	0	27.83	5.99	7.18	3.76	3.94	22.66	6.15	5.18
comp6162_c0	comp6162_c0_seq1,comp6162_c0_seq2	293	65.42	-	-	-	-	-	-	0	0	26.03	10.27	4.16	0.73	3.94	10.25	0.63	1.04
comp734147_c0	comp734147_c0_seq1	252	57.06	DNM1	-	GO:0005874(microtubule);GO:0005525(GTP binding);GO:0003924(GTPase activity);GO:0007032(endosome organization);GO:0006898(receptor-mediated endocytosis)	[O] Posttranslational modification, protein turnover, chaperones	-	-	0	0	7.09	0	3.62	0	3.94	0	0	0
comp494771_c0	comp494771_c0_seq1	241	48.46	-	-	-	-	-	-	0	0	3.54	0.78	0	2.12	3.94	0	0.25	2.03
comp49834_c0	comp49834_c0_seq1	241	48.46	-	-	-	-	-	-	0	0	4.05	0	0	1.18	3.94	0	1.48	1.58
comp32530_c0	comp32530_c0_seq1,comp32530_c0_seq2	396	184.08	-	-	-	-	-	-	0	0	5.21	0.51	0.33	0.06	3.93	3.74	0	0.33
comp242645_c0	comp242645_c0_seq1	225	37.13	-	-	-	-	-	-	0	0	6.27	3.06	9.37	4.3	3.93	3.25	2.57	9.11
comp481834_c0	comp481834_c0_seq1	225	37.13	-	-	-	-	-	-	0	0	7.59	2.72	4.1	1.23	3.93	0	0	2.35
comp353918_c0	comp353918_c0_seq1	225	37.13	-	-	-	-	-	-	0	0	18.49	1.36	1.46	0	3.93	0	0	0
comp18386_c0	comp18386_c0_seq1	259	62.86	-	-	-	-	-	-	0	0	0	0.4	0.86	1.27	3.93	0	3.22	0
comp415081_c0	comp415081_c0_seq1	225	37.13	-	-	-	-	-	-	0	0	9.9	0	0	5.22	3.93	0	10.91	1.76
comp654976_c0	comp654976_c0_seq1	225	37.13	-	-	-	-	-	-	0	0	3.96	0	0	0.31	3.93	0	0.32	0.29
comp43365_c0	comp43365_c0_seq1,comp43365_c0_seq2	469	184.36	-	-	-	-	-	-	0	0	0	2.06	2.51	2.44	3.91	13.45	1.76	1.87
comp40069_c0	comp40069_c0_seq1	337	138	-	-	-	-	-	-	0	0	5.06	0	0.63	0.25	3.91	0	0.6	0
comp50418_c0	comp50418_c0_seq1,comp50418_c0_seq2	329	105.93	-	-	-	-	-	-	0	0	0	20.23	15.02	2.91	3.9	12.43	5.44	2.27
comp8812_c0	comp8812_c0_seq1	513	314	-	-	-	-	-	-	0	0	8.78	0.16	0	0.18	3.9	3.38	0.08	0.31
comp580803_c0	comp580803_c0_seq1	221	34.54	At2g24230	-	GO:0016021(integral to membrane);GO:0005524(ATP binding);GO:0004674(protein serine/threonine kinase activity);GO:0004872(receptor activity)	-	-	-	0	0	0	7.31	7.24	1.32	3.9	0	0	3.16
comp421835_c0	comp421835_c0_seq1	221	34.54	-	-	-	-	-	-	0	0	16.33	0	2.52	0.33	3.9	0	0	0.32
comp151504_c0	comp151504_c0_seq1	294	95.04	-	-	-	-	-	-	0	0	6.58	0.13	0	4.08	3.9	0	3.51	6.2
comp41601_c1	comp41601_c1_seq1	273	75.15	-	-	-	-	-	-	0	0	9.79	2.35	3.04	0.91	3.89	0.48	0.32	1.74
comp205384_c0	comp205384_c0_seq1	335	136	LECRK41	-	GO:0016021(integral to membrane);GO:0005886(plasma membrane);GO:0005524(ATP binding);GO:0004674(protein serine/threonine kinase activity);GO:0004872(receptor activity);GO:0005529(sugar binding);GO:0009751(response to salicylic acid stimulus)	-	-	-	0	0	0.27	11.23	0	3.94	3.88	7.54	8.93	2.41
comp315393_c0	comp315393_c0_seq1	270	72.44	-	-	-	-	-	-	0	0	4.06	0	4.35	2.52	3.88	7.5	4.44	3.31
comp389448_c0	comp389448_c0_seq1	242	49.21	-	chromosome transmission fidelity protein 4	-	[R] General function prediction only	K11274	-	0	0	0	4.87	2.21	0.93	3.88	0	5.33	0.22
comp561500_c0	comp561500_c0_seq1	242	49.21	-	-	-	-	-	-	0	0	9.47	0	2.21	0	3.88	0	0	0
comp28486_c0	comp28486_c0_seq1	217	32.04	-	-	-	-	-	-	0	0	9.18	1.97	0.34	0	3.86	7.16	0	0
comp383352_c0	comp383352_c0_seq1	283	84.42	-	-	-	-	-	-	0	0	6.39	0	2.83	1.35	3.86	0	1.98	1.42
comp14968_c0	comp14968_c0_seq1	226	37.8	-	-	-	-	-	-	0	0	5.51	0	1.15	0	3.86	0	0	0
comp382394_c0	comp382394_c0_seq1	280	81.6	-	-	-	-	-	-	0	0	0	0.93	0.27	0	3.85	0	0	0
comp329893_c0	comp329893_c0_seq1	250	55.45	TY3B-I	-	GO:0005737(cytoplasm);GO:0005634(nucleus);GO:0004190(aspartic-type endopeptidase activity);GO:0005524(ATP binding);GO:0003677(DNA binding);GO:0003887(DNA-directed DNA polymerase activity);GO:0004523(ribonuclease H activity);GO:0003723(RNA binding);GO:0003964(RNA-directed DNA polymerase activity);GO:0008270(zinc ion binding);GO:0015074(DNA integration);GO:0006310(DNA recombination);GO:0006278(RNA-…	[R] General function prediction only	-	-	0	0	10.39	0.23	0	2.88	3.85	0	0	6.69
comp33445_c0	comp33445_c0_seq1	427	228	-	-	-	-	-	-	0	0	3.01	1.77	1.72	2.5	3.84	3.02	3.03	4.64
comp15090_c0	comp15090_c0_seq1	274	76.06	-	-	-	-	-	-	0	0	3.38	0	4.15	0	3.84	0	0	2.01
comp408887_c0	comp408887_c0_seq1	271	73.34	-	-	GO:0009507(chloroplast);GO:0030529(ribonucleoprotein complex);GO:0000166(nucleotide binding);GO:0003723(RNA binding);GO:0006397(mRNA processing)	-	-	-	0	0	0	1.03	1.93	1.55	3.83	6.09	0	3.87
comp62755_c0	comp62755_c0_seq1,comp62755_c0_seq2,comp62755_c0_seq3,comp62755_c0_seq4	859	518.16	-	-	-	-	-	-	0	0	0.31	2.04	4.86	14.75	3.83	5.9	42.06	0.41
comp1294_c1	comp1294_c1_seq1	239	46.96	-	-	-	-	-	-	0	0	10.44	0	1.62	3.88	3.83	5.65	2.79	2.09
comp37644_c0	comp37644_c0_seq1	328	129	-	-	-	-	-	-	0	0	4.56	0	2.02	2.03	3.83	4.96	1.02	3.21
comp3705_c0	comp3705_c0_seq1	231	41.21	-	-	-	-	-	-	0	0	4.16	0.31	8.97	4.98	3.82	4.69	3.76	7.68
comp39684_c0	comp39684_c0_seq1	231	41.21	-	-	-	-	-	-	0	0	2.97	5.51	5.01	2.49	3.82	0.59	0.58	0
comp346965_c0	comp346965_c0_seq1	299	100	-	-	-	-	-	-	0	0	8.7	0	1.2	1.82	3.82	0.12	0	0
comp299039_c0	comp299039_c0_seq1	202	23.55	-	-	-	-	-	-	0	0	9.37	0	3.69	7.74	3.82	0	3.54	12.51
comp216380_c0	comp216380_c0_seq1	293	94.06	-	-	-	-	-	-	0	0	15.38	5.37	1.73	2.54	3.82	0	2.66	4.87
comp18755_c0	comp18755_c0_seq1	243	49.97	-	-	-	-	-	-	0	0	3.19	0	0	1.37	3.82	0	0	0
comp33705_c0	comp33705_c0_seq1	556	357	-	-	-	-	-	-	0	0	4.81	2.93	6.06	3.64	3.81	2.33	2.64	5.5
comp35809_c0	comp35809_c0_seq1	305	106	-	-	-	-	-	-	0	0	9.02	1.9	5.75	4.09	3.81	0	7.42	0.93
comp39089_c0	comp39089_c0_seq1	265	68.02	-	-	-	-	-	-	0	0	0.36	5.57	0	0.67	3.8	3.19	0.88	0.8
comp252597_c0	comp252597_c0_seq1	227	38.47	At3g47110	-	GO:0016021(integral to membrane);GO:0005886(plasma membrane);GO:0005524(ATP binding);GO:0004674(protein serine/threonine kinase activity);GO:0004872(receptor activity)	-	-	-	0	0	0.64	1.64	11.03	2.07	3.8	2.51	6.5	0
comp15365_c0	comp15365_c0_seq1	338	139	-	-	-	-	-	-	0	0	5.56	0.09	0.31	0	3.8	1.56	0	0
comp18144_c0	comp18144_c0_seq1	227	38.47	-	-	-	-	-	-	0	0	32.5	4.26	0	2.07	3.8	0	3.72	1.7
comp5843_c0	comp5843_c0_seq1	213	29.64	-	-	-	-	-	-	0	0	0	0.85	3.3	7.31	3.79	7.33	3.22	16.57
comp302122_c0	comp302122_c0_seq1	251	56.26	-	-	-	-	-	-	0	0	8.5	0.22	0	1.01	3.79	3.43	0	1.36
comp50428_c1	comp50428_c1_seq1	251	56.26	-	-	-	-	-	-	0	0	3.92	0	1.55	3.44	3.79	0	6.99	0
comp332775_c0	comp332775_c0_seq1	208	26.77	-	-	-	-	-	-	0	0	10.99	0.47	0	3.41	3.78	7.66	0	3.67
comp14084_c0	comp14084_c0_seq1	208	26.77	-	-	-	-	-	-	0	0	23.81	0	0.81	2.13	3.78	2.7	5.34	6.11
comp42294_c0	comp42294_c0_seq1	262	65.42	-	-	-	-	-	-	0	0	0	2.12	31.75	1.39	3.78	0	1.64	0
comp242243_c0	comp242243_c0_seq1	218	32.65	-	-	-	-	-	-	0	0	17.27	6.18	14.99	4.89	3.78	0	1.82	6.02
comp342991_c0	comp342991_c0_seq1	306	107	-	-	-	-	-	-	0	0	6.64	2.12	2.13	0	3.78	0	0	0
comp531096_c0	comp531096_c0_seq1	282	83.48	-	-	-	-	-	-	0	0	2.64	0.6	0.78	0.14	3.77	0	0	0
comp64413_c1	comp64413_c1_seq1	255	59.52	-	-	-	-	-	-	0	0	11.53	12.08	0.55	1.53	3.77	0	0	2.57
comp254918_c0	comp254918_c0_seq1	236	44.76	-	-	-	-	-	-	0	0	0	1.97	0	3.06	3.76	5.12	0	2.68
comp3758_c0	comp3758_c0_seq1	516	317	-	-	-	-	-	-	0	0	6.5	1.79	0	0.29	3.76	1.14	0.41	0
comp11787_c0	comp11787_c0_seq1	248	53.86	-	-	-	-	-	-	0	0	0	3.28	0.81	0	3.75	6.95	0	0.41
comp46059_c0	comp46059_c0_seq1	248	53.86	-	-	-	-	-	-	0	0	5.92	0.23	9.29	3.39	3.75	0	7.3	2.43
comp422954_c0	comp422954_c0_seq1	248	53.86	-	-	-	-	-	-	0	0	4.78	2.81	5.05	2.54	3.75	0	2.65	4.46
comp109706_c0	comp109706_c0_seq1	325	126	-	L-lactate dehydrogenase	GO:0005737(cytoplasm);GO:0005488(binding);GO:0004459(L-lactate dehydrogenase activity);GO:0006096(glycolysis);GO:0006950(response to stress)	[C] Energy production and conversion	K00016	ko00010(Glycolysis / Gluconeogenesis);ko00270(Cysteine and methionine metabolism);ko00620(Pyruvate metabolism);ko00640(Propanoate metabolism)	0	0	0	34.25	0	14.2	3.74	31.41	33.37	0
comp52071_c0	comp52071_c0_seq1	325	126	-	-	-	-	-	-	0	0	2.53	0.3	1.55	5.61	3.74	4.31	11.25	0.69
comp253619_c0	comp253619_c0_seq1	301	102	-	-	-	-	-	-	0	0	0	0.74	6.29	5.36	3.74	0	8.88	2.14
comp8421_c0	comp8421_c0_seq1	295	96.03	-	-	-	-	-	-	0	0	5.62	1.84	0.57	1.07	3.74	0	3.6	0
comp41416_c0	comp41416_c0_seq1	298	99	At2g01600	-	GO:0030118(clathrin coat);GO:0030136(clathrin-coated vesicle);GO:0005905(coated pit);GO:0005794(Golgi apparatus);GO:0005545(1-phosphatidylinositol binding);GO:0030276(clathrin binding);GO:0048268(clathrin coat assembly);GO:0006897(endocytosis)	[T] Signal transduction mechanisms ;[U] Intracellular trafficking, secretion, and vesicular transport	-	-	0	0	2.6	2.55	0.44	0	3.74	0	0	0
comp294467_c0	comp294467_c0_seq1	286	87.28	-	-	-	-	-	-	0	0	1.83	6.07	2.49	0.39	3.73	4.42	0	0
comp53655_c0	comp53655_c0_seq1	228	39.14	-	-	-	-	-	-	0	0	0	2.58	0.83	4.66	3.73	0.31	7.91	9.2
comp42736_c0	comp42736_c0_seq1	203	24.07	-	-	-	-	-	-	0	0	12.73	0	11.75	0	3.73	0	0.49	0
comp18953_c0	comp18953_c0_seq1	228	39.14	-	-	-	-	-	-	0	0	0	3.55	8.89	1.75	3.73	0	0	6.41
comp49063_c0	comp49063_c0_seq1	365	166	POX2	protoporphyrinogen oxidase	GO:0009706(chloroplast inner membrane);GO:0005743(mitochondrial inner membrane);GO:0004729(oxygen-dependent protoporphyrinogen oxidase activity);GO:0015995(chlorophyll biosynthetic process);GO:0006783(heme biosynthetic process)	[H] Coenzyme transport and metabolism	K00231	ko00860(Porphyrin and chlorophyll metabolism)	0	0	6.42	5.55	1.05	3.09	3.72	4.14	1.87	2.1
comp10122_c0	comp10122_c0_seq1	219	33.27	CRK20	N-glycosylase/DNA lyase	GO:0009507(chloroplast);GO:0016021(integral to membrane);GO:0005524(ATP binding);GO:0004674(protein serine/threonine kinase activity);GO:0004872(receptor activity);GO:0042742(defense response to bacterium);GO:0012501(programmed cell death);GO:0009751(response to salicylic acid stimulus)	-	K03660	ko03410(Base excision repair)	0	0	0	5.69	3.6	6.17	3.71	7.98	0	14.43
comp6652_c0	comp6652_c0_seq1	277	78.81	-	-	-	-	-	-	0	0	13.38	12.65	0.28	0.43	3.71	5.05	1.81	0.14
comp15288_c0	comp15288_c0_seq1	302	103	-	-	-	[A] RNA processing and modification	-	-	0	0	2.86	0	1.16	1	3.71	1.87	3.01	0.74
comp360364_c0	comp360364_c0_seq1	241	48.46	FLS2	-	GO:0010008(endosome membrane);GO:0016021(integral to membrane);GO:0005886(plasma membrane);GO:0005524(ATP binding);GO:0005515(protein binding);GO:0004674(protein serine/threonine kinase activity);GO:0004872(receptor activity);GO:0052544(defense response by callose deposition in cell wall);GO:0042742(defense response to bacterium);GO:0016045(detection of bacterium);GO:0010359(regulation of anion c…	-	K00924	-	0	0	12.65	10.42	2.69	0	3.71	1	0	0
comp256144_c0	comp256144_c0_seq1	299	100	-	-	-	-	-	-	0	0	10.91	0	0	2.05	3.71	0	2.86	3.49
comp377785_c0	comp377785_c0_seq1	237	45.49	-	-	-	-	-	-	0	0	5.12	4.99	1.2	6.26	3.7	4.51	10.74	8.64
comp436392_c0	comp436392_c0_seq1	237	45.49	RF45	-	-	[T] Signal transduction mechanisms	-	-	0	0	0	0.28	0	1.25	3.7	0.27	3.93	0
comp12918_c0	comp12918_c0_seq1	224	36.47	-	-	-	-	-	-	0	0	7.06	0	2.39	1.56	3.7	0	3.92	0.3
comp18339_c0	comp18339_c0_seq1	249	54.65	-	-	-	-	-	-	0	0	0	1.62	0	1.67	3.7	0	10.46	0
comp9798_c0	comp9798_c0_seq1	233	42.61	-	-	-	-	-	-	0	0	0	2.07	0.26	0	3.69	0	0	0
comp408041_c0	comp408041_c0_seq1	229	39.82	-	-	-	-	-	-	0	0	2.15	0	2.18	0.29	3.67	5.76	0	1.1
comp316901_c0	comp316901_c0_seq1	229	39.82	ARI1	ariadne-1	GO:0016874(ligase activity);GO:0008270(zinc ion binding)	[O] Posttranslational modification, protein turnover, chaperones	K11968	-	0	0	18.78	1.58	1.09	2.86	3.67	0	2.39	1.37
comp199141_c0	comp199141_c0_seq1	291	92.11	-	-	-	-	-	-	0	0	0	2.33	0	1.36	3.66	7.99	1.94	2.49
comp47837_c0	comp47837_c0_seq1	696	497	At1g06620	gibberellin 3-beta-dioxygenase	GO:0046872(metal ion binding);GO:0016706(oxidoreductase activity, acting on paired donors, with incorporation or reduction of molecular oxygen, 2-oxoglutarate as one donor, and incorporation of one atom each of oxygen into both donors)	[Q] Secondary metabolites biosynthesis, transport and catabolism ;[R] General function prediction only	K04124	ko00904(Diterpenoid biosynthesis)	0	0	1.04	3.22	1.75	3.28	3.66	7.36	5.75	2.88
comp47652_c0	comp47652_c0_seq1	423	224	-	-	-	-	-	-	0	0	0	1.75	2.43	3	3.66	5.28	5.8	1.32
comp256508_c0	comp256508_c0_seq1	457	258	-	-	-	-	-	-	0	0	2.38	0.29	1.9	2.03	3.66	1.78	3.92	0.04
comp409771_c0	comp409771_c0_seq1	368	169	-	-	-	-	-	-	0	0	4.35	0	0	0.67	3.66	0	1.13	0.65
comp220529_c0	comp220529_c0_seq1	390	191	-	-	-	-	-	-	0	0	4.62	3.24	3.3	1.73	3.65	6.25	0.5	2
comp338778_c0	comp338778_c0_seq1	238	46.22	-	-	-	-	-	-	0	0	0	6.55	2.82	2.96	3.65	4.44	0.26	11.1
comp508_c0	comp508_c0_seq1	362	163	-	-	-	-	-	-	0	0	0	4.1	0.6	2.73	3.65	1.48	2.34	4.49
comp49652_c0	comp49652_c0_seq1	350	151	-	-	-	-	-	-	0	0	3.65	0.84	0	1.13	3.65	0.56	2.29	0
comp137525_c0	comp137525_c0_seq1	204	24.6	-	-	-	-	-	-	0	0	30.4	5.13	12.38	1.39	3.65	0	0	4.44
comp51168_c0	comp51168_c0_seq1	238	46.22	-	-	-	-	-	-	0	0	0	2.18	0	1.48	3.65	0	4.38	0
comp369733_c0	comp369733_c0_seq1	250	55.45	-	-	-	-	-	-	0	0	11.72	1.37	0	1.23	3.65	0	0	2.36
comp59015_c0	comp59015_c0_seq1	220	33.9	PHN1	argonaute	GO:0005737(cytoplasm);GO:0003676(nucleic acid binding);GO:0031047(gene silencing by RNA);GO:0048366(leaf development);GO:0019827(stem cell maintenance)	[J] Translation, ribosomal structure and biogenesis	K11596	-	0	0	21.69	0	4.81	0	3.64	5.34	0	0
comp376877_c0	comp376877_c0_seq1	215	30.82	-	-	-	-	-	-	0	0	9.15	0	6.35	2.59	3.64	0.39	0	3.89
comp334486_c0	comp334486_c0_seq1	225	37.13	XTH	xyloglucan:xyloglucosyl transferase	GO:0048046(apoplast);GO:0005618(cell wall);GO:0004553(hydrolase activity, hydrolyzing O-glycosyl compounds);GO:0016762(xyloglucan:xyloglucosyl transferase activity);GO:0007047(cellular cell wall organization);GO:0006073(cellular glucan metabolic process)	-	K08235	-	0	0	8.25	1.7	14.94	0.31	3.63	0	1.92	0
comp25877_c1	comp25877_c1_seq1	258	62.02	-	-	-	-	-	-	0	0	0	4.07	2.81	2.21	3.62	6.81	0	4.05
comp395909_c0	comp395909_c0_seq1	269	71.55	-	-	-	-	-	-	0	0	7.2	0	0.91	0.32	3.61	5.06	1.66	0
comp285619_c0	comp285619_c0_seq1	311	112	-	-	-	-	-	-	0	0	8.54	0	1.94	0	3.61	0	1.28	0.58
comp30080_c0	comp30080_c0_seq1	342	143	-	-	-	-	-	-	0	0	5.14	1.76	0.15	1.28	3.61	0	2.17	0.92
comp497756_c0	comp497756_c0_seq1	262	65.42	-	-	-	-	-	-	0	0	3.75	0	0	1.05	3.61	0	3.82	0.17
comp16208_c0	comp16208_c0_seq1	243	49.97	-	-	-	-	-	-	0	0	6.62	2.27	10.45	2.51	3.6	0	0	6.99
comp424382_c0	comp424382_c0_seq1	243	49.97	-	-	-	-	-	-	0	0	5.64	0	1.74	1.6	3.6	0	4.29	0.87
comp382337_c0	comp382337_c0_seq1	230	40.51	-	-	-	-	-	-	0	0	8.17	0	0.27	0	3.6	0	0	0
comp41857_c0	comp41857_c0_seq1	247	53.07	-	-	-	-	-	-	0	0	0	4.52	0	1.72	3.6	0	6.73	0
comp32854_c0	comp32854_c0_seq1	239	46.96	-	-	-	-	-	-	0	0	15.92	5.37	0.46	2.91	3.59	0	0	2.32
comp351079_c0	comp351079_c0_seq1	205	25.13	-	-	-	-	-	-	0	0	3.41	0	2.6	9.52	3.58	0	5.69	12.16
comp243399_c0	comp243399_c0_seq1	205	25.13	-	-	-	-	-	-	0	0	0.49	0	1.3	0	3.58	0	0.47	0
comp492877_c0	comp492877_c0_seq1	221	34.54	-	-	-	-	-	-	0	0	9.94	0	0.63	1.98	3.58	0	0	5.37
comp31720_c0	comp31720_c0_seq1	277	78.81	-	-	-	-	-	-	0	0	0	11.2	0.28	3.03	3.58	0	7.4	0.28
comp300721_c0	comp300721_c0_seq1	205	25.13	LECRK91	-	GO:0016021(integral to membrane);GO:0005886(plasma membrane);GO:0005524(ATP binding);GO:0004674(protein serine/threonine kinase activity);GO:0004872(receptor activity);GO:0005529(sugar binding)	-	K00924	-	0	0	8.29	0	0	2.72	3.58	0	12.32	0
comp323040_c0	comp323040_c0_seq1	226	37.8	-	-	-	-	-	-	0	0	14.92	0.33	0	3.62	3.57	5.43	7.56	0
comp384173_c0	comp384173_c0_seq1	259	62.86	-	-	-	-	-	-	0	0	9.36	0	1.9	0	3.57	5.37	0.95	0
comp261237_c0	comp261237_c0_seq1	270	72.44	-	-	-	-	-	-	0	0	4.91	0.87	0	3.15	3.57	4.33	4.11	3.01
comp458615_c0	comp458615_c0_seq1	226	37.8	-	-	-	-	-	-	0	0	18.16	1	7.77	0	3.57	0	0	0
comp133086_c0	comp133086_c0_seq1	309	110	IPMSA	2-isopropylmalate synthase	GO:0003852(2-isopropylmalate synthase activity);GO:0009098(leucine biosynthetic process)	[E] Amino acid transport and metabolism	K01649	ko00290(Valine, leucine and isoleucine biosynthesis);ko00620(Pyruvate metabolism)	0	0	6.24	1.49	1.78	0.62	3.57	0	0.43	0.89
comp528547_c0	comp528547_c0_seq1	287	88.24	-	-	-	-	-	-	0	0	1.39	7.15	0	0.65	3.56	0	0	0.25
comp422390_c0	comp422390_c0_seq1	211	28.47	-	-	-	-	-	-	0	0	21.53	2.66	3.82	0.8	3.55	4.66	0	1.15
comp149429_c0	comp149429_c0_seq1	211	28.47	-	-	-	-	-	-	0	0	0	3.55	2.29	14.01	3.55	0.85	29.71	11.5
comp246984_c0	comp246984_c0_seq1	211	28.47	-	-	-	-	-	-	0	0	0	3.55	2.29	1.6	3.55	0.42	4.6	0
comp29466_c0	comp29466_c0_seq1	211	28.47	-	-	-	-	-	-	0	0	7.32	0	0	0.8	3.55	0.42	1.26	0
comp35935_c0	comp35935_c0_seq1	211	28.47	-	-	-	-	-	-	0	0	0	1.33	13.75	4.8	3.55	0	5.44	9.96
comp25320_c0	comp25320_c0_seq1	248	53.86	-	-	-	-	-	-	0	0	4.55	0.23	1.82	0.21	3.55	0	0	0.61
comp460379_c0	comp460379_c0_seq1	256	60.35	NIK1	-	GO:0016021(integral to membrane);GO:0005886(plasma membrane);GO:0005524(ATP binding);GO:0005515(protein binding);GO:0004674(protein serine/threonine kinase activity);GO:0004872(receptor activity);GO:0051607(defense response to virus);GO:0044419(interspecies interaction between organisms)	-	K00924	-	0	0	4.06	1.67	7.39	6.42	3.54	14.4	8.09	6.15
comp499175_c0	comp499175_c0_seq1	231	41.21	-	-	-	-	-	-	0	0	5.06	0.31	1.06	0.55	3.54	2.93	0	0.79
comp261144_c0	comp261144_c0_seq1	256	60.35	PERK2	-	GO:0016021(integral to membrane);GO:0005886(plasma membrane);GO:0005524(ATP binding);GO:0004674(protein serine/threonine kinase activity);GO:0004872(receptor activity)	[T] Signal transduction mechanisms	-	-	0	0	16.25	4.81	0.18	1.51	3.54	1.4	2.37	0
comp302860_c0	comp302860_c0_seq1	244	50.74	-	protein-serine/threonine kinase	-	[R] General function prediction only	K08286	-	0	0	14.25	1.99	4.07	2.92	3.54	0	0	6.67
comp455164_c0	comp455164_c0_seq1	244	50.74	-	-	-	-	-	-	0	0	0.97	1.49	0.86	0.9	3.54	0	0	0.22
comp32662_c1	comp32662_c1_seq1	227	38.47	LECRK44	-	GO:0016021(integral to membrane);GO:0005886(plasma membrane);GO:0005524(ATP binding);GO:0004674(protein serine/threonine kinase activity);GO:0004872(receptor activity);GO:0005529(sugar binding)	-	-	-	0	0	14.02	9.84	2.26	1.48	3.5	10.98	4.34	0.28
comp67897_c0	comp67897_c0_seq1	206	25.67	-	-	-	-	-	-	0	0	27.21	0	4.24	2.22	3.5	7.99	5.57	3.4
comp407973_c0	comp407973_c0_seq1	268	70.66	FLS2	protein-serine/threonine kinase	GO:0010008(endosome membrane);GO:0016021(integral to membrane);GO:0005886(plasma membrane);GO:0005524(ATP binding);GO:0005515(protein binding);GO:0004674(protein serine/threonine kinase activity);GO:0004872(receptor activity);GO:0052544(defense response by callose deposition in cell wall);GO:0042742(defense response to bacterium);GO:0016045(detection of bacterium);GO:0010359(regulation of anion c…	-	K08286	-	0	0	0	3.75	0.62	4.19	3.5	4.78	9.78	4.63
comp285153_c0	comp285153_c0_seq1	227	38.47	-	-	-	-	-	-	0	0	28.68	4.26	8.76	0	3.5	0	0	0
comp13290_c0	comp13290_c0_seq1	366	167	-	-	-	-	-	-	0	0	3.38	0	0.07	0.48	3.5	0	0.86	0
comp367821_c0	comp367821_c0_seq1	253	57.88	-	-	-	-	-	-	0	0	5.72	0	0.75	0	3.49	2.5	0	0
comp41618_c0	comp41618_c0_seq1	245	51.51	-	-	-	-	-	-	0	0	0.48	0	0	1.33	3.49	2.11	2.78	0
comp29249_c0	comp29249_c0_seq1	302	103	-	-	-	-	-	-	0	0	9.64	4.17	0.63	2.21	3.49	1.17	3.93	0.95
comp439353_c0	comp439353_c0_seq1	232	41.9	-	-	-	-	-	-	0	0	5.27	0	1.82	1.09	3.48	4.9	0	2.86
comp24061_c0	comp24061_c0_seq1	473	274	-	-	-	-	-	-	0	0	11.27	2.03	0.56	0.29	3.48	3.13	0.09	1.47
comp5019_c0	comp5019_c0_seq1	212	29.05	-	-	-	-	-	-	0	0	8.44	14.77	2.25	0	3.48	0	0.82	0
comp448967_c0	comp448967_c0_seq1	237	45.49	-	-	-	-	-	-	0	0	5.39	0	6.93	1	3.46	0	0	1.68
comp309921_c0	comp309921_c0_seq1	269	71.55	-	-	-	-	-	-	0	0	0	2.82	6.38	3.66	3.45	3.71	7.99	3.36
comp350082_c0	comp350082_c0_seq1	223	35.82	-	-	-	-	-	-	0	0	13.69	2.11	6.98	2.86	3.45	0.34	0.33	3.35
comp666008_c0	comp666008_c0_seq1	223	35.82	-	-	-	-	-	-	0	0	0	7.05	0.61	1.91	3.45	0.34	0	3.66
comp450626_c0	comp450626_c0_seq1	218	32.65	-	-	-	-	-	-	0	0	6.01	0	3.33	2.09	3.44	6.65	0.73	0
comp48338_c0	comp48338_c0_seq1	395	196	CRK40	-	GO:0016021(integral to membrane);GO:0005524(ATP binding);GO:0004674(protein serine/threonine kinase activity);GO:0004872(receptor activity)	-	K00924	-	0	0	0	0.9	8.49	5.12	3.44	2.71	11.37	0
comp10013_c0	comp10013_c0_seq1	254	58.7	-	-	-	-	-	-	0	0	2.51	10.1	0.37	3.3	3.44	2.47	7.51	3.53
comp489161_c0	comp489161_c0_seq1	218	32.65	-	-	-	-	-	-	0	0	13.51	2.71	0	2.09	3.44	0.37	5.84	0
comp9099_c0	comp9099_c0_seq1	336	137	-	-	-	-	-	-	0	0	3.58	0.46	0	1.5	3.44	0	2.87	1.91
comp544198_c0	comp544198_c0_seq1	218	32.65	-	-	-	-	-	-	0	0	6.38	0	0	0.7	3.44	0	0	0
comp403289_c0	comp403289_c0_seq1	262	65.42	DDB_G0280111	AP2-associated kinase	GO:0005524(ATP binding);GO:0005543(phospholipid binding);GO:0004674(protein serine/threonine kinase activity)	[T] Signal transduction mechanisms	K08853	-	0	0	1.12	3.86	3.16	2.61	3.43	0.18	5.46	0.67
comp360882_c0	comp360882_c0_seq1	277	78.81	-	-	-	-	-	-	0	0	6.07	0	0	1.45	3.42	5.67	0	2.63
comp44171_c0	comp44171_c0_seq1	266	68.9	-	-	-	-	-	-	0	0	0	1.28	2.68	0	3.42	0	0	0
comp303012_c0	comp303012_c0_seq1	291	92.11	-	-	-	-	-	-	0	0	1.86	1.78	0.24	2.85	3.41	0	8.28	0
comp248745_c0	comp248745_c0_seq1	238	46.22	-	-	-	-	-	-	0	0	13.79	2.46	6.12	0.99	3.4	14.1	0	4.01
comp559863_c0	comp559863_c0_seq1	238	46.22	At1g48100	-	GO:0005618(cell wall);GO:0005576(extracellular region);GO:0004650(polygalacturonase activity);GO:0005975(carbohydrate metabolic process);GO:0007047(cellular cell wall organization)	-	-	-	0	0	0	0.55	0	2.96	3.4	0	5.15	3.07
comp260637_c0	comp260637_c0_seq1	251	56.26	-	-	-	[T] Signal transduction mechanisms	-	-	0	0	0	1.79	2.51	6.48	3.39	0.21	7.83	7.95
comp9043_c0	comp9043_c0_seq1	263	66.28	-	-	-	-	-	-	0	0	1.29	0.76	3.45	2.24	3.39	0	8.09	0
comp381536_c0	comp381536_c0_seq1	295	96.03	-	-	-	-	-	-	0	0	5.23	4.34	0.11	0.24	3.39	0	0	1.14
comp3187_c0	comp3187_c0_seq1	219	33.27	-	-	-	-	-	-	0	0	0	4.17	0.65	1.37	3.38	13.06	0	0
comp35232_c0	comp35232_c0_seq1	229	39.82	-	-	-	-	-	-	0	0	26.78	5.07	18.02	4.01	3.38	5.15	8.67	3.29
comp38231_c0	comp38231_c0_seq1	285	86.32	-	-	-	-	-	-	0	0	6.96	0	1.13	0.79	3.38	1.82	0	2.4
comp26173_c0	comp26173_c0_seq1	234	43.32	-	-	-	-	-	-	0	0	13.86	13.69	4.27	10	3.37	15.6	13.2	12.59
comp46915_c0	comp46915_c0_seq1	234	43.32	-	-	-	-	-	-	0	0	5.09	14.57	2.01	2.89	3.37	11.42	2.75	6.55
comp300884_c0	comp300884_c0_seq1	234	43.32	-	-	-	-	-	-	0	0	15.28	0	0	5.26	3.37	0	10.72	1.51
comp329687_c0	comp329687_c0_seq1	208	26.77	-	-	-	-	-	-	0	0	0.92	7.07	0	2.98	3.36	5.41	7.12	0.82
comp39761_c0	comp39761_c0_seq1	286	87.28	MEL1	argonaute	GO:0005731(nucleolus organizer region);GO:0003676(nucleic acid binding);GO:0007143(female meiosis);GO:0031047(gene silencing by RNA);GO:0033169(histone H3-K9 demethylation);GO:0007140(male meiosis);GO:0009561(megagametogenesis);GO:0055046(microgametogenesis)	[J] Translation, ribosomal structure and biogenesis	K11596	-	0	0	6.18	3.33	1.74	4.57	3.35	7.33	8.05	1
comp320003_c0	comp320003_c0_seq1	239	46.96	-	-	-	-	-	-	0	0	0	0.54	0	5.34	3.35	7.19	7.61	0
comp47418_c0	comp47418_c0_seq1	239	46.96	-	-	-	-	-	-	0	0	8.87	0	0	7.28	3.35	3.85	18.77	0
comp196385_c0	comp196385_c0_seq1	313	114	-	-	-	-	-	-	0	0	6.45	0	2.67	2.6	3.35	0	3.97	3.83
comp31452_c0	comp31452_c0_seq1	264	67.15	-	-	-	-	-	-	0	0	0	5.64	2.59	0.34	3.35	0	3.19	0
comp441054_c0	comp441054_c0_seq1	239	46.96	-	-	-	-	-	-	0	0	0	3.49	0.23	3.16	3.35	0	4.06	4.42
comp262697_c0	comp262697_c0_seq1	214	30.23	-	-	-	-	-	-	0	0	0.81	7.51	0	3.02	3.34	11.58	3.55	7.58
comp3242_c0	comp3242_c0_seq1	377	178	-	-	-	-	-	-	0	0	0.96	1.63	1.77	2.05	3.34	6.3	3.35	2.51
comp15284_c0	comp15284_c0_seq1	300	101	-	-	-	-	-	-	0	0	3.64	1.25	0	0.56	3.34	3.23	1.42	0
comp34559_c0	comp34559_c0_seq1	248	53.86	-	-	-	-	-	-	0	0	20.94	0	1.21	1.06	3.34	1.12	0	4.25
comp2962_c0	comp2962_c0_seq1	268	70.66	-	-	-	-	-	-	0	0	5.9	0.71	3.85	0.81	3.34	0	0.17	1.54
comp369611_c0	comp369611_c0_seq1	230	40.51	-	-	-	-	-	-	0	0	0	4.05	0	1.97	3.33	12.81	6.47	0
comp24095_c0	comp24095_c0_seq1	290	91.14	-	-	-	-	-	-	0	0	16.95	5.12	9.31	3.88	3.33	7.02	3.53	5.75
comp41645_c0	comp41645_c0_seq1	304	105	-	-	-	-	-	-	0	0	0	6.49	3.52	1.19	3.32	7.36	1.47	1.66
comp34386_c0	comp34386_c0_seq1	524	325	-	-	-	-	-	-	0	0	4.94	6.48	0.07	0	3.32	5.27	0	0
comp33289_c0	comp33289_c0_seq1	436	237	-	-	-	-	-	-	0	0	3.15	9.53	0	0.53	3.32	1.73	0.65	0.78
comp42485_c1	comp42485_c1_seq1	261	64.57	-	-	-	-	-	-	0	0	7.4	0	6.23	0	3.31	0	0.18	2.37
comp493592_c0	comp493592_c0_seq1	261	64.57	-	-	-	-	-	-	0	0	4.37	0	1.85	0	3.31	0	0	0
comp21355_c0	comp21355_c0_seq1	220	33.9	-	-	-	-	-	-	0	0	5.06	1.86	1.28	1.34	3.31	0	0	1.29
comp476355_c0	comp476355_c0_seq1	220	33.9	-	-	-	-	-	-	0	0	13.74	0	0	4.03	3.31	0	6.32	0
comp46768_c0	comp46768_c0_seq1	240	47.71	PTR5	proton-dependent oligopeptide transporter, POT family	GO:0016021(integral to membrane);GO:0005886(plasma membrane);GO:0042936(dipeptide transporter activity);GO:0009860(pollen tube growth);GO:0015031(protein transport)	[E] Amino acid transport and metabolism	K03305	-	0	0	0	20.37	0	5.26	3.3	34.4	17.23	0
comp257604_c0	comp257604_c0_seq1	308	109	-	-	-	-	-	-	0	0	5.4	0	0.7	0.52	3.3	2.1	1.86	0
comp20888_c0	comp20888_c0_seq1	240	47.71	-	-	-	-	-	-	0	0	0	0.26	0	1.91	3.3	0	4.25	0
comp288556_c0	comp288556_c0_seq1	209	27.33	-	-	-	-	-	-	0	0	0	4.62	6.37	4.59	3.29	0.44	3.49	1.6
comp42888_c0	comp42888_c0_seq1	209	27.33	-	-	-	-	-	-	0	0	0	9.69	7.56	3.75	3.29	0	8.72	5.19
comp250174_c0	comp250174_c0_seq1	277	78.81	-	-	-	-	-	-	0	0	5.29	4.48	3.86	5.5	3.28	0.31	9.98	0
comp251347_c0	comp251347_c0_seq1	245	51.51	-	-	-	-	-	-	0	0	8.09	5.88	0	5.75	3.27	3.51	1.85	13.35
comp232149_c0	comp232149_c0_seq1	288	89.2	WAK1	-	GO:0016021(integral to membrane);GO:0009505(plant-type cell wall);GO:0005773(vacuole);GO:0005524(ATP binding);GO:0005509(calcium ion binding);GO:0005515(protein binding);GO:0004674(protein serine/threonine kinase activity);GO:0007166(cell surface receptor linked signaling pathway);GO:0050832(defense response to fungus);GO:0009751(response to salicylic acid stimulus);GO:0009615(response to virus)	-	K00924	-	0	0	0	1.13	3.66	6.52	3.27	2.16	4.54	10.4
comp277902_c0	comp277902_c0_seq1	288	89.2	-	-	-	-	-	-	0	0	0	1.84	4.88	4.86	3.27	1.49	1.74	7.46
comp41801_c0	comp41801_c0_seq1	231	41.21	-	-	-	-	-	-	0	0	15.77	0	3.17	3.04	3.27	0	0	6.36
comp188784_c0	comp188784_c0_seq1	292	93.08	-	-	-	-	-	-	0	0	8.16	7.05	3.86	2.08	3.26	7.65	1.28	7.27
comp605629_c0	comp605629_c0_seq1	258	62.02	-	-	-	-	-	-	0	0	0	3.05	0	0.18	3.26	4.47	0	0
comp4767_c0	comp4767_c0_seq1	258	62.02	-	-	-	-	-	-	0	0	0.59	2.85	7.01	5.15	3.26	0	14.41	0
comp408145_c0	comp408145_c0_seq1	270	72.44	-	-	-	-	-	-	0	0	3.89	5.75	0.9	0.16	3.26	0	0	0.45
comp288388_c0	comp288388_c0_seq1	221	34.54	-	-	-	-	-	-	0	0	13.13	6.58	3.78	4.95	3.25	9.78	0	11.06
comp19557_c0	comp19557_c0_seq1	344	145	-	-	-	-	-	-	0	0	0	3.74	2.1	1.02	3.25	2	1.07	1.51
comp343610_c0	comp343610_c0_seq1	221	34.54	-	-	-	-	-	-	0	0	7.45	0	0	0.99	3.25	0	0.34	2.84
comp18936_c0	comp18936_c0_seq1	431	232	-	-	-	-	-	-	0	0	3.91	8.27	0.14	0.64	3.24	6.5	1.28	0
comp40147_c0	comp40147_c0_seq1	250	55.45	-	-	-	-	-	-	0	0	5.97	3.87	2.35	0	3.24	0.65	0	0
comp264749_c0	comp264749_c0_seq1	216	31.43	-	-	-	-	-	-	0	0	0.78	4.02	3.46	3.63	3.22	16.89	4.93	0
comp216099_c0	comp216099_c0_seq1	210	27.9	-	-	-	-	-	-	0	0	0	4.52	5.85	1.63	3.22	9.08	4.7	3.52
comp599903_c0	comp599903_c0_seq1	216	31.43	-	-	-	-	-	-	0	0	0	3.21	5.19	1.45	3.22	8.06	0	0
comp8078_c0	comp8078_c0_seq1	210	27.9	-	putative ABC transport system ATP-binding protein	-	-	K02021	-	0	0	4.39	12.21	0.39	5.72	3.22	4.76	0	11.73
comp12391_c0	comp12391_c0_seq1	210	27.9	-	-	-	-	-	-	0	0	13.62	0.45	3.9	2.45	3.22	1.73	3.42	3.52
comp36761_c0	comp36761_c0_seq1	246	52.29	-	-	-	-	-	-	0	0	3.52	0	0.21	0	3.22	0	0	0
comp7828_c0	comp7828_c0_seq1	311	112	-	-	-	-	-	-	0	0	9.52	1.8	0	0.1	3.21	14.44	0	0.1
comp3225_c0	comp3225_c0_seq1	255	59.52	-	-	-	-	-	-	0	0	3.91	3.39	0	0.77	3.21	3.24	4	0.55
comp19988_c0	comp19988_c0_seq1	227	38.47	-	-	-	-	-	-	0	0	1.91	37.73	0	2.37	3.21	0	9.29	0
comp354570_c0	comp354570_c0_seq1	204	24.6	-	-	-	-	-	-	0	0	5.48	5.13	0.88	5.56	3.2	14.23	10.17	0.89
comp253132_c0	comp253132_c0_seq1	329	130	-	-	-	-	-	-	0	0	1.13	1.36	1.76	2.89	3.2	8.91	1.56	3.86
comp266249_c0	comp266249_c0_seq1	222	35.18	TY3B-I	-	GO:0005737(cytoplasm);GO:0005634(nucleus);GO:0004190(aspartic-type endopeptidase activity);GO:0005524(ATP binding);GO:0003677(DNA binding);GO:0003887(DNA-directed DNA polymerase activity);GO:0004523(ribonuclease H activity);GO:0003723(RNA binding);GO:0003964(RNA-directed DNA polymerase activity);GO:0008270(zinc ion binding);GO:0015074(DNA integration);GO:0006310(DNA recombination);GO:0006278(RNA-…	[R] General function prediction only	-	-	0	0	0	24.04	0.62	2.59	3.19	10.29	7.45	1.55
comp43789_c0	comp43789_c0_seq1	400	201	Os08g0154200	-	GO:0005524(ATP binding);GO:0008026(ATP-dependent helicase activity);GO:0003723(RNA binding)	[A] RNA processing and modification	-	-	0	0	0	1.38	3.57	4.48	3.19	7.26	2.19	9.77
comp602309_c0	comp602309_c0_seq1	251	56.26	-	-	-	-	-	-	0	0	3.05	0.22	0	0.61	3.19	0	0	1.75
comp14502_c0	comp14502_c0_seq1	316	117	-	-	-	-	-	-	0	0	10.37	1.62	9.67	0.39	3.17	7.84	0.81	0.37
comp28183_c0	comp28183_c0_seq1	260	63.71	-	-	-	-	-	-	0	0	5	2.97	3.76	1.43	3.17	0	3.55	0
comp37069_c0	comp37069_c0_seq1	217	32.04	-	-	-	-	-	-	0	0	0	6.3	0	1.42	3.16	9.04	0	0
comp294957_c0	comp294957_c0_seq1	211	28.47	-	-	-	-	-	-	0	0	0	13.74	5.35	0.4	3.16	4.24	3.35	0
comp236755_c0	comp236755_c0_seq1	238	46.22	-	-	-	-	-	-	0	0	18.03	0	4.71	6.9	3.16	3.65	3.61	0
comp430246_c0	comp430246_c0_seq1	233	42.61	-	-	-	-	-	-	0	0	16.69	2.96	0	1.87	3.16	0.57	4.47	6.15
comp13208_c0	comp13208_c0_seq1	233	42.61	-	-	-	-	-	-	0	0	25.32	0	1.79	0	3.16	0	0	0
comp431291_c0	comp431291_c0_seq1	211	28.47	-	-	-	-	-	-	0	0	0	3.55	0	2.4	3.16	0	5.44	0
comp415469_c0	comp415469_c0_seq1	243	49.97	-	-	-	-	-	-	0	0	0	3.03	0.87	1.37	3.15	0	4.29	0
comp275461_c0	comp275461_c0_seq1	277	78.81	-	-	-	-	-	-	0	0	4.82	1.28	3.59	3.62	3.14	3.67	0.15	9.14
comp13307_c0	comp13307_c0_seq1	261	64.57	-	-	-	-	-	-	0	0	4.94	2.15	3.03	0	3.13	0	0	0
comp50899_c0	comp50899_c0_seq1	505	306	At5g56590	-	GO:0046658(anchored to plasma membrane);GO:0005576(extracellular region);GO:0009505(plant-type cell wall);GO:0043169(cation binding);GO:0042973(glucan endo-1,3-beta-D-glucosidase activity);GO:0005975(carbohydrate metabolic process);GO:0007047(cellular cell wall organization);GO:0006952(defense response)	-	-	-	0	0	0	0.37	0.14	2.05	3.12	0	5.33	0
comp20956_c0	comp20956_c0_seq1	234	43.32	-	-	-	-	-	-	0	0	4.24	5.83	1.76	0	3.11	0	0	0
comp24166_c0	comp24166_c0_seq1	612	413	-	-	-	-	-	-	0	0	6.47	8.74	0.05	0.06	3.1	2.78	0	0
comp342240_c0	comp342240_c0_seq1	262	65.42	-	-	-	-	-	-	0	0	3.19	1.54	2.16	3.14	3.09	7.01	8.01	0
comp153563_c0	comp153563_c0_seq1	1344	1145	yihN	-	GO:0016021(integral to membrane);GO:0005886(plasma membrane);GO:0055085(transmembrane transport)	-	-	-	0	0	0.69	0.47	0.67	0.43	3.09	0.85	4.74	1.17
comp515610_c0	comp515610_c0_seq1	262	65.42	-	-	-	-	-	-	0	0	3.56	8.1	2.33	0	3.09	0	0	0
comp2416_c0	comp2416_c0_seq1	212	29.05	-	-	-	-	-	-	0	0	24.47	0	0.75	0	3.09	0	7.79	0
comp8280_c0	comp8280_c0_seq1	374	175	-	-	-	-	-	-	0	0	2.8	1.59	0	0.39	3.08	4.14	1.43	0
comp4135_c0	comp4135_c0_seq1	258	62.02	-	-	-	-	-	-	0	0	6.52	0	8.42	2.21	3.08	0	6.15	2.46
comp186677_c0	comp186677_c0_seq1	288	89.2	cspE	cold shock domain protein A	GO:0005737(cytoplasm);GO:0003677(DNA binding);GO:0006355(regulation of transcription, DNA-dependent);GO:0006351(transcription, DNA-dependent)	-	K06099	ko04530(Tight junction)	0	0	7.49	4.4	2.39	0.19	3.08	0	0	0.56
comp40812_c0	comp40812_c0_seq1,comp40812_c0_seq2	294	91.3	-	-	-	-	-	-	0	0	10.38	0	0.46	1.78	3.07	0	4.69	1.61
comp5243_c0	comp5243_c0_seq1,comp5243_c0_seq2	263	62.76	-	-	-	-	-	-	0	0	23.84	6.85	0	0.34	3.06	7.4	0.36	0
comp354366_c0	comp354366_c0_seq1	320	121	-	-	-	-	-	-	0	0	5.47	0	3.15	2.07	3.06	0	3.94	0
comp3894_c0	comp3894_c0_seq1	206	25.67	-	-	-	-	-	-	0	0	8.12	0	0	3.11	3.06	0	7.89	0
comp52244_c0	comp52244_c0_seq1	263	66.28	-	-	-	-	-	-	0	0	13.5	0.38	6.4	2.41	3.05	0	2.34	2.63
comp22221_c0	comp22221_c0_seq1	3179	2980	glnH	ATP-binding cassette, subfamily B (MDR/TAP), member 1	GO:0030288(outer membrane-bounded periplasmic space);GO:0005215(transporter activity);GO:0006865(amino acid transport)	[Q] Secondary metabolites biosynthesis, transport and catabolism	K05658	ko02010(ABC transporters)	0	0	2.71	4.03	3.5	2.92	3.04	6.92	3.9	5.76
comp11922_c0	comp11922_c0_seq1	250	55.45	-	-	-	-	-	-	0	0	9.06	0	0.2	0	3.04	1.52	0	0
comp52896_c0	comp52896_c0_seq1	321	122	-	-	-	-	-	-	0	0	8.24	2.17	0.8	1.31	3.04	0	0	0.09
comp267235_c0	comp267235_c0_seq1	225	37.13	HSL1	-	GO:0016021(integral to membrane);GO:0005886(plasma membrane);GO:0005524(ATP binding);GO:0004674(protein serine/threonine kinase activity)	[R] General function prediction only	K00924	-	0	0	7.59	0	1.17	4.6	3.03	10.4	7.06	5
comp47760_c0	comp47760_c0_seq1,comp47760_c0_seq2	213	25.96	At4g35230	-	GO:0005886(plasma membrane);GO:0009506(plasmodesma);GO:0005773(vacuole);GO:0005524(ATP binding);GO:0005515(protein binding);GO:0004674(protein serine/threonine kinase activity);GO:0009742(brassinosteroid mediated signaling pathway);GO:0009737(response to abscisic acid stimulus)	-	-	-	0	0	0	23.47	1.42	11.71	3.03	7.33	13.33	7.73
comp53047_c0	comp53047_c0_seq1	440	241	-	-	-	-	-	-	0	0	0	2.72	0.45	1.47	3.03	2.3	3.86	0
comp354647_c0	comp354647_c0_seq1	351	152	-	-	-	-	-	-	0	0	4.19	1.83	1.43	0.97	3.03	0.71	2.59	0
comp322070_c0	comp322070_c0_seq1	280	81.6	-	-	-	-	-	-	0	0	4.96	0.93	8	2.1	3.03	0	4.82	2.94
comp38164_c0	comp38164_c0_seq1	309	110	-	-	-	-	-	-	0	0	3.68	0.58	1.99	0.54	3.03	0	0.22	0.5
comp217895_c0	comp217895_c0_seq1	749	550	-	-	-	-	-	-	0	0	4.03	6.77	0.02	0	3.02	4.1	0	0.04
comp42242_c0	comp42242_c0_seq1	385	186	Os07g0437500	aromatic-L-amino-acid decarboxylase	GO:0030170(pyridoxal phosphate binding);GO:0004837(tyrosine decarboxylase activity);GO:0006520(cellular amino acid metabolic process)	[E] Amino acid transport and metabolism	K01593	ko00340(Histidine metabolism);ko00350(Tyrosine metabolism);ko00360(Phenylalanine metabolism);ko00380(Tryptophan metabolism);ko00901(Indole alkaloid biosynthesis);ko00950(Isoquinoline alkaloid biosynthesis);ko00965(Betalain biosynthesis)	0	0	5.8	0.47	1.05	2.57	3.02	0.39	1.02	4.05
comp268334_c0	comp268334_c0_seq1	246	52.29	-	-	-	-	-	-	0	0	2.34	0	3.33	2.18	3.01	6.92	4.78	2.5
comp368050_c0	comp368050_c0_seq1	311	112	-	-	-	-	-	-	0	0	0	5.41	1.07	1.12	3.01	0	0.53	3.02
comp635602_c0	comp635602_c0_seq1	241	48.46	-	-	-	-	-	-	0	0	0	5.73	0.45	0	3.01	0	0	0
comp343651_c0	comp343651_c0_seq1	241	48.46	-	-	-	-	-	-	0	0	10.62	0	0	1.18	3.01	0	0	0
comp216274_c0	comp216274_c0_seq1	364	165	-	-	-	-	-	-	0	0	16.12	2.52	0	0.14	3	3.51	0.72	0.13
comp257623_c0	comp257623_c0_seq1	231	41.21	-	-	-	-	-	-	0	0	0.89	5.21	0	6.91	3	0.59	18.21	2.38
comp235575_c0	comp235575_c0_seq1	207	26.22	-	-	-	-	-	-	0	0	8.41	9.14	0	1.74	3	0	4.54	0
comp52514_c0	comp52514_c0_seq1,comp52514_c0_seq2	473	214.05	-	-	-	-	-	-	0	0	0	0.28	6.31	8.34	2.99	1.15	16.66	9.62
comp590083_c0	comp590083_c0_seq1	269	71.55	-	-	GO:0005739(mitochondrion);GO:0003723(RNA binding);GO:0003964(RNA-directed DNA polymerase activity);GO:0006278(RNA-dependent DNA replication)	[R] General function prediction only	-	-	0	0	0	2.65	0	3.66	2.98	2.36	6.33	4.12
comp565334_c0	comp565334_c0_seq1	226	37.8	-	-	-	-	-	-	0	0	11.03	0	1.73	0	2.97	0	0	0
comp55013_c0	comp55013_c0_seq1	247	53.07	-	-	-	-	-	-	0	0	0.23	5.47	2.87	3.22	2.96	2.5	7.86	2.47
comp255402_c0	comp255402_c0_seq1	247	53.07	-	-	-	-	-	-	0	0	0	0.71	6.56	3.44	2.96	0	0	1.64
comp421401_c0	comp421401_c0_seq1	237	45.49	CALS1	callose synthase	GO:0000148(1,3-beta-D-glucan synthase complex);GO:0009504(cell plate);GO:0016021(integral to membrane);GO:0009506(plasmodesma);GO:0003843(1,3-beta-D-glucan synthase activity);GO:0006075(1,3-beta-D-glucan biosynthetic process);GO:0007047(cellular cell wall organization);GO:0008360(regulation of cell shape)	[M] Cell wall/membrane/envelope biogenesis	K11000	-	0	0	5.39	0	0	2.76	2.96	0	5.5	2.88
comp11653_c0	comp11653_c0_seq1,comp11653_c0_seq2	261	56.89	-	-	-	-	-	-	0	0	6.83	0	0	2.08	2.96	0	8.23	0
comp55263_c0	comp55263_c0_seq1,comp55263_c0_seq2	640	407.27	-	-	-	-	-	-	0	0	5.54	2.42	2.61	3.56	2.95	2.26	6.42	1.91
comp603550_c0	comp603550_c0_seq1	208	26.77	-	-	-	-	-	-	0	0	0	10.84	0.81	0	2.94	1.8	0	0
comp11838_c0	comp11838_c0_seq1	208	26.77	-	-	-	-	-	-	0	0	15.11	5.66	9.75	5.11	2.94	0.45	9.79	6.52
comp403174_c0	comp403174_c0_seq1	221	34.54	-	-	-	-	-	-	0	0	16.68	4.75	1.26	0.99	2.93	9.08	0	0
comp36826_c0	comp36826_c0_seq1	201	23.03	-	-	-	-	-	-	0	0	6.92	9.31	0.94	4.45	2.93	0	0	13.27
comp3172_c0	comp3172_c0_seq1	287	88.24	-	-	-	-	-	-	0	0	13.06	0	0.86	0	2.93	0	0	0
comp313506_c0	comp313506_c0_seq1	248	53.86	-	-	-	-	-	-	0	0	15.93	5.15	1.41	1.27	2.92	5.83	0	0
comp41170_c0	comp41170_c0_seq1	262	65.42	-	-	-	-	-	-	0	0	7.87	0.39	0	0.17	2.92	3.14	0.55	0
comp444320_c0	comp444320_c0_seq1	215	30.82	-	-	-	-	-	-	0	0	11.53	0	0	1.11	2.92	0.78	0	0
comp463107_c0	comp463107_c0_seq1	243	49.97	-	-	-	-	-	-	0	0	0	6.82	11.32	2.74	2.92	0.24	3.1	0
comp8793_c0	comp8793_c0_seq1	279	80.67	-	-	-	-	-	-	0	0	4.56	6.73	7.41	1.41	2.92	0	0	5.41
comp15898_c0	comp15898_c0_seq1	262	65.42	CYP734A5	-	GO:0016021(integral to membrane);GO:0009055(electron carrier activity);GO:0020037(heme binding);GO:0016705(oxidoreductase activity, acting on paired donors, with incorporation or reduction of molecular oxygen)	[Q] Secondary metabolites biosynthesis, transport and catabolism ;[I] Lipid transport and metabolism	-	-	0	0	2.44	0	4.99	3.31	2.92	0	6.56	0.33
comp46716_c0	comp46716_c0_seq1	275	76.97	-	-	-	-	-	-	0	0	9.55	5.08	2.68	0.3	2.92	0	0	2.55
comp449812_c0	comp449812_c0_seq1	215	30.82	-	-	-	-	-	-	0	0	5.57	0	0.35	2.96	2.92	0	0	0.35
comp6220_c0	comp6220_c0_seq1	227	38.47	-	-	-	-	-	-	0	0	12.43	0	0.28	0.3	2.92	0	0	2.55
comp505705_c0	comp505705_c0_seq1	227	38.47	-	-	-	-	-	-	0	0	6.37	2.3	0	1.19	2.92	0	2.79	0
comp19091_c0	comp19091_c0_seq1	271	73.34	-	-	-	-	-	-	0	0	0.5	10.15	4	0.16	2.91	0	1.14	0
comp402924_c0	comp402924_c0_seq1	271	73.34	-	-	-	-	-	-	0	0	1.17	7.91	1.63	1.24	2.91	0	3.9	0
comp11744_c0	comp11744_c0_seq1	258	62.02	-	-	-	-	-	-	0	0	5.93	2.65	1.05	0.37	2.9	3.89	1.34	0
comp372885_c0	comp372885_c0_seq1	288	89.2	-	-	-	-	-	-	0	0	2.47	0	2.44	1.41	2.9	0	3.34	0
comp18298_c0	comp18298_c0_seq1	267	69.78	-	-	-	-	-	-	0	0	12.65	0	0.94	0	2.9	0	0	0
comp2620_c0	comp2620_c0_seq1,comp2620_c0_seq2	258	43.72	-	-	-	-	-	-	0	0	23.25	2.65	0	0.8	2.9	0	0	0
comp7276_c0	comp7276_c0_seq1,comp7276_c0_seq2	339	122.77	-	-	-	-	-	-	0	0	3.15	11.84	0.89	0.49	2.89	0.43	1.7	1.09
comp32310_c0	comp32310_c0_seq1	1593	1394	TY3B-G	-	GO:0005737(cytoplasm);GO:0005634(nucleus);GO:0004190(aspartic-type endopeptidase activity);GO:0005524(ATP binding);GO:0003677(DNA binding);GO:0003887(DNA-directed DNA polymerase activity);GO:0004523(ribonuclease H activity);GO:0003723(RNA binding);GO:0003964(RNA-directed DNA polymerase activity);GO:0008270(zinc ion binding);GO:0015074(DNA integration);GO:0006310(DNA recombination);GO:0006278(RNA-…	[R] General function prediction only	-	-	0	0	6.51	4.36	0	0.18	2.88	6	0.72	0
comp408373_c0	comp408373_c0_seq1	209	27.33	-	-	-	-	-	-	0	0	17.49	0	1.19	0.42	2.88	5.74	3.05	1.6
comp10857_c0	comp10857_c0_seq1	324	125	-	-	-	-	-	-	0	0	7.65	0.91	0	1.28	2.88	2.9	3.14	0.26
comp5055_c0	comp5055_c0_seq1	324	125	At4g27290	-	GO:0016021(integral to membrane);GO:0044459(plasma membrane part);GO:0005524(ATP binding);GO:0005516(calmodulin binding);GO:0004674(protein serine/threonine kinase activity);GO:0004872(receptor activity);GO:0005529(sugar binding);GO:0048544(recognition of pollen)	-	-	-	0	0	8.34	0.91	1.04	1.46	2.88	1.06	0	4.1
comp45638_c0	comp45638_c0_seq1	320	121	-	-	-	-	-	-	0	0	0	0.42	2.97	1.41	2.88	0	2.56	1.8
comp677370_c0	comp677370_c0_seq1	244	50.74	-	-	-	-	-	-	0	0	5.8	0	1.29	0	2.88	0	0	0
comp608532_c0	comp608532_c0_seq1	276	77.89	-	-	-	-	-	-	0	0	0	2.92	0.28	0.15	2.88	0	0	0.14
comp18320_c0	comp18320_c0_seq1	239	46.96	-	-	-	-	-	-	0	0	6.26	0	1.16	0.24	2.87	0	2.03	0
comp451827_c0	comp451827_c0_seq1	254	58.7	-	-	-	-	-	-	0	0	0	2.15	0.37	1.55	2.87	0	0	0
comp42853_c0	comp42853_c0_seq1	216	31.43	-	-	-	-	-	-	0	0	2.73	0	5.19	0.73	2.86	9.98	0	6.6
comp11759_c0	comp11759_c0_seq1	216	31.43	-	-	-	-	-	-	0	0	0	5.62	0	10.15	2.86	8.45	27.29	0
comp17076_c0	comp17076_c0_seq1	277	78.81	-	-	-	-	-	-	0	0	1.87	0	0	0.87	2.85	0	1.96	0
comp278835_c0	comp278835_c0_seq1	264	67.15	-	-	-	-	-	-	0	0	8.58	5.26	0.81	0.51	2.84	3.77	0	2.28
comp56899_c1	comp56899_c1_seq1	381	182	At5g61130	-	GO:0046658(anchored to plasma membrane);GO:0009505(plant-type cell wall);GO:0009506(plasmodesma);GO:0080087(callose binding);GO:0052543(callose deposition in cell wall)	-	-	-	0	0	1.35	4.37	0.36	1.57	2.84	3.32	1.24	1.44
comp319303_c0	comp319303_c0_seq1	294	95.04	-	-	-	-	-	-	0	0	0	6.24	0	4.68	2.84	1.78	6.39	2.53
comp41663_c0	comp41663_c0_seq1	369	170	-	-	-	-	-	-	0	0	3.32	1.41	0.26	1.14	2.84	0	0.07	1.48
comp470763_c0	comp470763_c0_seq1	245	51.51	-	-	-	-	-	-	0	0	8.57	2.45	0	0.89	2.83	9.37	0	3.39
comp450747_c0	comp450747_c0_seq1	245	51.51	-	-	-	-	-	-	0	0	3.09	5.88	0.21	0	2.83	3.98	0	0
comp365766_c0	comp365766_c0_seq1	240	47.71	-	-	-	[R] General function prediction only	-	-	0	0	18.5	0.26	0	0.48	2.83	1.26	0	0
comp146990_c0	comp146990_c0_seq1	229	39.82	-	-	-	-	-	-	0	0	18.78	0	39.59	20.32	2.82	12.73	12.26	30.14
comp30811_c0	comp30811_c0_seq1	223	35.82	LRR-RLK	-	GO:0016021(integral to membrane);GO:0005886(plasma membrane);GO:0009506(plasmodesma);GO:0005524(ATP binding);GO:0004674(protein serine/threonine kinase activity);GO:0004872(receptor activity)	-	K00924	-	0	0	0	15.5	4.86	0.32	2.82	2.69	1	2.74
comp262803_c0	comp262803_c0_seq1	229	39.82	-	-	-	-	-	-	0	0	4.62	1.58	0.55	5.15	2.82	1.52	16.15	0
comp389498_c0	comp389498_c0_seq1	210	27.9	-	-	-	-	-	-	0	0	23.72	0	6.63	0	2.82	0	0	0
comp267905_c0	comp267905_c0_seq1	246	52.29	DNTT	-	GO:0005634(nucleus);GO:0003677(DNA binding);GO:0003912(DNA nucleotidylexotransferase activity);GO:0003887(DNA-directed DNA polymerase activity);GO:0046872(metal ion binding);GO:0006304(DNA modification)	[L] Replication, recombination and repair	-	-	0	0	12.56	0	0.24	0.35	2.82	0	0	0
comp398317_c0	comp398317_c0_seq1	217	32.04	-	-	-	[T] Signal transduction mechanisms	-	-	0	0	0	4.73	0	0.36	2.81	15.82	0	0
comp196715_c0	comp196715_c0_seq1	217	32.04	-	-	-	-	-	-	0	0	29.84	3.94	17.99	15.3	2.81	7.16	43.88	4.09
comp218679_c0	comp218679_c0_seq1	307	108	-	-	-	-	-	-	0	0	11.92	5.84	0.6	1.9	2.81	3.46	0	5.46
comp33924_c0	comp33924_c0_seq1	235	44.04	-	-	-	-	-	-	0	0	25.61	3.44	8.89	3.88	2.81	3.01	0	5.2
comp225843_c0	comp225843_c0_seq1	379	180	NPEPPS	aminopeptidase	GO:0005829(cytosol);GO:0005634(nucleus);GO:0004177(aminopeptidase activity);GO:0008237(metallopeptidase activity);GO:0008270(zinc ion binding);GO:0002474(antigen processing and presentation of peptide antigen via MHC class I);GO:0000209(protein polyubiquitination);GO:0006508(proteolysis)	[E] Amino acid transport and metabolism ;[O] Posttranslational modification, protein turnover, chaperones	K01269	-	0	0	8.44	1.47	4.17	2.53	2.81	0.27	5.36	0.42
comp9939_c0	comp9939_c0_seq1	203	24.07	-	-	-	-	-	-	0	0	17.31	8.39	0.9	2.37	2.8	16.54	6.93	2.27
comp49898_c0	comp49898_c0_seq1,comp49898_c0_seq2	291	47.36	-	-	-	-	-	-	0	0	18.58	3.26	3.66	2.55	2.8	4.19	0	0
comp355266_c0	comp355266_c0_seq1	251	56.26	-	-	-	-	-	-	0	0	3.05	2.24	0.19	0.61	2.8	0.21	0.85	0
comp294765_c0	comp294765_c0_seq1	296	97.02	-	-	-	-	-	-	0	0	1.9	1.04	5.94	3.52	2.78	1.62	3.93	3.26
comp240898_c0	comp240898_c0_seq1	230	40.51	-	-	-	-	-	-	0	0	4.54	3.43	4.03	2.81	2.77	3.57	8.82	0
comp395695_c0	comp395695_c0_seq1	361	162	-	-	-	-	-	-	0	0	0	0.86	4.5	2.11	2.77	0	4.26	2.69
comp3835_c0	comp3835_c0_seq1	211	28.47	-	-	-	-	-	-	0	0	0.43	0	0	3.2	2.76	5.51	3.35	5.37
comp728_c0	comp728_c0_seq1,comp728_c0_seq2	309	95.76	-	-	-	-	-	-	0	0	0	1.45	7.08	7.27	2.76	0	18.69	1.57
comp602496_c0	comp602496_c0_seq1	305	106	-	-	-	-	-	-	0	0	1.62	5.24	0.41	0.65	2.76	0	0	1.03
comp44912_c0	comp44912_c0_seq1	297	98.01	-	-	-	-	-	-	0	0	0.5	0.9	0	0.23	2.75	2.22	0	0.22
comp391565_c0	comp391565_c0_seq1	262	65.42	-	-	-	-	-	-	0	0	4.5	0	3.99	2.09	2.75	0	0	4.84
comp477316_c0	comp477316_c0_seq1	262	65.42	-	-	-	-	-	-	0	0	3.56	0	0.66	0.87	2.75	0	2.91	1.67
comp250129_c0	comp250129_c0_seq1	322	123	-	-	-	-	-	-	0	0	0.8	6.98	0	1.58	2.74	3.04	3.1	2.04
comp9212_c0	comp9212_c0_seq1	242	49.21	-	-	-	-	-	-	0	0	8.72	4.1	6.19	4.63	2.74	0	11.38	4.43
comp49116_c0	comp49116_c0_seq1	204	24.6	-	-	-	-	-	-	0	0	10.96	0	0	0.46	2.74	0	0	0
comp35168_c0	comp35168_c0_seq1	466	267	-	-	-	-	-	-	0	0	1.19	2.22	0.81	1.02	2.73	6.78	0	1.88
comp37932_c0	comp37932_c0_seq1	302	103	SBE3	-	-	[G] Carbohydrate transport and metabolism	-	-	0	0	4.05	4.9	1.69	0.11	2.73	1.76	0	0.11
comp216657_c0	comp216657_c0_seq1	323	124	-	-	-	-	-	-	0	0	3.66	2.04	4.3	4.87	2.72	12.26	1.92	8.27
comp19636_c0	comp19636_c0_seq1	237	45.49	-	-	-	-	-	-	0	0	8.08	3.88	0	0.25	2.72	6.9	0	1.44
comp43195_c0	comp43195_c0_seq1	281	82.54	-	-	-	-	-	-	0	0	10.84	1.99	1.45	0	2.72	6.14	0	0
comp285352_c0	comp285352_c0_seq1	253	57.88	-	-	-	-	-	-	0	0	5.08	0.22	4.13	3.35	2.72	3.75	6.17	3.39
comp388437_c0	comp388437_c0_seq1	253	57.88	-	-	-	-	-	-	0	0	0	2.83	1.69	3.74	2.72	3.54	6.17	7.16
comp254860_c0	comp254860_c0_seq1	225	37.13	-	-	-	-	-	-	0	0	5.61	0.68	4.69	0	2.72	0	0	0
comp258019_c0	comp258019_c0_seq1	281	82.54	-	-	-	-	-	-	0	0	4.16	10.24	1.45	0.41	2.72	0	0	1.19
comp17312_c0	comp17312_c0_seq1	225	37.13	-	-	-	-	-	-	0	0	0.66	0	0	0.92	2.72	0	0.32	4.11
comp280853_c0	comp280853_c0_seq1	212	29.05	-	-	-	-	-	-	0	0	21.52	1.3	0	1.57	2.71	5.4	0	1.88
comp44984_c0	comp44984_c0_seq1	336	137	-	-	-	-	-	-	0	0	5.1	0.74	0	3.49	2.71	2.47	6.17	0.88
comp30797_c0	comp30797_c0_seq1	243	49.97	-	-	-	-	-	-	0	0	0	5.56	2.61	0	2.7	3.14	0	0
comp237428_c0	comp237428_c0_seq1	243	49.97	-	-	-	-	-	-	0	0	17.17	0	0	6.84	2.7	2.9	0	13.98
comp29476_c0	comp29476_c0_seq1	219	33.27	-	-	-	-	-	-	0	0	12.53	0.76	0.65	2.06	2.7	1.45	0	11.81
comp26279_c1	comp26279_c1_seq1	332	133	-	-	-	-	-	-	0	0	0	1.42	0	4.28	2.7	0.91	13.61	0
comp10221_c0	comp10221_c0_seq1	219	33.27	-	-	-	-	-	-	0	0	21.73	0.38	1.63	1.71	2.7	0	0.36	2.62
comp57984_c0	comp57984_c0_seq1	370	171	-	-	-	-	-	-	0	0	3.58	18.6	0	6.13	2.69	26.18	19.58	0
comp21799_c0	comp21799_c0_seq1	383	184	-	-	-	-	-	-	0	0	13.92	5.62	2.48	4.83	2.69	3.48	8.22	5.28
comp301005_c0	comp301005_c0_seq1	354	155	-	-	-	-	-	-	0	0	2.06	5.13	1.68	1.32	2.68	4.44	0	3.03
comp50009_c1	comp50009_c1_seq1	205	25.13	-	-	-	-	-	-	0	0	5.36	0.5	4.76	2.72	2.68	3.36	2.37	0
comp370302_c0	comp370302_c0_seq1	371	172	-	-	-	-	-	-	0	0	6.91	0	1.71	0	2.68	1.82	0	0
comp42509_c0	comp42509_c0_seq1	232	41.9	-	-	-	-	-	-	0	0	3.22	0	0.52	3.54	2.68	0.58	6.25	0
comp57215_c1	comp57215_c1_seq1	232	41.9	-	-	-	-	-	-	0	0	10.82	24.09	9.08	6.53	2.68	0	7.68	1.56
comp270298_c0	comp270298_c0_seq1	264	67.15	-	-	-	-	-	-	0	0	9.86	0	1.3	1.53	2.68	0	2.66	1.95
comp8975_c0	comp8975_c0_seq1	264	67.15	-	-	-	-	-	-	0	0	3.1	0	0.49	0.85	2.68	0	0	2.28
comp503880_c0	comp503880_c0_seq1	205	25.13	-	-	-	-	-	-	0	0	0	5.52	0	4.99	2.68	0	8.53	2.61
comp400807_c0	comp400807_c0_seq1	308	109	-	-	-	-	-	-	0	0	1.35	0.69	0	0.73	2.68	0	3.39	0.1
comp47226_c0	comp47226_c0_seq1	317	118	CALS12	1,3-beta-glucan synthase	GO:0000148(1,3-beta-D-glucan synthase complex);GO:0016021(integral to membrane);GO:0009506(plasmodesma);GO:0003843(1,3-beta-D-glucan synthase activity);GO:0006075(1,3-beta-D-glucan biosynthetic process);GO:0007047(cellular cell wall organization);GO:0052544(defense response by callose deposition in cell wall);GO:0009870(defense response signaling pathway, resistance gene-dependent);GO:0042742(def…	[M] Cell wall/membrane/envelope biogenesis	K00706	ko00500(Starch and sucrose metabolism)	0	0	1.45	3.53	4.05	2.03	2.67	4.3	8.08	0.09
comp34361_c0	comp34361_c0_seq1	300	101	-	-	-	-	-	-	0	0	10.56	1.87	3.45	4.29	2.67	2.39	8.02	0.76
comp6496_c0	comp6496_c0_seq1	300	101	-	-	-	-	-	-	0	0	4.85	0	0	1.81	2.67	1.43	5.78	0
comp36737_c0	comp36737_c0_seq1	430	231	-	-	-	-	-	-	0	0	1.27	1.31	5.04	4.29	2.67	0.73	9.95	2.31
comp250609_c0	comp250609_c0_seq1	418	219	-	-	-	-	-	-	0	0	5.04	2.3	0.7	1.04	2.67	0.66	1.96	1.05
comp5729_c0	comp5729_c0_seq1	296	97.02	-	-	-	-	-	-	0	0	9.1	4.94	0	2	2.66	2.74	0.37	3.15
comp42780_c0	comp42780_c0_seq1	220	33.9	-	-	-	-	-	-	0	0	6.51	1.86	0	1.01	2.65	5.7	0	0
comp12719_c0	comp12719_c0_seq1	220	33.9	SEN102	-	GO:0005788(endoplasmic reticulum lumen);GO:0004197(cysteine-type endopeptidase activity);GO:0006508(proteolysis)	-	-	-	0	0	0	11.17	5.45	0	2.65	0	0	0
comp45224_c0	comp45224_c0_seq1	682	483	-	-	-	-	-	-	0	0	0.1	0	4.75	2.6	2.65	0	6.71	0.05
comp32778_c0	comp32778_c0_seq1,comp32778_c0_seq2	227	35.26	-	-	-	-	-	-	0	0	0	3.94	1.13	5.04	2.65	0	13.32	0
comp300531_c0	comp300531_c0_seq1	255	59.52	-	-	-	-	-	-	0	0	11.12	1.91	2.38	1.53	2.64	0	5.2	0
comp303274_c0	comp303274_c0_seq1	348	149	-	-	-	-	-	-	0	0	8.97	2.12	2.04	0.76	2.64	0	0.8	1.03
comp10871_c0	comp10871_c0_seq1	206	25.67	-	-	-	[S] Function unknown	-	-	0	0	0	9.34	1.27	0.44	2.63	30.55	0	0
comp193516_c0	comp193516_c0_seq1	545	346	-	-	-	-	-	-	0	0	0	5	0.13	1.71	2.63	3.8	5.41	0
comp355384_c0	comp355384_c0_seq1	323	124	-	-	-	-	-	-	0	0	1.68	0.71	0.7	1.84	2.63	2.92	4.9	1.58
comp342014_c0	comp342014_c0_seq1	239	46.96	-	-	-	-	-	-	0	0	4.44	5.91	1.16	1.21	2.63	2.57	2.54	0
comp40011_c0	comp40011_c0_seq1	239	46.96	-	-	-	-	-	-	0	0	9.4	10.48	0.93	4.61	2.63	0	8.37	0.7
comp32148_c0	comp32148_c0_seq1	367	168	-	-	-	-	-	-	0	0	6.86	3.38	2.85	0	2.61	3.59	0	0
comp438760_c0	comp438760_c0_seq1	266	68.9	-	DNA (cytosine-5-)-methyltransferase	-	-	K00558	ko00270(Cysteine and methionine metabolism)	0	0	5.69	4.76	4.74	0.66	2.61	1.4	1.56	0
comp311804_c0	comp311804_c0_seq1	266	68.9	-	-	-	-	-	-	0	0	1.6	5.31	1.89	2.65	2.61	0	4.5	5.7
comp407519_c0	comp407519_c0_seq1	221	34.54	-	-	-	-	-	-	0	0	4.26	0.37	0.63	4.29	2.6	0.35	6.21	0
comp203682_c0	comp203682_c0_seq1	307	108	-	-	-	-	-	-	0	0	0	0.93	0	5.59	2.6	0.11	16.32	0
comp580135_c0	comp580135_c0_seq1	214	30.23	-	-	-	-	-	-	0	0	6.89	0	3.6	0	2.6	0	0	0.36
comp5585_c0	comp5585_c0_seq1	276	77.89	-	-	-	-	-	-	0	0	12.43	4.21	3.49	0	2.6	0	0	0
comp7837_c0	comp7837_c0_seq1	221	34.54	-	-	-	-	-	-	0	0	1.06	2.56	1.89	3.3	2.6	0	9.66	0.32
comp416192_c0	comp416192_c0_seq1	271	73.34	-	-	-	-	-	-	0	0	0	11.7	0.59	0.47	2.6	0	0.81	0.74
comp6946_c0	comp6946_c0_seq1	271	73.34	-	-	-	-	-	-	0	0	8.86	0	0	1.86	2.6	0	3.9	0
comp306396_c0	comp306396_c0_seq1	234	43.32	-	-	-	-	-	-	0	0	11.88	1.75	3.26	0	2.59	7.8	0	0
comp1220_c0	comp1220_c0_seq1	240	47.71	-	-	-	-	-	-	0	0	6.68	0	0.46	2.87	2.59	2.28	6.24	2.06
comp123945_c0	comp123945_c0_seq1	560	361	-	-	-	-	-	-	0	0	13.11	4.54	1.17	5.37	2.58	4.61	2.54	13.66
comp10135_c0	comp10135_c0_seq1	262	65.42	-	-	-	-	-	-	0	0	5.43	0	2.66	3.48	2.58	0	8.92	0
comp25121_c0	comp25121_c0_seq1	246	52.29	-	-	-	-	-	-	0	0	24.38	8.45	0	6.76	2.58	0	21.64	0
comp6942_c0	comp6942_c0_seq1	277	78.81	-	-	-	-	-	-	0	0	2.64	0	7.31	0.72	2.57	1.84	3.33	0
comp432109_c0	comp432109_c0_seq1	339	140	-	-	-	-	-	-	0	0	0	5.14	1.55	0.33	2.57	0.34	1.87	1.25
comp19707_c0	comp19707_c0_seq1	286	87.28	-	-	-	-	-	-	0	0	4.07	0	1.25	1.04	2.57	0	2.32	0
comp354769_c0	comp354769_c0_seq1	207	26.22	-	-	-	-	-	-	0	0	28.98	0	0	0.87	2.57	0	0	0
comp221420_c0	comp221420_c0_seq1	366	167	-	-	-	-	-	-	0	0	7.19	2.87	4.49	2.32	2.56	0	2.57	8.3
comp10129_c0	comp10129_c0_seq1	252	57.06	-	-	-	-	-	-	0	0	13.96	0	3.05	0	2.56	0	0	0
comp54029_c0	comp54029_c0_seq1	468	269	-	-	-	-	-	-	0	0	3.65	2.81	1.94	2.08	2.55	4.22	2.52	4.02
comp514648_c0	comp514648_c0_seq1	215	30.82	-	-	-	-	-	-	0	0	11.93	2.46	0	1.11	2.55	1.57	4.64	0
comp47291_c0	comp47291_c0_seq1	235	44.04	-	-	-	-	-	-	0	0	16.14	3.15	3.46	1.81	2.55	0	0	0
comp38557_c0	comp38557_c0_seq1	287	88.24	-	-	-	-	-	-	0	0	0	2.29	0.86	1.81	2.55	0	1.49	4.7
comp319532_c0	comp319532_c0_seq1	222	35.18	-	-	-	-	-	-	0	0	21.95	0	0	1.62	2.55	0	6.43	0
comp30374_c0	comp30374_c0_seq1	229	39.82	-	-	-	-	-	-	0	0	4.92	0	1.37	2.29	2.54	5.15	0	4.11
comp48890_c0	comp48890_c0_seq1	420	221	-	-	-	-	-	-	0	0	4.27	4.34	0.1	2.32	2.54	1.31	3.77	1.98
comp26330_c0	comp26330_c0_seq1	212	29.05	RLK1	-	GO:0016021(integral to membrane);GO:0044459(plasma membrane part);GO:0005524(ATP binding);GO:0005516(calmodulin binding);GO:0004674(protein serine/threonine kinase activity);GO:0004872(receptor activity);GO:0005529(sugar binding)	-	-	-	0	0	3.88	0	0	12.55	2.54	0.83	37.72	3.76
comp38668_c0	comp38668_c0_seq1	273	75.15	-	-	-	-	-	-	0	0	8.81	0	7.81	0	2.54	0	0	0
comp306529_c0	comp306529_c0_seq1	247	53.07	At3g51070	-	GO:0005789(endoplasmic reticulum membrane);GO:0016021(integral to membrane);GO:0008168(methyltransferase activity)	-	-	-	0	0	6.47	0.24	7.58	2.79	2.54	0	0	10.9
comp515052_c0	comp515052_c0_seq1	345	146	-	-	-	-	-	-	0	0	3.36	2.07	2.83	0.31	2.54	0	0	0.07
comp391781_c0	comp391781_c0_seq1	247	53.07	-	-	-	-	-	-	0	0	13.4	0	2.25	0	2.54	0	0	0
comp236759_c0	comp236759_c0_seq1	283	84.42	-	-	-	-	-	-	0	0	17.42	6.28	9.02	2.7	2.53	0.57	3.53	2.84
comp31197_c0	comp31197_c0_seq1,comp31197_c0_seq2	253	37.92	-	-	-	-	-	-	0	0	0	18.65	3.18	4.59	2.52	7.91	6.54	7.98
comp246339_c0	comp246339_c0_seq1	253	57.88	-	-	-	-	-	-	0	0	27.11	0	0	1.77	2.52	0	2.06	1.51
comp53325_c0	comp53325_c0_seq1	378	179	-	-	-	-	-	-	0	0	4.25	7.47	3.89	0.96	2.51	4.99	4.06	0
comp21461_c0	comp21461_c0_seq1	223	35.82	-	-	-	-	-	-	0	0	4.45	5.99	0	1.27	2.51	0	0	3.96
comp307475_c0	comp307475_c0_seq1	259	62.86	-	transformation/transcription domain-associated protein	-	[T] Signal transduction mechanisms ;[B] Chromatin structure and dynamics ;[L] Replication, recombination and repair ;[D] Cell cycle control, cell division, chromosome partitioning	K08874	-	0	0	17.16	4.82	0.52	2.72	2.5	0.38	2.84	2.95
comp280457_c0	comp280457_c0_seq1	289	90.17	-	-	-	-	-	-	0	0	0	3.92	1.69	0.38	2.49	10.71	1.06	0.85
comp3747_c0	comp3747_c0_seq1	289	90.17	-	-	-	-	-	-	0	0	0	2.24	0.12	1.01	2.49	0.8	2.38	0
comp29854_c0	comp29854_c0_seq1	254	58.7	MAP70.4	-	GO:0005737(cytoplasm);GO:0005874(microtubule)	-	-	-	0	0	15.66	0	4.33	7.18	2.49	0	7.92	4.83
comp430422_c0	comp430422_c0_seq1	317	118	-	-	-	-	-	-	0	0	2.29	0.21	2.49	0.58	2.48	0	2.22	1.85
comp519056_c0	comp519056_c0_seq1	265	68.02	-	-	-	-	-	-	0	0	3.42	0	0	1.17	2.48	0	1.23	0
comp35727_c0	comp35727_c0_seq1	260	63.71	-	-	-	-	-	-	0	0	0	0.2	0.51	5.9	2.47	5.49	7.48	4.45
comp250797_c0	comp250797_c0_seq1	260	63.71	-	-	-	-	-	-	0	0	13.08	1.58	0.17	2.5	2.47	3.03	0	11.65
comp423248_c0	comp423248_c0_seq1	349	150	-	-	-	-	-	-	0	0	4	0	0.43	0	2.47	2.57	0	0
comp243340_c0	comp243340_c0_seq1	209	27.33	-	-	-	-	-	-	0	0	14.35	6.46	3.18	0.42	2.47	0	0	0.8
comp298549_c0	comp298549_c0_seq1	243	49.97	-	-	-	-	-	-	0	0	6.13	0	1.09	5.47	2.47	0	10.97	0
comp236311_c0	comp236311_c0_seq1	224	36.47	-	-	-	-	-	-	0	0	20.5	13.84	3.58	2.5	2.46	4.63	0	8.68
comp291553_c0	comp291553_c0_seq1	304	105	-	-	-	-	-	-	0	0	0	3.12	1.04	3.15	2.46	0	5.67	0.62
comp28294_c0	comp28294_c0_seq1	276	77.89	-	-	-	-	-	-	0	0	8.81	1.78	2.23	0.15	2.45	0	0.92	0
comp545_c0	comp545_c0_seq1	369	170	-	-	-	-	-	-	0	0	1.3	0.37	1.92	0.2	2.44	4.47	0	0
comp10860_c0	comp10860_c0_seq1	238	46.22	-	-	-	-	-	-	0	0	7.96	1.64	6.35	0	2.43	0	0	0
comp19037_c0	comp19037_c0_seq1	296	97.02	-	-	-	-	-	-	0	0	5.81	0	1.23	0	2.43	0	0	0
comp256748_c0	comp256748_c0_seq1	225	37.13	-	-	-	-	-	-	0	0	0	4.42	4.69	1.84	2.42	10.4	1.28	0.88
comp425_c0	comp425_c0_seq1	210	27.9	-	-	-	-	-	-	0	0	0	1.36	2.34	4.49	2.42	6.49	7.26	1.17
comp241525_c0	comp241525_c0_seq1	282	83.48	-	-	-	-	-	-	0	0	3.08	10.28	1.69	1.5	2.42	3.9	1.14	2.22
comp31827_c0	comp31827_c0_seq1	357	158	DARS	aspartyl-tRNA synthetase	GO:0005829(cytosol);GO:0031965(nuclear membrane);GO:0005886(plasma membrane);GO:0005625(soluble fraction);GO:0004046(aminoacylase activity);GO:0004815(aspartate-tRNA ligase activity);GO:0005524(ATP binding);GO:0003676(nucleic acid binding);GO:0005515(protein binding);GO:0006422(aspartyl-tRNA aminoacylation);GO:0006461(protein complex assembly)	[J] Translation, ribosomal structure and biogenesis	K01876	ko00970(Aminoacyl-tRNA biosynthesis)	0	0	1.32	3.35	0	0.43	2.42	1.83	0.68	0.21
comp381268_c0	comp381268_c0_seq1	256	60.35	-	-	-	-	-	-	0	0	4.06	1.88	0.18	2.27	2.42	1.6	4.34	0.36
comp369825_c0	comp369825_c0_seq1	272	74.24	PCMP-H48	-	GO:0009507(chloroplast);GO:0005488(binding)	[R] General function prediction only	-	-	0	0	2.97	6.46	3.66	2.46	2.42	0	0	6.32
comp285292_c0	comp285292_c0_seq1	218	32.65	-	-	-	-	-	-	0	0	0	11.59	5.33	0	2.41	11.83	0	0
comp7804_c0	comp7804_c0_seq1	320	121	Os01g0681900	glutamate synthase (NADPH/NADH)	GO:0009507(chloroplast);GO:0051538(3 iron, 4 sulfur cluster binding);GO:0050660(flavin adenine dinucleotide binding);GO:0010181(FMN binding);GO:0016040(glutamate synthase (NADH) activity);GO:0005506(iron ion binding);GO:0019676(ammonia assimilation cycle);GO:0048589(developmental growth);GO:0006537(glutamate biosynthetic process);GO:0060359(response to ammonium ion)	[E] Amino acid transport and metabolism	K00264	ko00250(Alanine, aspartate and glutamate metabolism);ko00910(Nitrogen metabolism)	0	0	0	1.88	1.26	3.2	2.41	9.77	9.85	1.08
comp11862_c0	comp11862_c0_seq1	251	56.26	-	-	-	-	-	-	0	0	12.2	0.9	0	1.22	2.4	1.72	0	0
comp315885_c0	comp315885_c0_seq1	512	313	SD25	-	GO:0016021(integral to membrane);GO:0044459(plasma membrane part);GO:0005524(ATP binding);GO:0005516(calmodulin binding);GO:0004674(protein serine/threonine kinase activity);GO:0004872(receptor activity);GO:0005529(sugar binding);GO:0031625(ubiquitin protein ligase binding);GO:0046777(protein autophosphorylation)	-	-	-	0	0	0	2.06	0.69	1.6	2.4	0	4.38	0
comp40110_c0	comp40110_c0_seq1	354	155	-	-	-	-	-	-	0	0	5.46	0	0	0.81	2.39	3.74	3.23	0
comp373534_c0	comp373534_c0_seq1	293	94.06	-	-	-	-	-	-	0	0	10.95	1.07	0	1.21	2.39	0	0	1.16
comp24640_c0	comp24640_c0_seq1,comp24640_c0_seq2	426	219.78	-	-	-	-	-	-	0	0	8.62	0.89	2.73	1.8	2.38	7.46	2.16	3.2
comp50463_c1	comp50463_c1_seq1	268	70.66	-	-	-	-	-	-	0	0	4.86	14.29	3.39	0.65	2.38	5.46	0.17	3.24
comp27798_c0	comp27798_c0_seq1,comp27798_c0_seq2,comp27798_c0_seq3	404	121.84	-	-	-	-	-	-	0	0	3.77	0	2.52	3.55	2.37	13.32	5.42	1.65
comp485680_c0	comp485680_c0_seq1	322	123	-	-	-	-	-	-	0	0	0	1.95	1.06	2.69	2.37	4.12	6.68	0
comp238424_c0	comp238424_c0_seq1	398	199	-	-	-	-	-	-	0	0	0	3.04	2.35	4.18	2.37	1.46	4.31	6.31
comp301522_c0	comp301522_c0_seq1	341	142	PERK14	-	GO:0016021(integral to membrane);GO:0005886(plasma membrane);GO:0005524(ATP binding);GO:0004674(protein serine/threonine kinase activity)	[T] Signal transduction mechanisms	-	-	0	0	2.93	1.24	0.92	1.52	2.37	1.19	3.52	0
comp391492_c0	comp391492_c0_seq1	233	42.61	-	-	-	-	-	-	0	0	18.41	1.18	0	0.8	2.37	0	3.08	0
comp1586_c0	comp1586_c0_seq1	219	33.27	-	-	-	-	-	-	0	0	6.26	0	14.71	2.06	2.36	24.3	8.59	0.33
comp369995_c0	comp369995_c0_seq1	219	33.27	-	-	-	-	-	-	0	0	7.74	8.34	1.31	1.37	2.36	7.98	4.3	0
comp268081_c0	comp268081_c0_seq1	380	181	-	-	-	-	-	-	0	0	2.1	0.28	0.66	3.9	2.36	1.2	2.76	5.67
comp15790_c0	comp15790_c0_seq1	418	219	-	-	-	-	-	-	0	0	0	0.58	3.48	3.23	2.36	0.77	7.62	2.44
comp20060_c0	comp20060_c0_seq1	240	47.71	-	-	-	-	-	-	0	0	2.06	3.44	3.65	2.15	2.35	0.25	9.99	0
comp13039_c0	comp13039_c0_seq1,comp13039_c0_seq2	295	64.91	-	-	-	-	-	-	0	0	5.11	1.58	0	1.87	2.34	4.7	6.33	0
comp12832_c0	comp12832_c0_seq1	348	149	-	-	-	-	-	-	0	0	2.47	2.46	0.15	0.46	2.34	0	2.32	0
comp401076_c0	comp401076_c0_seq1	253	57.88	-	-	-	-	-	-	0	0	0	1.74	0.56	0.2	2.33	10.63	0	0
comp358285_c0	comp358285_c0_seq1	270	72.44	-	-	-	-	-	-	0	0	12.52	0	0	0.16	2.33	1	0	0.15
comp488813_c0	comp488813_c0_seq1	275	76.97	-	-	-	-	-	-	0	0	6.37	0	4.52	0.89	2.33	0	0	1.13
comp319507_c0	comp319507_c0_seq1	305	106	-	-	-	-	-	-	0	0	10.99	0.24	0.82	1.08	2.33	0	0.56	2.88
comp51292_c0	comp51292_c0_seq1,comp51292_c0_seq2	312	62.34	-	-	-	-	-	-	0	0	0	39.92	0	4.64	2.32	41.82	16.19	0.19
comp332325_c0	comp332325_c0_seq1	259	62.86	-	-	-	-	-	-	0	0	4.87	4.01	1.04	0.73	2.32	10.17	0	1.22
comp5702_c0	comp5702_c0_seq1	291	92.11	-	-	-	-	-	-	0	0	5.06	5.07	0	0.62	2.32	1.57	0	0.59
comp34587_c0	comp34587_c0_seq1	315	116	-	-	-	-	-	-	0	0	2.64	0	1.22	3.34	2.32	0.73	6.98	4.23
comp283445_c0	comp283445_c0_seq1	212	29.05	-	-	-	-	-	-	0	0	0	6.52	12.73	2.35	2.32	0.42	4.51	0
comp30844_c1	comp30844_c1_seq1	220	33.9	EFTS	-	GO:0005739(mitochondrion);GO:0003746(translation elongation factor activity)	[J] Translation, ribosomal structure and biogenesis	-	-	0	0	18.8	0	4.81	2.02	2.32	0	0.35	5.79
comp215601_c0	comp215601_c0_seq1	491	292	-	-	-	-	-	-	0	0	0	0.65	0.93	1.91	2.31	4.84	7.3	0.52
comp18870_c0	comp18870_c0_seq1	276	77.89	-	-	-	-	-	-	0	0	3.93	3.24	0.98	1.61	2.31	4.65	0	1.12
comp375758_c0	comp375758_c0_seq1	228	39.14	-	-	-	-	-	-	0	0	0	1.93	2.78	2.33	2.3	13.26	3.65	2.79
comp5220_c0	comp5220_c0_seq1	228	39.14	-	-	-	-	-	-	0	0	6.58	0	8.33	1.46	2.3	4.01	0	2.51
comp321474_c0	comp321474_c0_seq1	235	44.04	-	-	-	-	-	-	0	0	14.2	0	2.47	1.29	2.3	3.84	0	2.97
comp295811_c0	comp295811_c0_seq1	228	39.14	-	-	-	-	-	-	0	0	12.21	4.84	4.45	0.58	2.3	0	0	5.85
comp32753_c0	comp32753_c0_seq1	260	63.71	-	mitochondrial chaperone BCS1	-	-	K08900	-	0	0	0	2.77	0	4.47	2.29	4.55	12.71	0
comp408557_c0	comp408557_c0_seq1	260	63.71	-	-	-	-	-	-	0	0	10.39	0	0.85	0	2.29	0.95	0	0
comp34466_c0	comp34466_c0_seq1	415	216	-	-	-	-	-	-	0	0	8.91	0.29	3.22	0.95	2.29	0.17	0.44	1.11
comp10712_c0	comp10712_c0_seq1,comp10712_c0_seq2	302	82.25	-	-	-	-	-	-	0	0	6.81	1.84	3.17	0.22	2.29	0	0	0
comp518747_c0	comp518747_c0_seq1	260	63.71	-	-	-	-	-	-	0	0	7.89	0	1.71	0.72	2.29	0	0	2.91
comp254044_c0	comp254044_c0_seq1	266	68.9	-	-	-	-	-	-	0	0	9.79	2.01	0.16	1.16	2.28	13.84	3.29	2.22
comp36886_c0	comp36886_c0_seq1	322	123	-	-	-	-	-	-	0	0	0	0.62	0.27	1.11	2.28	10.6	3	0
comp41220_c0	comp41220_c0_seq1	266	68.9	-	-	-	-	-	-	0	0	2.31	2.01	5.21	1.82	2.28	9.63	4.32	0.16
comp29688_c1	comp29688_c1_seq1,comp29688_c1_seq2	326	91.83	-	-	-	-	-	-	0	0	14.6	2.38	2.21	2.2	2.28	1.72	2.34	4.8
comp2641_c0	comp2641_c0_seq1	242	49.21	-	-	-	-	-	-	0	0	12.21	0	4.42	1.16	2.28	0.25	0	1.77
comp494858_c0	comp494858_c0_seq1	266	68.9	-	-	-	-	-	-	0	0	4.98	0	3	0.33	2.28	0	0	1.27
comp414595_c0	comp414595_c0_seq1	236	44.76	-	-	-	-	-	-	0	0	1.64	1.13	1.21	3.31	2.26	13.48	4.52	5.85
comp44567_c0	comp44567_c0_seq1	236	44.76	At2g19130	protein-serine/threonine kinase	GO:0016021(integral to membrane);GO:0044459(plasma membrane part);GO:0005524(ATP binding);GO:0005516(calmodulin binding);GO:0004674(protein serine/threonine kinase activity);GO:0004872(receptor activity);GO:0005529(sugar binding);GO:0048544(recognition of pollen)	-	K08286	-	0	0	8.22	4.79	4.13	7.38	2.26	11.32	10.38	5.12
comp391680_c0	comp391680_c0_seq1	229	39.82	-	-	-	-	-	-	0	0	5.85	4.12	0	0.29	2.26	6.67	0.3	0
comp53617_c0	comp53617_c0_seq1	368	169	MYB4	-	GO:0005634(nucleus);GO:0003677(DNA binding);GO:0006355(regulation of transcription, DNA-dependent);GO:0006950(response to stress);GO:0006351(transcription, DNA-dependent)	-	-	-	0	0	3.7	2.39	0	3.98	2.26	1.64	8.88	2.07
comp35739_c0	comp35739_c0_seq1	255	59.52	-	-	-	-	-	-	0	0	10.71	0	7.86	0.19	2.26	0	0.4	2.2
comp237439_c0	comp237439_c0_seq1	403	204	-	-	-	-	-	-	0	0	0	5.81	2.99	3.3	2.26	0	6.37	2.67
comp237398_c0	comp237398_c0_seq1	267	69.78	-	-	-	-	-	-	0	0	21.43	1.45	2.49	0.65	2.25	5.19	0	4.69
comp278181_c0	comp278181_c0_seq1	329	130	-	-	-	-	-	-	0	0	7.83	1.75	1.51	0.7	2.25	2.23	0.55	0
comp560671_c0	comp560671_c0_seq1	278	79.74	-	-	-	-	-	-	0	0	12.3	0	0.68	0	2.25	0.91	0	0
comp264920_c0	comp264920_c0_seq1	268	70.66	-	-	-	-	-	-	0	0	0	2.86	0	1.13	2.23	14.86	4.05	0.46
comp4364_c0	comp4364_c0_seq1	693	494	-	-	-	-	-	-	0	0	2.18	0.18	0.64	1.61	2.23	2.78	3.33	1.46
comp58032_c0	comp58032_c0_seq1	262	65.42	-	-	-	-	-	-	0	0	12.55	2.31	2.99	1.05	2.23	0	0	1.83
comp39725_c0	comp39725_c0_seq1	205	25.13	-	-	-	-	-	-	0	0	0	2.01	2.6	0.45	2.23	0	0	0.87
comp326020_c0	comp326020_c0_seq1	214	30.23	-	-	-	-	-	-	0	0	17.03	0	0	7.54	2.23	0	18.92	0
comp47205_c0	comp47205_c0_seq1	361	162	-	-	-	-	-	-	0	0	16.95	4.05	2.82	2.18	2.22	2.23	0.81	3.03
comp22711_c0	comp22711_c0_seq1,comp22711_c0_seq2	402	148.3	-	-	-	[T] Signal transduction mechanisms	-	-	0	0	7.73	5.19	7.14	1.21	2.22	1.86	0.2	4.38
comp47952_c0	comp47952_c0_seq1	300	101	At1g74360	-	GO:0016021(integral to membrane);GO:0031966(mitochondrial membrane);GO:0005524(ATP binding);GO:0004674(protein serine/threonine kinase activity);GO:0004872(receptor activity)	-	-	-	0	0	0	3.37	2.58	3.72	2.22	0.72	13.8	0
comp519280_c0	comp519280_c0_seq1	274	76.06	-	-	-	-	-	-	0	0	5.8	0	6.58	2.1	2.22	0	2.82	0
comp240724_c0	comp240724_c0_seq1	311	112	-	-	-	-	-	-	0	0	6.02	10.82	10.19	2.54	2.21	1.94	2.02	3.51
comp40890_c0	comp40890_c0_seq1	458	259	-	-	-	-	-	-	0	0	3.22	1.36	1.09	0.18	2.21	0	0	0.17
comp423156_c0	comp423156_c0_seq1	244	50.74	-	-	-	-	-	-	0	0	7.25	0	0	2.25	2.21	0	5.17	2.15
comp377890_c0	comp377890_c0_seq1	223	35.82	-	-	-	-	-	-	0	0	1.03	4.93	3.64	2.55	2.2	12.13	0	13.71
comp25772_c0	comp25772_c0_seq1	296	97.02	-	-	-	-	-	-	0	0	0	3.38	0	3.88	2.2	12.06	15.1	1.24
comp10119_c0	comp10119_c0_seq1	337	138	At3g47110	-	GO:0016021(integral to membrane);GO:0005886(plasma membrane);GO:0005524(ATP binding);GO:0004674(protein serine/threonine kinase activity);GO:0004872(receptor activity)	-	-	-	0	0	3.38	0	0.08	2.97	2.2	0.96	4.23	3.08
comp374342_c0	comp374342_c0_seq1	223	35.82	-	-	-	-	-	-	0	0	16.77	0	4.86	1.91	2.2	0	3.33	3.66
comp285368_c0	comp285368_c0_seq1	280	81.6	-	-	-	-	-	-	0	0	3.76	10.52	2.53	1.4	2.2	0	3.65	1.2
comp7271_c0	comp7271_c0_seq1	257	61.18	-	-	-	-	-	-	0	0	8.21	2.68	2.13	0.37	2.2	0	0	0.36
comp11544_c0	comp11544_c0_seq1	263	66.28	-	-	-	-	-	-	0	0	6.29	0.57	0	3.44	2.2	0	3.41	5.1
comp365536_c0	comp365536_c0_seq1	206	25.67	-	-	-	-	-	-	0	0	20.05	0.98	7.62	2.22	2.19	4.7	8.35	0
comp449938_c0	comp449938_c0_seq1	238	46.22	-	-	-	-	-	-	0	0	16.18	0	0	0.99	2.19	0.52	0	4.49
comp378196_c0	comp378196_c0_seq1	238	46.22	-	-	-	-	-	-	0	0	4.51	7.92	3.06	0.99	2.19	0.26	2.06	0.24
comp44764_c0	comp44764_c0_seq1,comp44764_c0_seq2	215	29.92	-	-	-	-	-	-	0	0	5.6	2.05	1.06	5.74	2.19	0	26.57	2.93
comp350953_c0	comp350953_c0_seq1	231	41.21	-	-	-	-	-	-	0	0	0	0.92	6.07	3.32	2.18	3.81	6.36	2.12
comp369282_c0	comp369282_c0_seq1	245	51.51	-	-	-	-	-	-	0	0	2.38	3.43	2.53	2.66	2.18	2.81	9.48	1.48
comp34583_c0	comp34583_c0_seq1,comp34583_c0_seq2	369	161.55	PCMP-H45	-	GO:0009507(chloroplast);GO:0005488(binding);GO:0010588(cotyledon vascular tissue pattern formation);GO:0048366(leaf development);GO:0010305(leaf vascular tissue pattern formation);GO:0010087(phloem or xylem histogenesis)	[R] General function prediction only	-	-	0	0	5.05	1.78	2.66	1.01	2.18	0.71	0.84	1.65
comp39405_c0	comp39405_c0_seq1	231	41.21	-	-	-	-	-	-	0	0	7.73	3.98	5.81	0	2.18	0.29	0	0
comp6650_c0	comp6650_c0_seq1	231	41.21	-	-	-	-	-	-	0	0	13.68	0.31	4.49	0.55	2.18	0	0	1.59
comp435597_c0	comp435597_c0_seq1	252	57.06	-	-	-	-	-	-	0	0	4.73	7.96	0.19	0	2.17	0	0	0
comp52382_c0	comp52382_c0_seq1	276	77.89	-	-	-	-	-	-	0	0	9.13	2.75	0	1.46	2.16	0	2.29	0
comp252141_c0	comp252141_c0_seq1	246	52.29	-	-	-	-	-	-	0	0	11.72	3.62	0	4.14	2.15	7.15	0	1.25
comp328523_c0	comp328523_c0_seq1	361	162	-	-	-	-	-	-	0	0	4.99	1.09	1.21	0	2.15	1.34	0	0
comp14805_c0	comp14805_c0_seq1	282	83.48	-	-	-	-	-	-	0	0	5.43	0	0	0.82	2.15	0	0	1.96
comp216669_c0	comp216669_c0_seq1	320	121	-	-	-	-	-	-	0	0	13.98	0	0.72	0.94	2.14	4.19	1.87	1.08
comp422040_c0	comp422040_c0_seq1	288	89.2	-	-	-	-	-	-	0	0	4.12	0	0	1.02	2.14	1.22	2	1.35
comp291775_c0	comp291775_c0_seq1	216	31.43	-	-	-	-	-	-	0	0	6.24	0	2.08	3.26	2.14	1.15	3.03	10.42
comp565509_c0	comp565509_c0_seq1	259	62.86	-	-	-	-	-	-	0	0	1.95	5.62	1.21	2.36	2.14	0.19	2.08	2.95
comp475545_c0	comp475545_c0_seq1	207	26.22	-	-	-	-	-	-	0	0	10.28	2.89	6.22	6.09	2.14	0	9.09	11.24
comp7445_c0	comp7445_c0_seq1	207	26.22	-	-	-	-	-	-	0	0	7.95	0	2.49	0.43	2.14	0	0	1.66
comp471206_c0	comp471206_c0_seq1	294	95.04	-	-	-	-	-	-	0	0	6.32	1.99	0.11	0.24	2.13	4.82	0.75	0.23
comp377938_c0	comp377938_c0_seq1	294	95.04	-	-	-	-	-	-	0	0	0	12.08	0.46	0	2.13	2.41	0	0
comp359463_c0	comp359463_c0_seq1	310	111	-	-	-	-	-	-	0	0	2.21	1.36	4.41	0.92	2.13	0	1.61	0
comp166625_c0	comp166625_c0_seq1	260	63.71	-	-	-	-	-	-	0	0	7.89	8.52	3.76	1.61	2.12	27.84	0.56	2.23
comp244230_c0	comp244230_c0_seq1	247	53.07	-	-	-	-	-	-	0	0	14.55	0	1.43	4.72	2.12	9.09	12.57	0.21
comp48294_c0	comp48294_c0_seq1	416	217	-	-	-	-	-	-	0	0	13.9	0.76	2.86	0.63	2.12	0.78	0	0.8
comp4894_c0	comp4894_c0_seq1	240	47.71	-	-	-	-	-	-	0	0	19.01	8.73	2.96	1.91	2.12	0.25	0	5.95
comp313135_c0	comp313135_c0_seq1	260	63.71	-	-	-	-	-	-	0	0	0	3.37	4.95	4.47	2.12	0	2.24	10.28
comp124018_c0	comp124018_c0_seq1	272	74.24	-	-	-	-	-	-	0	0	2.31	0	3.22	0.46	2.12	0	3.85	0.29
comp31741_c0	comp31741_c0_seq1	289	90.17	-	-	-	-	-	-	0	0	2.99	0	1.45	0.13	2.12	0	0	0.48
comp415782_c0	comp415782_c0_seq1	254	58.7	-	-	-	-	-	-	0	0	0	3.01	4.82	2.33	2.11	4.93	0	0
comp30043_c0	comp30043_c0_seq1	369	170	CRK10	-	GO:0016021(integral to membrane);GO:0005886(plasma membrane);GO:0005524(ATP binding);GO:0004674(protein serine/threonine kinase activity);GO:0004872(receptor activity)	-	K00924	-	0	0	11.1	3.56	0.83	0.27	2.11	4.54	0	0.32
comp394961_c0	comp394961_c0_seq1	254	58.7	-	-	-	-	-	-	0	0	2.3	0	0.19	3.11	2.11	3.29	5.68	3.35
comp391901_c0	comp391901_c0_seq1	217	32.04	-	-	-	-	-	-	0	0	16.07	0	0.34	3.2	2.1	5.65	0	0.34
comp55700_c0	comp55700_c0_seq1	208	26.77	-	-	-	-	-	-	0	0	23.81	14.61	0.41	0	2.1	2.25	0	0
comp534139_c0	comp534139_c0_seq1	208	26.77	-	-	-	-	-	-	0	0	0	12.25	4.47	3.83	2.1	0	9.34	0
comp225265_c0	comp225265_c0_seq1	248	53.86	-	-	-	-	-	-	0	0	0	3.05	4.04	5.5	2.09	6.95	21.9	2.43
comp39141_c0	comp39141_c0_seq1	248	53.86	-	-	-	-	-	-	0	0	2.73	1.87	0	0.42	2.09	0.9	0	0
comp253613_c0	comp253613_c0_seq1	261	64.57	-	-	-	-	-	-	0	0	8.54	0	6.4	4.41	2.09	0	0	10.82
comp376896_c0	comp376896_c0_seq1	328	129	-	-	-	-	-	-	0	0	6.18	0	0.51	0	2.09	0	0	0
comp517668_c0	comp517668_c0_seq1	226	37.8	-	-	-	-	-	-	0	0	11.03	0	2.3	0.3	2.08	0	0	0
comp21635_c0	comp21635_c0_seq1,comp21635_c0_seq2	226	37.37	LPP2	-	GO:0016021(integral to membrane);GO:0005886(plasma membrane);GO:0008195(phosphatidate phosphatase activity);GO:0009738(abscisic acid mediated signaling pathway)	[I] Lipid transport and metabolism	-	-	0	0	0	3.34	0	7.63	2.08	0	17.81	5.2
comp19373_c0	comp19373_c0_seq1	268	70.66	-	-	-	-	-	-	0	0	0	3.57	1.85	2.26	2.07	7.86	5.06	1.24
comp256698_c0	comp256698_c0_seq1	268	70.66	PERK14	-	GO:0016021(integral to membrane);GO:0005886(plasma membrane);GO:0005524(ATP binding);GO:0004674(protein serine/threonine kinase activity)	[T] Signal transduction mechanisms	-	-	0	0	18.04	0	4.77	1.45	2.07	1.54	0.17	2.47
comp306370_c0	comp306370_c0_seq1	628	429	-	-	-	-	-	-	0	0	5.34	0	1.57	0.61	2.07	0	1.67	0.97
comp30283_c0	comp30283_c0_seq1	262	65.42	-	-	-	-	-	-	0	0	5.06	1.74	0	1.74	2.06	5.16	3.64	0
comp47522_c0	comp47522_c0_seq1	249	54.65	-	-	-	-	-	-	0	0	5.83	6.7	1.19	7.92	2.06	4.64	5.89	1.6
comp585758_c0	comp585758_c0_seq1	262	65.42	-	-	-	-	-	-	0	0	3.19	0	1.83	0	2.06	0	0	0
comp452331_c0	comp452331_c0_seq1	218	32.65	-	-	-	-	-	-	0	0	12.01	0	0.67	0	2.06	0	0	0
comp253914_c0	comp253914_c0_seq1	275	76.97	CBDAS2	-	-	-	-	-	0	0	0	7.87	0	2.37	2.04	9.25	7.89	0
comp30810_c0	comp30810_c0_seq1	287	88.24	-	-	-	-	-	-	0	0	2.5	4.86	0.49	3.75	2.04	8.62	7.83	3.59
comp167178_c0	comp167178_c0_seq1	281	82.54	-	-	-	-	-	-	0	0	10.69	0.31	5.01	3.04	2.04	5.56	5.92	2.51
comp29812_c0	comp29812_c0_seq1	227	38.47	-	-	-	-	-	-	0	0	19.76	0	3.39	0.59	2.04	0	0.62	2.84
comp343399_c0	comp343399_c0_seq1	235	44.04	-	-	-	-	-	-	0	0	26.16	0	1.48	0.78	2.04	0	0.27	0
comp330835_c0	comp330835_c0_seq1	405	206	MADS3	-	GO:0005634(nucleus);GO:0043565(sequence-specific DNA binding);GO:0003700(sequence-specific DNA binding transcription factor activity);GO:0030154(cell differentiation);GO:0009908(flower development)	-	-	-	0	0	0	2.94	0	0.33	2.02	5.27	0.46	0.32
comp270531_c0	comp270531_c0_seq1	378	179	-	-	-	-	-	-	0	0	9.86	0.42	0.85	1.72	2.01	0.07	2.99	0.18
comp338817_c0	comp338817_c0_seq1	251	56.26	-	-	-	-	-	-	0	0	8.28	5.16	0	0.41	2	1.72	0	0
comp339732_c0	comp339732_c0_seq1	345	146	-	-	-	-	-	-	0	0	1.26	1.3	0.82	0.86	2	0.41	1.63	0
comp49433_c0	comp49433_c0_seq1,comp49433_c0_seq2	380	133.41	-	-	-	-	-	-	0	0	1.42	3.97	4.87	5.85	1.99	6.88	16.37	1.21
comp100_c1	comp100_c1_seq1	244	50.74	-	-	-	-	-	-	0	0	0	10.45	0	6.96	1.99	2.85	11.97	2.58
comp332107_c0	comp332107_c0_seq1	363	164	-	-	-	-	-	-	0	0	4.71	0	0.66	0.69	1.99	1.62	1.89	3.13
comp356611_c0	comp356611_c0_seq1	244	50.74	-	-	-	-	-	-	0	0	4.83	6.47	4.07	2.92	1.99	0	2.58	3.23
comp6642_c0	comp6642_c0_seq1	271	73.34	-	-	-	-	-	-	0	0	0	3.1	1.48	5.91	1.99	0	8.12	2.98
comp383167_c0	comp383167_c0_seq1	258	62.02	-	-	-	-	-	-	0	0	11.46	0	0	2.21	1.99	0	0	7.92
comp35326_c0	comp35326_c0_seq1	237	45.49	-	-	-	-	-	-	0	0	11.32	8.6	3.35	2.51	1.98	0	0	3.84
comp149805_c0	comp149805_c0_seq1	2431	2232	tdcB	threonine dehydratase	GO:0004794(L-threonine ammonia-lyase activity);GO:0030170(pyridoxal phosphate binding);GO:0006520(cellular amino acid metabolic process)	[T] Signal transduction mechanisms ;[E] Amino acid transport and metabolism	K01754	ko00260(Glycine, serine and threonine metabolism);ko00290(Valine, leucine and isoleucine biosynthesis)	0	0	5.06	6.99	2.45	2.16	1.96	4.81	4.77	1.51
comp51548_c0	comp51548_c0_seq1	201	23.03	PHT4;7	MFS transporter, ACS family, solute carrier family 17 (sodium-dependent inorganic phosphate cotransporter)	GO:0016021(integral to membrane);GO:0005886(plasma membrane)	[G] Carbohydrate transport and metabolism	K08193	-	0	0	2.13	7.67	5.67	5.94	1.95	18.86	17.59	4.74
comp13869_c0	comp13869_c0_seq1	221	34.54	-	-	-	-	-	-	0	0	8.52	0	3.15	0.66	1.95	10.83	0	0
comp330679_c0	comp330679_c0_seq1	201	23.03	-	-	-	-	-	-	0	0	6.39	4.93	0	4.95	1.95	4.19	10.86	3.32
comp4642_c0	comp4642_c0_seq1	279	80.67	-	-	-	-	-	-	0	0	13.07	1.56	0.54	1.7	1.95	0	3.1	1.08
comp231649_c0	comp231649_c0_seq1	230	40.51	Tars	threonyl-tRNA synthetase	GO:0005737(cytoplasm);GO:0005524(ATP binding);GO:0004829(threonine-tRNA ligase activity);GO:0006435(threonyl-tRNA aminoacylation)	[J] Translation, ribosomal structure and biogenesis	K01868	ko00970(Aminoacyl-tRNA biosynthesis)	0	0	5.75	0	1.88	1.41	1.94	20.55	5	0
comp186606_c0	comp186606_c0_seq1	230	40.51	-	-	-	-	-	-	0	0	20.88	0	0.81	1.13	1.94	2.09	0.88	0.54
comp353908_c0	comp353908_c0_seq1	212	29.05	-	-	-	-	-	-	0	0	10.55	0	6.36	5.1	1.93	0	0	12.77
comp439814_c0	comp439814_c0_seq1	321	122	-	-	-	-	-	-	0	0	7.84	0	2.67	1.03	1.93	0	1.86	1.25
comp339836_c0	comp339836_c0_seq1	267	69.78	-	-	-	-	-	-	0	0	7.38	0	0	0.98	1.93	0	3.59	1.56
comp330439_c0	comp330439_c0_seq1	274	76.06	kif8	kinesin family member 4/7/21/27	GO:0005737(cytoplasm);GO:0005874(microtubule);GO:0005524(ATP binding);GO:0003777(microtubule motor activity);GO:0051301(cell division);GO:0007018(microtubule-based movement);GO:0007067(mitosis);GO:0006810(transport)	[Z] Cytoskeleton	K10395	-	0	0	0	0.33	1.29	2.25	1.92	4.44	0	0
comp256048_c0	comp256048_c0_seq1	281	82.54	-	-	-	-	-	-	0	0	11.44	0.46	5.27	0	1.91	5.99	0	0
comp54534_c0	comp54534_c0_seq1	305	106	-	-	-	-	-	-	0	0	10.75	3.57	1.13	0.54	1.91	4.33	2.14	1.24
comp236074_c0	comp236074_c0_seq1	261	64.57	-	-	-	-	-	-	0	0	19.74	1.76	4.55	2.29	1.91	0	1.85	5.75
comp473185_c0	comp473185_c0_seq1	254	58.7	-	-	-	-	-	-	0	0	10.02	0	0.74	0	1.91	0	0	0
comp2770_c0	comp2770_c0_seq1	359	160	-	-	-	-	-	-	0	0	2.22	0.95	2.04	2.07	1.9	7.69	1.71	6.48
comp427628_c0	comp427628_c0_seq1	341	142	PSYR1	-	GO:0016021(integral to membrane);GO:0005886(plasma membrane);GO:0005524(ATP binding);GO:0001653(peptide receptor activity);GO:0004674(protein serine/threonine kinase activity);GO:0004888(transmembrane signaling receptor activity);GO:0009611(response to wounding)	-	K00924	-	0	0	9.24	5.51	1.53	1.52	1.9	4.84	1.93	1.61
comp235982_c0	comp235982_c0_seq1	300	101	-	-	-	-	-	-	0	0	6.55	9	0.54	5.3	1.89	0.84	5.31	4.43
comp481356_c0	comp481356_c0_seq1	255	59.52	-	exocyst complex component 7	-	[U] Intracellular trafficking, secretion, and vesicular transport	K07195	ko04910(Insulin signaling pathway)	0	0	1.44	3.82	6.39	2.68	1.89	0	9.01	4.4
comp530428_c0	comp530428_c0_seq1	240	47.71	-	-	-	-	-	-	0	0	4.88	0	0	4.3	1.88	0.51	0	0
comp258075_c0	comp258075_c0_seq1	343	144	-	-	-	-	-	-	0	0	0.94	1.23	1.89	4.75	1.87	0.92	7.78	4.7
comp39215_c0	comp39215_c0_seq1	203	24.07	-	-	-	-	-	-	0	0	0.51	0	0	5.68	1.87	0.5	7.42	4.08
comp32006_c0	comp32006_c0_seq1,comp32006_c0_seq2	422	151.68	-	-	-	-	-	-	0	0	1.32	5.77	0.1	4.36	1.86	0.87	12.12	1.42
comp43475_c0	comp43475_c0_seq1,comp43475_c0_seq2	270	66.4	-	-	-	-	-	-	0	0	6.09	0	0	0.94	1.86	0	3.12	0
comp46462_c0	comp46462_c0_seq1,comp46462_c0_seq2	403	193.93	-	-	-	-	-	-	0	0	0	0.25	0	1.23	1.85	5.15	3.45	0
comp482_c0	comp482_c0_seq1	339	140	-	-	-	-	-	-	0	0	0.09	1.71	0.7	1.14	1.85	4.57	1.79	0.78
comp32367_c0	comp32367_c0_seq1,comp32367_c0_seq2	324	118.07	-	-	-	-	-	-	0	0	4.35	5.55	5.91	0.73	1.85	3.45	0	2.79
comp442220_c0	comp442220_c0_seq1	224	36.47	-	-	-	-	-	-	0	0	14.79	9.33	4.17	0	1.85	0	0	0
comp76_c0	comp76_c0_seq1	249	54.65	-	-	-	-	-	-	0	0	0	3.23	1.99	5.42	1.85	0	11.12	0
comp450485_c0	comp450485_c0_seq1	233	42.61	-	-	-	-	-	-	0	0	14.38	1.78	0	2.14	1.85	0	0	0
comp48670_c0	comp48670_c0_seq1,comp48670_c0_seq2	264	57.65	-	-	-	-	-	-	0	0	8.48	5.72	7.06	9.58	1.84	12.66	20.81	4.21
comp481606_c0	comp481606_c0_seq1	264	67.15	-	-	-	-	-	-	0	0	0.91	0	1.62	4.41	1.84	6.29	0	1.95
comp30511_c0	comp30511_c0_seq1	242	49.21	-	-	-	[S] Function unknown	-	-	0	0	29.64	0	7.51	0.69	1.83	0	0.97	1.33
comp458785_c0	comp458785_c0_seq1	204	24.6	-	-	-	-	-	-	0	0	19.93	0	2.65	0	1.83	0	0	0
comp9123_c0	comp9123_c0_seq1	204	24.6	-	-	-	-	-	-	0	0	1	4.1	0	0.93	1.83	0	0	0
comp291288_c0	comp291288_c0_seq1	215	30.82	-	-	-	-	-	-	0	0	26.64	0	0.35	0	1.82	2.74	0	0.35
comp476338_c0	comp476338_c0_seq1	265	68.02	-	-	-	-	-	-	0	0	11.35	4.45	2.88	1.51	1.82	0	0	3.21
comp382863_c0	comp382863_c0_seq1	250	55.45	-	-	-	-	-	-	0	0	10.39	0	0	0.41	1.82	0	0	0.79
comp2562_c0	comp2562_c0_seq1	258	62.02	-	-	-	-	-	-	0	0	0	2.24	0.7	3.31	1.81	9.73	9.41	5.45
comp38937_c0	comp38937_c0_seq1	348	149	-	-	-	-	-	-	0	0	2.47	1.69	0.44	0.46	1.81	0.4	0	0.73
comp6597_c0	comp6597_c0_seq1	380	181	-	-	-	-	-	-	0	0	1.29	0	6.31	3.34	1.8	1.2	5.33	2.17
comp334881_c0	comp334881_c0_seq1	293	94.06	-	-	-	[D] Cell cycle control, cell division, chromosome partitioning	-	-	0	0	0	0.13	0	0.73	1.79	9.49	1.9	0
comp226884_c0	comp226884_c0_seq1	205	25.13	-	-	-	-	-	-	0	0	17.56	0	3.46	0	1.79	3.36	0	0
comp244962_c0	comp244962_c0_seq1	216	31.43	-	-	-	-	-	-	0	0	10.92	0	4.5	7.25	1.79	0	0.38	19.1
comp45951_c0	comp45951_c0_seq1	382	183	-	-	-	-	-	-	0	0	5.09	1.72	1.49	0.81	1.78	1.45	0.91	0.12
comp40726_c0	comp40726_c0_seq1	287	88.24	-	-	-	-	-	-	0	0	2.08	0	0	0.77	1.78	0.27	0	0
comp41122_c0	comp41122_c0_seq1	267	69.78	-	-	-	-	-	-	0	0	13.53	0.72	3.9	0.82	1.77	2.08	0	1.88
comp337834_c0	comp337834_c0_seq1	236	44.76	-	-	-	-	-	-	0	0	2.74	0	5.59	6.11	1.76	0	0.53	10.73
comp125536_c0	comp125536_c0_seq1	217	32.04	-	-	-	-	-	-	0	0	12.63	0.39	1.02	1.07	1.75	7.91	0.74	0
comp33408_c0	comp33408_c0_seq1	282	83.48	-	-	-	-	-	-	0	0	3.08	9.22	5.99	1.23	1.75	6.22	1.71	4.84
comp313761_c0	comp313761_c0_seq1	227	38.47	-	-	-	-	-	-	0	0	0	23.95	0	0.59	1.75	5.96	0.93	0.57
comp24619_c0	comp24619_c0_seq1	206	25.67	-	-	-	-	-	-	0	0	0	25.56	0	3.11	1.75	1.88	4.64	4.68
comp361551_c0	comp361551_c0_seq1	206	25.67	-	-	-	-	-	-	0	0	9.55	0	15.25	3.11	1.75	0	10.21	0
comp11692_c0	comp11692_c0_seq1	206	25.67	-	-	-	[A] RNA processing and modification	-	-	0	0	0.48	0	0	2.22	1.75	0	10.67	0
comp32483_c0	comp32483_c0_seq1	289	90.17	-	-	-	-	-	-	0	0	2.31	2.66	0.24	1.01	1.74	6.16	3.96	0
comp163016_c0	comp163016_c0_seq1	289	90.17	-	-	-	-	-	-	0	0	7.34	0.28	2.53	8.47	1.74	1.2	23.12	1.21
comp25397_c0	comp25397_c0_seq1	328	129	-	-	-	-	-	-	0	0	2	4.6	0	2.74	1.74	1.12	8.59	0.08
comp30359_c0	comp30359_c0_seq1	276	77.89	-	-	-	-	-	-	0	0	2.36	2.59	3.49	4.97	1.73	5.27	10.55	3.64
comp35857_c0	comp35857_c0_seq1	355	156	-	-	-	-	-	-	0	0	0	0.81	9.27	0.66	1.73	0	0.76	1.33
comp402261_c0	comp402261_c0_seq1	276	77.89	At1g34110	-	GO:0016021(integral to membrane);GO:0005524(ATP binding);GO:0004674(protein serine/threonine kinase activity);GO:0004872(receptor activity)	-	K00924	-	0	0	3.62	0.81	0	3.37	1.73	0	8.56	1.54
comp267842_c0	comp267842_c0_seq1	246	52.29	-	-	-	-	-	-	0	0	0	2.65	0	7.63	1.72	6.23	19.36	4.59
comp339806_c0	comp339806_c0_seq1	323	124	-	-	-	-	-	-	0	0	2.37	1.63	0	2.11	1.72	1.75	0.1	3.17
comp5544_c0	comp5544_c0_seq1	349	150	-	-	-	-	-	-	0	0	7.03	1.26	0.8	0.3	1.72	0.72	0.64	0.58
comp459686_c0	comp459686_c0_seq1	228	39.14	-	-	-	-	-	-	0	0	0.63	0	0	7.57	1.72	0.62	6.39	9.48
comp383090_c0	comp383090_c0_seq1	310	111	-	-	-	-	-	-	0	0	1.66	1.02	1.47	1.33	1.72	0.22	3.65	0
comp5714_c0	comp5714_c0_seq1	262	65.42	-	-	-	-	-	-	0	0	11.62	0	7.15	0.87	1.72	0	0	1.83
comp358279_c0	comp358279_c0_seq1	262	65.42	-	-	-	-	-	-	0	0	11.43	0	0	2.09	1.72	0	6.56	0.17
comp14220_c0	comp14220_c0_seq1	262	65.42	-	-	-	-	-	-	0	0	0	11.19	0	0.52	1.72	0	1.09	0
comp573055_c0	comp573055_c0_seq1	277	78.81	MET1B	DNA (cytosine-5-)-methyltransferase	GO:0005634(nucleus);GO:0003886(DNA (cytosine-5-)-methyltransferase activity);GO:0003677(DNA binding)	-	K00558	ko00270(Cysteine and methionine metabolism)	0	0	2.18	6.73	1.93	0.87	1.71	0	0	2.08
comp40784_c1	comp40784_c1_seq1	305	106	-	-	-	-	-	-	0	0	8.56	3.81	1.74	1.29	1.7	7.29	2.02	3.4
comp14414_c0	comp14414_c0_seq1	298	99	-	-	-	-	-	-	0	0	1.61	0	3.3	1.84	1.7	0.37	3.61	1.54
comp16460_c0	comp16460_c0_seq1,comp16460_c0_seq2	259	53.03	FRS11	-	GO:0005634(nucleus);GO:0008270(zinc ion binding)	-	-	-	0	0	3.51	0	0	4.19	1.7	0	0	9.44
comp54542_c0	comp54542_c0_seq1	292	93.08	-	-	-	-	-	-	0	0	0	3.66	12.73	4.04	1.69	6.35	11.13	5.63
comp452815_c0	comp452815_c0_seq1	247	53.07	-	-	-	-	-	-	0	0	4.62	0	1.64	2.79	1.69	2.96	0	2.06
comp214495_c0	comp214495_c0_seq1	256	60.35	-	-	-	-	-	-	0	0	13.61	1.67	4.14	2.64	1.68	9.8	0	4.34
comp33244_c0	comp33244_c0_seq1	359	160	-	-	-	-	-	-	0	0	2.76	8.04	0.88	2.49	1.68	5.35	6.33	3.89
comp7816_c0	comp7816_c0_seq1	208	26.77	-	-	-	-	-	-	0	0	1.37	2.83	0.41	4.26	1.68	1.8	11.57	2.04
comp183713_c0	comp183713_c0_seq1	319	120	-	-	-	-	-	-	0	0	8.58	0.21	0.09	0.95	1.68	0	3.18	0
comp48811_c0	comp48811_c0_seq1	248	53.86	CCC1	-	GO:0016021(integral to membrane);GO:0015379(potassium:chloride symporter activity);GO:0055064(chloride ion homeostasis);GO:0055075(potassium ion homeostasis);GO:0071805(potassium ion transmembrane transport);GO:0006814(sodium ion transport)	-	-	-	0	0	0	7.5	0	2.75	1.67	6.5	5.97	1.62
comp19820_c0	comp19820_c0_seq1	264	67.15	-	-	-	-	-	-	0	0	1.83	3.38	2.91	5.43	1.67	2.16	11.18	0
comp37973_c0	comp37973_c0_seq1	354	155	-	-	-	-	-	-	0	0	6.96	0	0	1.03	1.67	1.79	3.3	0.84
comp46225_c0	comp46225_c0_seq1,comp46225_c0_seq2	252	52.26	-	-	-	-	-	-	0	0	29.12	1.88	0	0.8	1.67	1.69	5.01	0
comp275000_c0	comp275000_c0_seq1	248	53.86	-	-	-	-	-	-	0	0	6.83	11.71	4.44	6.35	1.67	0.45	19.68	0.2
comp17534_c0	comp17534_c0_seq1	286	87.28	-	-	-	-	-	-	0	0	4.49	0.29	0	0.52	1.67	0	0	0.88
comp47436_c0	comp47436_c0_seq1	321	122	CDKF-2	cyclin-dependent kinase 7	GO:0005524(ATP binding);GO:0004693(cyclin-dependent protein kinase activity);GO:0008353(RNA polymerase II carboxy-terminal domain kinase activity)	[R] General function prediction only	K02202	ko03420(Nucleotide excision repair);ko04110(Cell cycle)	0	0	7.13	2.38	0.8	5.42	1.66	4.95	11.42	2.06
comp358895_c0	comp358895_c0_seq1	230	40.51	-	-	-	-	-	-	0	0	8.17	2.49	0	3.66	1.66	3.87	4.41	1.62
comp45150_c0	comp45150_c0_seq1	334	135	-	-	-	-	-	-	0	0	5.08	2.8	0.08	2.19	1.66	1.97	2.82	2.34
comp455016_c0	comp455016_c0_seq1	220	33.9	-	-	-	-	-	-	0	0	0	0.37	0	0.67	1.66	0	0	0
comp238163_c0	comp238163_c0_seq1	265	68.02	-	-	-	-	-	-	0	0	0.9	5.01	4.8	2.51	1.65	21.29	4.55	2.09
comp52980_c0	comp52980_c0_seq1	301	102	-	-	-	-	-	-	0	0	5.41	3.46	1.28	2.01	1.65	2.6	5.61	1.18
comp374497_c0	comp374497_c0_seq1	265	68.02	CYCA2-1	cyclin A	GO:0005634(nucleus);GO:0019901(protein kinase binding);GO:0051301(cell division);GO:0000079(regulation of cyclin-dependent protein kinase activity)	-	K06627	ko04110(Cell cycle);ko04914(Progesterone-mediated oocyte maturation)	0	0	11.17	2.6	2.56	1.01	1.65	0	0	0.32
comp229_c0	comp229_c0_seq1	209	27.33	-	-	-	-	-	-	0	0	0	24.47	7.56	0	1.64	12.8	0	0
comp31542_c0	comp31542_c0_seq1	295	96.03	-	-	-	-	-	-	0	0	4.21	1.31	1.36	1.78	1.64	8.42	3.35	2.73
comp412648_c0	comp412648_c0_seq1	231	41.21	At5g23430	-	GO:0005737(cytoplasm);GO:0005874(microtubule);GO:0005515(protein binding)	[D] Cell cycle control, cell division, chromosome partitioning	-	-	0	0	9.52	7.04	3.69	0	1.64	6.74	0	0
comp378473_c0	comp378473_c0_seq1	357	158	-	-	-	-	-	-	0	0	7.76	0.08	0.28	0	1.64	0.99	0	0
comp511891_c0	comp511891_c0_seq1	273	75.15	-	-	-	-	-	-	0	0	4.4	0	1.74	0.91	1.64	0.64	1.43	1.45
comp549091_c0	comp549091_c0_seq1	231	41.21	-	-	-	-	-	-	0	0	13.09	0	2.11	0.55	1.64	0	0.58	0
comp33292_c0	comp33292_c0_seq1	221	34.54	C16orf89	-	GO:0005576(extracellular region)	-	-	-	0	0	3.19	0	2.2	0	1.63	0	0	0
comp39583_c0	comp39583_c0_seq1	323	124	-	-	-	-	-	-	0	0	0.1	1.22	1.93	1.29	1.63	0	4.03	1.5
comp499110_c0	comp499110_c0_seq1	250	55.45	PERK2	-	GO:0016021(integral to membrane);GO:0005886(plasma membrane);GO:0005524(ATP binding);GO:0004674(protein serine/threonine kinase activity);GO:0004872(receptor activity)	[T] Signal transduction mechanisms	-	-	0	0	2.65	4.1	0	2.06	1.62	8.05	0	3.74
comp335394_c0	comp335394_c0_seq1	289	90.17	-	-	-	-	-	-	0	0	10.06	0	0	1.77	1.62	5.62	0	2.9
comp11431_c0	comp11431_c0_seq1	274	76.06	-	-	-	-	-	-	0	0	24.17	0.17	0	0.15	1.62	1.11	0	0
comp504552_c0	comp504552_c0_seq1	296	97.02	-	-	-	-	-	-	0	0	2.78	0.78	0.78	0.7	1.62	0	2.21	0
comp21952_c0	comp21952_c0_seq1	210	27.9	-	-	-	-	-	-	0	0	9.23	0	1.17	8.58	1.61	22.49	16.65	4.3
comp55831_c0	comp55831_c0_seq1	210	27.9	-	-	-	-	-	-	0	0	6.59	0	4.68	9.8	1.61	2.6	8.11	18.38
comp16275_c0	comp16275_c0_seq1	366	167	-	-	-	-	-	-	0	0	1.61	0.38	0	2.46	1.61	0	4.42	0.52
comp36651_c0	comp36651_c0_seq1	251	56.26	-	-	-	-	-	-	0	0	8.5	2.69	1.74	4.66	1.6	6.86	4.66	8.34
comp318221_c0	comp318221_c0_seq1	251	56.26	SUPV3L1	-	GO:0045025(mitochondrial degradosome);GO:0042645(mitochondrial nucleoid);GO:0005634(nucleus);GO:0034458(3'-5' RNA helicase activity);GO:0005524(ATP binding);GO:0004004(ATP-dependent RNA helicase activity);GO:0003677(DNA binding);GO:0003678(DNA helicase activity);GO:0003725(double-stranded RNA binding);GO:0042803(protein homodimerization activity);GO:0006916(anti-apoptosis);GO:0070827(chromatin ma…	[A] RNA processing and modification	-	-	0	0	12.86	2.47	2.32	0.61	1.6	2.57	2.75	0.39
comp369428_c0	comp369428_c0_seq1	290	91.14	-	-	-	-	-	-	0	0	8.74	0	1.91	0	1.6	2.25	0	0
comp51424_c0	comp51424_c0_seq1	635	436	-	-	-	-	-	-	0	0	9.67	1.3	3.67	2.17	1.6	1.61	2.43	3.1
comp24317_c0	comp24317_c0_seq1	283	84.42	-	-	-	-	-	-	0	0	16.7	6.28	3.99	6.61	1.6	0	7.76	6.2
comp37533_c0	comp37533_c0_seq1,comp37533_c0_seq2	402	166.96	fahd1	-	GO:0016787(hydrolase activity);GO:0046872(metal ion binding)	[R] General function prediction only	-	-	0	0	4.47	2.68	0.11	3.78	1.6	0	8.06	2.42
comp55745_c0	comp55745_c0_seq1	411	212	-	-	-	-	-	-	0	0	5.55	0	1.18	0.65	1.59	0	0.39	0.31
comp255604_c0	comp255604_c0_seq1	384	185	At1g67000	-	GO:0016021(integral to membrane);GO:0005886(plasma membrane);GO:0005524(ATP binding);GO:0004674(protein serine/threonine kinase activity)	[T] Signal transduction mechanisms	K00924	-	0	0	0	1.36	0	1.79	1.58	4.7	5.86	0.29
comp318768_c0	comp318768_c0_seq1	284	85.37	-	-	-	-	-	-	0	0	0.57	6.65	1.53	1.47	1.58	4.52	1.12	1.66
comp421537_c0	comp421537_c0_seq1	284	85.37	-	-	-	-	-	-	0	0	9.19	0	2.04	0	1.58	0.99	0	0.38
comp37755_c0	comp37755_c0_seq1	412	213	-	-	-	-	-	-	0	0	4.43	3.26	1.23	2.46	1.58	0.91	5.7	1.49
comp440558_c0	comp440558_c0_seq1	233	42.61	-	-	-	-	-	-	0	0	4.89	0	3.83	2.94	1.58	0	11.74	2.82
comp223020_c0	comp223020_c0_seq1	364	165	-	-	-	-	-	-	0	0	0	5.66	1.12	3.94	1.57	1.97	6.71	3.84
comp32275_c0	comp32275_c0_seq1	243	49.97	-	-	-	-	-	-	0	0	8.09	0	0.22	4.11	1.57	0.72	5.72	10.48
comp338736_c0	comp338736_c0_seq1	372	173	-	-	-	-	-	-	0	0	4.18	1.46	0	0.53	1.56	0.98	0	0.63
comp203672_c0	comp203672_c0_seq1	234	43.32	-	-	-	-	-	-	0	0	29.14	8.16	0.5	3.68	1.56	0	8.8	5.54
comp24646_c0	comp24646_c0_seq1	244	50.74	-	-	-	-	-	-	0	0	6.04	0	0	8.31	1.55	12.37	23.01	0
comp259036_c0	comp259036_c0_seq1	373	174	-	-	-	-	-	-	0	0	0	3.48	0.25	5.17	1.55	1.6	5.27	5.08
comp36974_c0	comp36974_c0_seq1	224	36.47	-	-	-	-	-	-	0	0	20.16	0	0	0.62	1.54	0	0	0
comp39519_c1	comp39519_c1_seq1	287	88.24	-	-	-	-	-	-	0	0	0	3.86	0.74	2.07	1.53	8.75	1.62	1.98
comp30533_c0	comp30533_c0_seq1	324	125	-	-	-	[R] General function prediction only	-	-	0	0	2.55	4.34	0.43	2.55	1.53	4.05	0	8.64
comp378056_c0	comp378056_c0_seq1	245	51.51	ZAT8	-	GO:0005634(nucleus);GO:0008270(zinc ion binding);GO:0006355(regulation of transcription, DNA-dependent);GO:0010200(response to chitin);GO:0006351(transcription, DNA-dependent)	[R] General function prediction only	-	-	0	0	10.23	0	5.49	2.43	1.53	0.94	3.47	0
comp407990_c0	comp407990_c0_seq1	235	44.04	Os05g0111800	-	GO:0046872(metal ion binding);GO:0004721(phosphoprotein phosphatase activity)	[T] Signal transduction mechanisms	-	-	0	0	10.02	0	2.96	0.26	1.53	0	0	0.99
comp313865_c0	comp313865_c0_seq1	213	29.64	-	-	-	-	-	-	0	0	17.79	4.68	0	1.54	1.52	2.85	6.03	0.37
comp51495_c0	comp51495_c0_seq1	339	140	-	-	-	-	-	-	0	0	9.46	2.97	0.16	3.5	1.52	1.72	5.45	4.13
comp44870_c0	comp44870_c0_seq1,comp44870_c0_seq2,comp44870_c0_seq3	271	53.37	-	-	-	-	-	-	0	0	0	26.96	0	3.77	1.52	1.32	13.74	4.79
comp39709_c0	comp39709_c0_seq1	347	148	HSFA3	-	GO:0005737(cytoplasm);GO:0005634(nucleus);GO:0043565(sequence-specific DNA binding);GO:0003700(sequence-specific DNA binding transcription factor activity);GO:0006950(response to stress)	-	-	-	0	0	0.08	1.71	4.78	2.62	1.52	0	4.67	1.03
comp49462_c0	comp49462_c0_seq1,comp49462_c0_seq2	272	56.69	-	-	-	-	-	-	0	0	17.53	0.64	1.46	3.6	1.51	8.59	5.58	11.97
comp3312_c0	comp3312_c0_seq1	280	81.6	Os01g0681900	glutamate synthase (NADPH/NADH)	GO:0009507(chloroplast);GO:0051538(3 iron, 4 sulfur cluster binding);GO:0050660(flavin adenine dinucleotide binding);GO:0010181(FMN binding);GO:0016040(glutamate synthase (NADH) activity);GO:0005506(iron ion binding);GO:0019676(ammonia assimilation cycle);GO:0048589(developmental growth);GO:0006537(glutamate biosynthetic process);GO:0060359(response to ammonium ion)	[E] Amino acid transport and metabolism	K00264	ko00250(Alanine, aspartate and glutamate metabolism);ko00910(Nitrogen metabolism)	0	0	0.9	4.18	0.8	1.54	1.51	6.51	2.34	0
comp605296_c0	comp605296_c0_seq1	255	59.52	-	-	-	-	-	-	0	0	5.15	0	0	0.19	1.51	3.45	0	0.73
comp284209_c0	comp284209_c0_seq1	459	260	-	-	-	-	-	-	0	0	6.88	0.05	2.05	0.61	1.51	0	0	2.1
comp376012_c0	comp376012_c0_seq1	264	67.15	-	-	-	-	-	-	0	0	9.49	3.76	0.58	0	1.51	0	0	0
comp2729_c0	comp2729_c0_seq1	394	195	-	-	-	-	-	-	0	0	4.4	1.62	4.13	1.69	1.5	5.2	4.22	1.46
comp52849_c0	comp52849_c0_seq1	349	150	-	-	-	-	-	-	0	0	11.03	7.74	3.84	2.89	1.5	4.51	7.47	4.8
comp38319_c0	comp38319_c0_seq1	319	120	-	-	-	-	-	-	0	0	5.41	1.89	1.81	0.95	1.5	0.8	2.38	0
comp19555_c0	comp19555_c0_seq1	246	52.29	-	-	-	-	-	-	0	0	3.99	0.48	1.66	0	1.5	0.23	0	0
comp181316_c0	comp181316_c0_seq1	256	60.35	-	-	-	-	-	-	0	0	0	7.11	0	8.88	1.49	6	28.03	0
comp43109_c0	comp43109_c0_seq1	289	90.17	-	-	-	-	-	-	0	0	11.42	9.94	8.68	5.69	1.49	5.49	7.4	7.14
comp247749_c0	comp247749_c0_seq1	256	60.35	-	-	-	-	-	-	0	0	11.37	9.62	0	2.08	1.49	0	3.36	0
comp36341_c1	comp36341_c1_seq1	247	53.07	RNR1	ribonucleoside-diphosphate reductase subunit M1	GO:0005971(ribonucleoside-diphosphate reductase complex);GO:0005524(ATP binding);GO:0004748(ribonucleoside-diphosphate reductase activity);GO:0009202(deoxyribonucleoside triphosphate biosynthetic process);GO:0006260(DNA replication);GO:0046686(response to cadmium ion)	[F] Nucleotide transport and metabolism	K10807	ko00230(Purine metabolism);ko00240(Pyrimidine metabolism);ko00480(Glutathione metabolism)	0	0	0	2.62	2.25	4.72	1.48	1.59	6.96	2.26
comp20173_c0	comp20173_c0_seq1	358	159	-	-	-	-	-	-	0	0	0	0.24	0	1.22	1.48	0.23	3.15	0.14
comp378421_c0	comp378421_c0_seq1	247	53.07	-	-	-	-	-	-	0	0	0	5.23	3.89	3.44	1.48	0	9.2	0
comp2059_c0	comp2059_c0_seq1	306	107	-	-	-	-	-	-	0	0	0	2.59	0	3.41	1.47	11.05	9.8	0
comp245404_c0	comp245404_c0_seq1	329	130	-	-	-	-	-	-	0	0	4.34	4.37	2.84	2.28	1.47	6.03	2.75	2.85
comp255666_c0	comp255666_c0_seq1	398	199	-	-	-	-	-	-	0	0	3.57	0	1.97	2.41	1.47	4	1.74	3.45
comp6063_c0	comp6063_c0_seq1	257	61.18	-	-	-	-	-	-	0	0	0	2.48	5.51	3.54	1.47	0	11.29	0
comp176098_c0	comp176098_c0_seq1	215	30.82	-	-	-	-	-	-	0	0	4.77	8.19	5.64	12.57	1.46	2.74	20.1	15.22
comp7354_c0	comp7354_c0_seq1	215	30.82	-	-	-	-	-	-	0	0	0	10.24	7.41	7.39	1.46	0	8.89	0
comp38892_c0	comp38892_c0_seq1	307	108	-	-	-	-	-	-	0	0	2.61	0	1.11	0.84	1.46	0	3.42	0.4
comp272434_c0	comp272434_c0_seq1	284	85.37	-	-	-	-	-	-	0	0	5.17	0	0.51	0.93	1.45	11.59	0.56	3.45
comp48590_c0	comp48590_c0_seq1	447	248	-	-	-	-	-	-	0	0	13.05	5.75	0	0.28	1.45	3.41	0.38	0
comp339068_c0	comp339068_c0_seq1	338	139	-	-	-	-	-	-	0	0	4.59	0	1.49	1.64	1.45	1.56	0.09	1.88
comp51041_c0	comp51041_c0_seq1,comp51041_c0_seq2	308	84.26	-	-	-	-	-	-	0	0	0.11	4.84	0	4.25	1.44	14.21	9.82	2.29
comp22251_c0	comp22251_c0_seq1	249	54.65	-	-	-	-	-	-	0	0	2.24	2.77	6.37	3.96	1.44	7.51	14.39	1
comp16029_c0	comp16029_c0_seq1	308	109	-	-	-	-	-	-	0	0	7.53	1.85	5.39	1.57	1.44	2.77	0.77	2.8
comp29199_c0	comp29199_c0_seq1	324	125	At4g08850	-	GO:0016021(integral to membrane);GO:0005886(plasma membrane);GO:0009506(plasmodesma);GO:0005524(ATP binding);GO:0004674(protein serine/threonine kinase activity);GO:0004713(protein tyrosine kinase activity);GO:0004872(receptor activity)	-	K00924	-	0	0	0.49	0	0	3.65	1.44	1.93	1.43	5.06
comp52357_c1	comp52357_c1_seq1,comp52357_c1_seq2	294	85.59	-	-	-	-	-	-	0	0	8.94	0	2.4	3.02	1.44	0	7.34	0.42
comp647988_c0	comp647988_c0_seq1	228	39.14	-	-	-	-	-	-	0	0	0	5.8	0	1.75	1.43	16.65	0	0.56
comp43784_c0	comp43784_c0_seq1	202	23.55	-	-	-	-	-	-	0	0	13.53	20.36	3.23	0.48	1.43	8.71	0	0.46
comp367803_c0	comp367803_c0_seq1	202	23.55	-	-	-	-	-	-	0	0	27.59	0	1.85	2.9	1.43	7.69	0	5.56
comp9998_c0	comp9998_c0_seq1	268	70.66	-	-	-	-	-	-	0	0	11.1	0	2.15	0	1.43	0	0	0
comp197360_c0	comp197360_c0_seq1	442	243	-	-	-	-	-	-	0	0	4.14	11.84	0.18	0.89	1.43	0	4.26	0.81
comp260794_c0	comp260794_c0_seq1	240	47.71	-	-	-	-	-	-	0	0	0	6.88	1.82	2.39	1.41	10.62	4	0
comp26866_c0	comp26866_c0_seq1	526	327	-	-	-	-	-	-	0	0	4.8	3.51	1.43	4.91	1.41	2.62	5.14	7.21
comp39902_c0	comp39902_c0_seq1	391	192	-	-	-	-	-	-	0	0	0	0.46	0	1.31	1.4	4.84	3.23	0
comp259755_c0	comp259755_c0_seq1	261	64.57	-	-	-	-	-	-	0	0	0	8.8	0	2.82	1.39	13.46	5.54	0
comp396194_c0	comp396194_c0_seq1	230	40.51	PERK8	-	GO:0016021(integral to membrane);GO:0005886(plasma membrane);GO:0005524(ATP binding);GO:0004674(protein serine/threonine kinase activity);GO:0005199(structural constituent of cell wall)	[T] Signal transduction mechanisms	-	-	0	0	10.59	9.66	3.22	1.97	1.39	5.66	5.59	0.27
comp26_c0	comp26_c0_seq1	304	105	-	-	-	-	-	-	0	0	5.14	6.01	0.72	6.51	1.39	2.3	12.48	1.66
comp462670_c0	comp462670_c0_seq1	352	153	-	-	-	-	-	-	0	0	0	3.3	0	0.67	1.39	1.74	1.56	0
comp37364_c0	comp37364_c0_seq1	279	80.67	-	-	-	-	-	-	0	0	15.5	2.35	4.04	1.98	1.39	1.5	0	5.01
comp402792_c0	comp402792_c0_seq1	377	178	-	-	-	-	-	-	0	0	1.38	3.97	0.79	0.58	1.39	1.49	2.88	0
comp393048_c0	comp393048_c0_seq1	279	80.67	-	-	-	-	-	-	0	0	8.21	0.16	3.91	0.14	1.39	1.35	0	0.14
comp345452_c0	comp345452_c0_seq1	261	64.57	-	-	-	-	-	-	0	0	13.29	0	2.19	0.53	1.39	0	0	0
comp32659_c0	comp32659_c0_seq1	297	98.01	PERK14	-	GO:0016021(integral to membrane);GO:0005886(plasma membrane);GO:0005524(ATP binding);GO:0004674(protein serine/threonine kinase activity)	[T] Signal transduction mechanisms	-	-	0	0	0	5.28	0	1.51	1.38	12.44	1.46	3.01
comp36120_c0	comp36120_c0_seq1,comp36120_c0_seq2	346	103.38	-	-	-	-	-	-	0	0	4.58	8.96	0	4.4	1.38	10.01	4.06	8.42
comp37176_c0	comp37176_c0_seq1	321	122	-	-	-	-	-	-	0	0	0	0.62	0	1.77	1.38	8.11	2.15	0.63
comp532_c0	comp532_c0_seq1	364	165	-	-	-	-	-	-	0	0	7.07	1.38	2.03	0.77	1.38	4.17	2.45	0.85
comp30792_c0	comp30792_c0_seq1,comp30792_c0_seq2	393	168.96	-	-	-	-	-	-	0	0	0.47	2.08	0.07	4.42	1.38	4.13	10.47	0
comp317728_c0	comp317728_c0_seq1	271	73.34	-	-	-	-	-	-	0	0	2.84	0	0	3.73	1.38	2.96	7.8	0
comp69835_c2	comp69835_c2_seq1	329	130	CRK15	interleukin-1 receptor-associated kinase 4	GO:0016021(integral to membrane);GO:0005524(ATP binding);GO:0004674(protein serine/threonine kinase activity);GO:0004872(receptor activity)	-	K04733	ko04210(Apoptosis);ko04620(Toll-like receptor signaling pathway);ko04722(Neurotrophin signaling pathway);ko05140(Leishmaniasis);ko05142(Chagas disease)	0	0	1.04	0.1	5.27	2.37	1.38	1.39	4.03	0
comp314065_c0	comp314065_c0_seq1	345	146	-	-	-	-	-	-	0	0	10.75	0	4.17	0.16	1.38	0	0	0.67
comp317416_c0	comp317416_c0_seq1	252	57.06	-	-	-	-	-	-	0	0	0.21	0	0	2.8	1.38	0	16.7	0
comp29512_c0	comp29512_c0_seq1	363	164	Os02g0683500	-	GO:0005634(nucleus);GO:0003677(DNA binding);GO:0006355(regulation of transcription, DNA-dependent);GO:0006351(transcription, DNA-dependent)	-	-	-	0	0	0	1	0.93	0.14	1.37	7.28	0.22	0
comp338727_c0	comp338727_c0_seq1	314	115	-	-	-	-	-	-	0	0	2.34	0	0	2.87	1.37	3.46	7.67	0.19
comp304111_c0	comp304111_c0_seq1	338	139	-	-	-	-	-	-	0	0	3.35	2.91	1.33	2.05	1.37	0	0.34	4.95
comp10110_c0	comp10110_c0_seq1	281	82.54	PSKR1	-	GO:0016021(integral to membrane);GO:0005886(plasma membrane);GO:0005524(ATP binding);GO:0004383(guanylate cyclase activity);GO:0001653(peptide receptor activity);GO:0004674(protein serine/threonine kinase activity);GO:0009611(response to wounding)	-	K00924	-	0	0	0	7.34	2.11	2.21	1.36	5.26	4.62	0
comp392130_c0	comp392130_c0_seq1	281	82.54	-	-	-	-	-	-	0	0	9.06	5.2	1.05	0.83	1.36	2.34	1.59	0.53
comp6701_c0	comp6701_c0_seq1	315	116	-	-	-	-	-	-	0	0	2.22	1.09	0.19	0.79	1.36	0	0	2.07
comp28655_c0	comp28655_c0_seq1	680	481	-	-	-	-	-	-	0	0	2.8	2.07	0.05	1.37	1.35	6.27	3.19	0.36
comp17983_c0	comp17983_c0_seq1	273	75.15	-	-	-	-	-	-	0	0	0	10.08	0.29	0	1.35	2.89	0	0
comp236351_c0	comp236351_c0_seq1	398	199	-	-	-	-	-	-	0	0	4.5	3.8	1.69	2.35	1.35	2.49	4.01	1.81
comp51126_c0	comp51126_c0_seq1	524	325	-	-	-	-	-	-	0	0	1.28	1.75	0.3	2.28	1.35	1.93	4.8	1.07
comp544846_c0	comp544846_c0_seq1	299	100	-	-	-	-	-	-	0	0	4.66	0	0.87	1.03	1.35	0	3.1	0
comp373042_c0	comp373042_c0_seq1	384	185	-	-	-	-	-	-	0	0	5.57	0.89	0	0.68	1.34	0	2.51	0.59
comp24533_c0	comp24533_c0_seq1,comp24533_c0_seq2	351	85.25	-	-	-	-	-	-	0	0	4.79	1.57	5.05	9.42	1.33	9	11.65	18.09
comp216600_c0	comp216600_c0_seq1	300	101	-	-	-	-	-	-	0	0	14.56	4.25	0.43	0.23	1.33	0	0	1.19
comp32065_c0	comp32065_c0_seq1	361	162	-	-	-	-	-	-	0	0	5.98	3.51	5.03	1.9	1.32	1.49	4.85	3.17
comp303685_c0	comp303685_c0_seq1	335	136	-	-	-	-	-	-	0	0	0	5.2	1.84	1.42	1.32	1.33	0.44	1.69
comp448361_c0	comp448361_c0_seq1	265	68.02	-	-	-	-	-	-	0	0	9.19	3.9	5.6	0	1.32	0	0	0
comp132266_c0	comp132266_c0_seq1	8049	7850	pgaA	-	GO:0009279(cell outer membrane);GO:0016021(integral to membrane);GO:0005886(plasma membrane);GO:0005488(binding);GO:0022891(substrate-specific transmembrane transporter activity);GO:0042710(biofilm formation)	-	-	-	0	0	12.23	7.07	1.37	2.49	1.31	8	1.93	3.73
comp354543_c0	comp354543_c0_seq1	302	103	-	-	-	-	-	-	0	0	5	1.59	0.42	0.89	1.31	4.57	0	3.81
comp28161_c0	comp28161_c0_seq1	245	51.51	-	-	-	-	-	-	0	0	5.47	0	0.21	5.31	1.31	4.22	3.24	13.77
comp534837_c0	comp534837_c0_seq1	275	76.97	HEX6	-	GO:0016021(integral to membrane);GO:0022891(substrate-specific transmembrane transporter activity);GO:0015293(symporter activity);GO:0008643(carbohydrate transport)	[R] General function prediction only	-	-	0	0	2.23	0	0	5.68	1.31	1.82	14.95	2.41
comp278364_c0	comp278364_c0_seq1	329	130	-	-	-	[R] General function prediction only	-	-	0	0	4.34	0	0.84	2.28	1.3	3.9	7.15	1.18
comp21012_c0	comp21012_c0_seq1	256	60.35	-	-	-	-	-	-	0	0	13.2	9.2	0.72	0	1.3	2.8	0	0
comp350138_c0	comp350138_c0_seq1	234	43.32	-	-	-	-	-	-	0	0	15.85	0.29	0	2.37	1.3	0.28	3.57	0.5
comp35568_c0	comp35568_c0_seq1	276	77.89	-	-	-	-	-	-	0	0	0	2.92	0.28	6.44	1.3	0	15.6	0
comp484629_c0	comp484629_c0_seq1	234	43.32	-	-	-	-	-	-	0	0	12.45	0	0	1.05	1.3	0	0.55	3.02
comp412187_c0	comp412187_c0_seq1	207	26.22	-	-	-	-	-	-	0	0	12.15	0	6.64	4.78	1.29	4.6	0	4.99
comp354233_c0	comp354233_c0_seq1	267	69.78	-	-	-	-	-	-	0	0	11.59	0	2.49	1.63	1.29	3.98	1.71	2.82
comp266305_c0	comp266305_c0_seq1	286	87.28	-	-	-	-	-	-	0	0	4.78	0	0	1.57	1.29	1.94	0.27	5
comp421701_c0	comp421701_c0_seq1	246	52.29	-	-	-	-	-	-	0	0	0	4.83	0	3.27	1.29	0.46	11.16	0
comp47400_c0	comp47400_c0_seq1,comp47400_c0_seq2	210	27.09	rpoC2	DNA-directed RNA polymerase subunit beta'	GO:0009507(chloroplast);GO:0003677(DNA binding);GO:0003899(DNA-directed RNA polymerase activity)	-	K03046	ko00230(Purine metabolism);ko00240(Pyrimidine metabolism);ko03020(RNA polymerase)	0	0	26.65	10.11	0.8	0.82	1.29	0	2.56	0
comp38336_c0	comp38336_c0_seq1	207	26.22	-	-	-	-	-	-	0	0	15.43	0	0	3.91	1.29	0	0	19.56
comp228684_c0	comp228684_c0_seq1	322	123	-	-	-	-	-	-	0	0	0.3	1.03	1.86	1.3	1.28	7.55	3.39	1.86
comp36662_c0	comp36662_c0_seq1,comp36662_c0_seq2	304	99.19	-	-	-	-	-	-	0	0	0.14	2.04	2.12	2.93	1.28	0.34	4.44	4.54
comp10719_c0	comp10719_c0_seq1	235	44.04	-	-	-	-	-	-	0	0	6.4	0	0	3.88	1.28	0	7.57	0
comp286200_c0	comp286200_c0_seq1	258	62.02	-	-	-	-	-	-	0	0	6.72	3.05	1.58	2.39	1.27	7	0.19	3.87
comp482923_c0	comp482923_c0_seq1	340	141	-	-	-	-	-	-	0	0	4.35	1.07	2.16	0	1.27	2.91	0	0.08
comp414686_c0	comp414686_c0_seq1	341	142	-	-	-	-	-	-	0	0	6.04	0	0	0.88	1.27	2.04	3.44	0
comp524094_c0	comp524094_c0_seq1	278	79.74	-	-	-	-	-	-	0	0	7.38	0	3.27	0.86	1.27	0	4.33	0
comp417299_c0	comp417299_c0_seq1	258	62.02	-	-	-	-	-	-	0	0	12.25	0	1.23	0.55	1.27	0	1.73	0
comp421312_c0	comp421312_c0_seq1	268	70.66	-	-	-	-	-	-	0	0	2.6	4.11	0	3.55	1.27	0	7.08	0
comp53436_c1	comp53436_c1_seq1	288	89.2	-	-	-	-	-	-	0	0	7.15	6.51	0.61	0	1.26	4.87	0	0.73
comp402193_c0	comp402193_c0_seq1	208	26.77	-	-	-	-	-	-	0	0	17.4	18.85	7.72	1.7	1.26	2.7	4.45	2.45
comp276273_c0	comp276273_c0_seq1	325	126	-	-	-	-	-	-	0	0	2.53	0	1.73	3.08	1.25	6.61	4.54	5.54
comp417784_c0	comp417784_c0_seq1	299	100	-	-	-	-	-	-	0	0	4.05	0	0	0.34	1.24	3.86	2.74	0
comp7722_c0	comp7722_c0_seq1	335	136	-	-	-	-	-	-	0	0	6.31	1.67	1.04	0.84	1.24	0.35	1.84	0
comp235612_c0	comp235612_c0_seq1	224	36.47	-	-	-	-	-	-	0	0	35.96	4.84	8.94	2.19	1.23	13.9	0	4.79
comp30596_c0	comp30596_c0_seq1	249	54.65	-	-	-	-	-	-	0	0	0	2.77	0.99	5.21	1.23	8.83	13.51	2.2
comp45987_c0	comp45987_c0_seq1,comp45987_c0_seq2	248	47.98	-	-	-	-	-	-	0	0	18.11	4.22	1.01	1.06	1.23	6.27	0	2.84
comp174710_c0	comp174710_c0_seq1	345	146	PXL2	protein-serine/threonine kinase	GO:0016021(integral to membrane);GO:0005886(plasma membrane);GO:0005524(ATP binding);GO:0004674(protein serine/threonine kinase activity);GO:0004872(receptor activity);GO:0030154(cell differentiation);GO:0010067(procambium histogenesis)	-	K08286	-	0	0	2.18	1.9	1.71	3.75	1.23	4.96	2.37	5.9
comp4534_c0	comp4534_c0_seq1	309	110	-	-	-	-	-	-	0	0	2.34	2.87	2.37	2.38	1.23	1.43	7.69	0
comp568240_c0	comp568240_c0_seq1	271	73.34	HMG3	3-hydroxy-3-methylglutaryl-CoA reductase	GO:0005789(endoplasmic reticulum membrane);GO:0016021(integral to membrane);GO:0004420(hydroxymethylglutaryl-CoA reductase (NADPH) activity);GO:0050661(NADP binding);GO:0015936(coenzyme A metabolic process)	[I] Lipid transport and metabolism	K00021	ko00900(Terpenoid backbone biosynthesis)	0	0	2.84	2.58	2.82	2.64	1.23	0	7.31	0
comp312305_c0	comp312305_c0_seq1	250	55.45	-	-	-	-	-	-	0	0	6.63	0	4.31	1.44	1.22	6.09	0	6.49
comp58100_c0	comp58100_c0_seq1,comp58100_c0_seq2,comp58100_c0_seq3,comp58100_c0_seq4,comp58100_c0_seq5,comp58100_c0_seq6	575	326.07	-	-	-	-	-	-	0	0	16.77	13.33	8.04	7.95	1.22	4.34	13.64	9.03
comp38730_c0	comp38730_c0_seq1,comp38730_c0_seq2	371	102.87	-	-	-	-	-	-	0	0	2.82	2.45	0	2.62	1.22	3.44	1.3	0.26
comp1086_c0	comp1086_c0_seq1	238	46.22	-	-	-	-	-	-	0	0	23.6	5.19	13.65	7.64	1.22	0	0	16.53
comp256410_c0	comp256410_c0_seq1	210	27.9	-	-	-	-	-	-	0	0	13.62	4.98	11.69	3.27	1.21	10.81	0.43	7.43
comp262345_c0	comp262345_c0_seq1	210	27.9	-	-	-	-	-	-	0	0	6.59	0	18.71	1.23	1.21	4.76	0	5.87
comp422024_c0	comp422024_c0_seq1	272	74.24	-	-	-	-	-	-	0	0	5.45	2.38	3.22	1.69	1.21	0	0	4.12
comp404880_c0	comp404880_c0_seq1	225	37.13	-	-	-	-	-	-	0	0	19.15	0	0	3.07	1.21	0	0	8.23
comp2151_c0	comp2151_c0_seq1	339	140	-	-	-	-	-	-	0	0	9.11	0.81	0	1.38	1.2	2.67	0.85	1.95
comp160685_c0	comp160685_c0_seq1	239	46.96	-	-	-	-	-	-	0	0	2.61	15.59	8.57	0.97	1.2	2.57	1.01	0.7
comp306184_c0	comp306184_c0_seq1	283	84.42	-	-	-	-	-	-	0	0	7.11	3.14	0	0.4	1.2	2.43	0	1.94
comp40738_c0	comp40738_c0_seq1	330	131	CSLA9	-	GO:0000139(Golgi membrane);GO:0016021(integral to membrane);GO:0016757(transferase activity, transferring glycosyl groups);GO:0007047(cellular cell wall organization)	-	-	-	0	0	3.37	0	2.66	2.18	1.2	0.46	4.09	2.5
comp262793_c0	comp262793_c0_seq1	368	169	-	-	-	-	-	-	0	0	4.35	0	2.83	3.03	1.2	0	4.58	3.75
comp313971_c0	comp313971_c0_seq1	311	112	-	-	-	-	-	-	0	0	13.35	0.79	2.23	1.93	1.2	0	2.34	2.63
comp8562_c0	comp8562_c0_seq1	339	140	-	-	-	-	-	-	0	0	0.53	0	1.55	2.77	1.2	0	6.89	1.71
comp183351_c0	comp183351_c0_seq1	388	189	-	-	-	-	-	-	0	0	3.76	2.94	2.3	5.25	1.19	1.6	3.78	4.45
comp295826_c0	comp295826_c0_seq1	359	160	RPP13L3	-	GO:0005524(ATP binding);GO:0006915(apoptosis);GO:0006952(defense response)	[T] Signal transduction mechanisms	-	-	0	0	2.83	1.74	0.14	2.42	1.19	1.51	5.81	3.27
comp5227_c0	comp5227_c0_seq1	274	76.06	-	-	-	-	-	-	0	0	0	24.89	0	1.5	1.18	3.49	4.07	0
comp13789_c0	comp13789_c0_seq1	342	143	RBOHC	-	GO:0016021(integral to membrane);GO:0005509(calcium ion binding);GO:0009055(electron carrier activity);GO:0050660(flavin adenine dinucleotide binding);GO:0005506(iron ion binding);GO:0050664(oxidoreductase activity, acting on NADH or NADPH, oxygen as acceptor);GO:0004601(peroxidase activity)	[P] Inorganic ion transport and metabolism ;[Q] Secondary metabolites biosynthesis, transport and catabolism	-	-	0	0	2.74	2.82	6.24	1.35	1.18	2.62	4.75	0.38
comp395175_c0	comp395175_c0_seq1	240	47.71	-	-	-	-	-	-	0	0	11.82	0.26	0	0.48	1.18	0	0	0
comp375380_c0	comp375380_c0_seq1	212	29.05	-	-	-	-	-	-	0	0	8.02	16.51	14.97	0	1.16	4.98	0	0
comp408000_c0	comp408000_c0_seq1	241	48.46	-	-	-	-	-	-	0	0	4.05	0	5.83	3.53	1.16	2.74	12.78	0
comp30286_c0	comp30286_c0_seq1	253	57.88	-	-	-	-	-	-	0	0	0	2.83	3.19	1.58	1.16	0	2.88	0
comp301073_c0	comp301073_c0_seq1	212	29.05	-	-	-	-	-	-	0	0	0	8.69	1.5	4.71	1.16	0	10.25	0
comp31580_c0	comp31580_c0_seq1	212	29.05	-	-	-	-	-	-	0	0	8.02	2.61	0	1.57	1.16	0	0.41	3.76
[truncated: 1,590 more rows]
