# Supplementary material for: Physical Mapping of Pm57, a Powdery Mildew Resistance Gene Derived from Aegilops searsii
Source: Int J Mol Sci. 2020 Jan 3;21(1):322. doi: 10.3390/ijms21010322 (PMC6982159; doi:10.3390/ijms21010322)
Supplement: Supplementary file 1 [file ijms-21-00322-s001.zip › Supplementary Files/Table S3.xls]

## Sheet: Sheet1
Supplementary Table S3. List of genes and primers for qRT-PCR
Gene_ID	Primer set sequences(5' to 3')	Tm (℃)	Amplicon size (bp)	Pfam description	Expression
comp181267_c0	F:CATCATGGGGTGTGGACGAT	59.82	137	F2D6B7_HORVD/414-560 F2D6B7.1 PF07731.9;Cu-oxidase_2;	up-regulated
	R:CAATCTGGGCCCGAGAAACT	60.04
comp45021_c0	F:GTAGCAGGTTGGCTCGTGTA	59.75	109	I1J0Q0_BRADI/42-453 I1J0Q0.1 PF00067.17;p450;	up-regulated
	R:TGAAGAAGCGGAAGGTCTCG	59.76
comp53009_c0	F:TAAAGGCGATGTGGGGAGTTT	59.65	161	I1GMC6_BRADI/539-810 I1GMC6.1 PF00069.20;Pkinase;	up-regulated
	R:CCTGTAGGCCCTCAAGAACAC	60.34
comp33120_c0	F:ACAGGCCATGTCAGCTGTTT	60.18	132	C5YY17_SORBI/2-267 C5YY17.1 PF00069.20;Pkinase;	up-regulated
	R:TCTGCGCACTTGAAGGATGT	59.96
comp61771_c0	F:TCATTTCTTGCGGAGTCGGG	60.39	122	F2DR42_HORVD/120-183 F2DR42.1 PF13855.1;LRR_8;	up-regulated
	R:GGCTTGTCTTGAGTCGTTGG	59.13
comp65225_c0	F:TGAGATGTTCACCGGAAGGC	60.04	139	F2DLQ6_HORVD/744-1011 F2DLQ6.1 PF00069.20;Pkinase;	up-regulated
	R:ATGTTGTTCGTTGTGCAGCC	59.97
comp23383_c0	F:ACACTCGTAGGGCATGCAAA	59.96	100	B8BJS1_ORYSI/370-410 B8BJS1.1 PF00400.27;WD40;	up-regulated
	R:TCCAAAGACGAACAGTCCCG	59.97
comp57561_c0	F:GGTCACCAAGGGTACAAGGG	59.96	154	Q01MJ5_ORYSA/35-494 Q01MJ5.1 PF00067.17;p450;	up-regulated
	R:GCTCCCGAATGGCAAGTAGT	60.11
comp70653_c0	F:GTGAGCACGAAAGTTGCTGG	60.04	192	I1J1V1_BRADI/653-918 I1J1V1.1 PF00069.20;Pkinase;	up-regulated
	R:CTCGTACAGTTCCCACACCC	60.04
comp69335_c0	F:AGTACAAGGGCTTCCAGGTG	59.31	157	F2CWK2_HORVD/42-454 F2CWK2.1 PF00501.23;AMP-binding;	up-regulated
	R:TCGGTGATTTCGGAGCCTTC	60.11
β-actin	F:TGCTATCCTTCGTTTGGACCTT	59.7	94		stable
	R:AGCGGTTGTTGTGAGGGAGT	61.7
