# Supplementary material for: Physical Mapping of Pm57, a Powdery Mildew Resistance Gene Derived from Aegilops searsii
Source: Int J Mol Sci. 2020 Jan 3;21(1):322. doi: 10.3390/ijms21010322 (PMC6982159; doi:10.3390/ijms21010322)
Supplement: Supplementary file 1 [file ijms-21-00322-s001.zip › Supplementary Files/Table S4.xls]

## Sheet: Sheet1
Supplementary Table S4. Results of qRT-PCR
	Primer name	Pfam_des	A_69_rpkm	C_69_rpkm	D_69_rpkm	F_69_rpkm	A_69_rpkm	M_69_rpkm	A_CS_rpkm	M_CS_rpkm	A_88_rpkm	M_88_rpkm
1	comp181267_c0_seq1	PF00067,p450	0	0.51	4.37	0	0	2.09	0	1.63	0	11.42
3	comp45021_c0_seq1	PF00069, Pkinase	0	0	34.46	2.73	0	13.23	0	9.66	0	46.33
4	comp53009_c0_seq1	PF00069, Pkinase	0.26	0	45.23	1.2	0.26	15	0	3.25	1.7	31.72
5	comp33120_c0_seq2	PF00069, Pkinase	0.15	0.34	4.27	2.81	0.15	2.29	0.83	3.11	0	6.86
6	comp61771_c0_seq1	PF00400,WD40	2.77	12.4	22.56	18.42	2.77	16.86	3.5	8.09	2.48	15.5
7	comp65225_c0_seq2	PF00501,AMP-binding	2.73	3.21	28.41	14.53	2.73	15.03	11.36	22.91	6.39	30.78
8	comp23383_c0_seq1	PF01370,Epimerase	2.08	1.08	17.64	4.06	2.08	8.1	0.91	4.07	1.78	14.95
9	comp57561_c0_seq1	PF07731,Cu-oxidase	40.09	30.28	209.95	64.17	40.09	96.73	52.45	83.32	14.98	342.74
10	comp70653_c0_seq2	PF14510,ABC_trans_N	22.93	38.26	84.54	57.85	22.93	57.21	37.08	62.1	24.62	214.89
11	comp69335_c0_seq3(2)	PF13855,LRR_8	35.25	7.01	239.53	41.71	35.25	97.89	20.96	42.58	33.48	274.74
										comp181267_c0_seq1—β-actin
										2−ΔΔCT	0h	12h	24h	48h
										CS	0.0069955	0.0528037	0.0560313	0.0212744
										69	0.00104846	0.0195796	0.51615	0.0229129
										88	0.00651689	0.101979	1.87986	0.0993586
										comp45021_c0_seq1—β-actin
										2−ΔΔCT	0h	12h	24h	48h
										CS	0.000502738	0.00147409	0.0628815	0.0141599
										69	0.000491918	0.00450995	0.130921	0.0299079
										88	0.00500408	0.00929482	0.415257	0.0349525
										comp53009_c0_seq1—β-actin
										2−ΔΔCT	0h	12h	24h	48h
										CS	0.0117704	0.0324051	0.446437	0.15194
										69	0.00398702	0.00955669	1.78838	0.101536
										88	0.0245275	0.039242	1.98177	0.137928
										comp33120_c0_seq2—β-actin
										2−ΔΔCT	0h	12h	24h	48h
										CS	0.00593499	0.0664465	0.0549967	0.0116746
										69	0.00261238	0.0184001	0.0299242	0.0509257
										88	0.00375609	0.252558	0.0664638	0.0905317
										comp61771_c0_seq1—β-actin
										2−ΔΔCT	0h	12h	24h	48h
										CS	0.075435	0.113709	0.132437	0.186622
										69	0.0452621	0.329229	0.147971	0.330348
										88	0.0440966	0.28268	0.10708	0.408977
										comp65225_c0_seq2—β-actin
										2−ΔΔCT	0h	12h	24h	48h
										CS	2.64765	1.65116	1.83735	1.43598
										69	0.206897	0.641157	1.23142	1.01195
										88	0.304735	1.08148	1.17075	1.18848
										comp23383_c0_seq1—β-
										2−ΔΔCT	0h	12h	24h	48h
										CS	0.0541898	0.166587	0.39375	0.263075
										69	0.104914	0.328245	0.983252	0.305278
										88	0.18272	0.305824	0.726253	0.357675
										comp57561_c0_seq1—β-actin
										2−ΔΔCT	0h	12h	24h	48h
										CS	0.209672	0.19814	0.894576	0.204684
										69	0.072155	0.125628	3.87432	0.46191
										88	0.124897	0.182466	7.01565	0.165547
										comp70653_c0_seq2—β-actin
										2−ΔΔCT	0h	12h	24h	48h
										CS	0.891537	1.74643	1.08723	1.62551
										69	0.640161	1.3636	2.23376	2.19211
										88	0.717877	2.03098	3.40269	1.09776
										comp69335_c0_seq3—β-actin
										2−ΔΔCT	0h	12h	24h	48h
										CS	1.43739	0.615076	4.68123	1.07024
										69	1.03683	0.701325	15.654	3.44556
										88	1.65924	1.90187	23.626	1.71997
