# Supplementary material for: Physical Mapping of Pm57, a Powdery Mildew Resistance Gene Derived from Aegilops searsii
Source: Int J Mol Sci. 2020 Jan 3;21(1):322. doi: 10.3390/ijms21010322 (PMC6982159; doi:10.3390/ijms21010322)
Supplement: Supplementary file 1 [file ijms-21-00322-s001.zip › Supplementary Files/Table S5.xls]

## Sheet: Sheet2
Supplementary Table S5. List of molecular markers of Ae. searsii chromosome 2Ss#1 specificity and derived transcriptome unigenes used in this study
Molecular marker	Forward primer sequence	Reverse primer sequence	Fragment length (bp)	Tm (°C )	Corresponding gene ID	Chromosome arm	Genomic position(Mb)2	Fraction length interval at 2SS#1	NR Name	Annotation	GO_Term	KOG_des	KEGG_KO	KEGG_Pathway	PRGID	PRGDB Name	Type	Species	Class	GenBank ID	GenBank locus	Description
X441489	CCTTGCCATTTCATCCGAG	AAACATCACATTGCTTTCCTCA	178	55	comp441489_c0	chr2B	58.09	SFL0.82-1.0	-	-	-	-	-	-	-	-	-	-	-	-	-	-
X49217	CATTGTGCTGCCTGTGGG	GCTAGTGTGCTTTGCCAGTCTC	228	58	comp49217_c0	chr2B	29.14	SFL0.82-1.0	-	-	-	-	-	-	-	-	-	-	-	-	-	-
X17964	GTTGTGTGTGGTGAACAGTGAT	CTTCAAAGTTACAAATGGAAAATAG	143	55	comp17964_c0	chr2A	14.87	SFL0.82-1.0	-	-	-	-	-	-	-	-	-	-	-	-	-	-
X10107/BamH1	CACGACAACGACGAGATTT	ACCGCTGTCGAGTAGTGC	313	56	comp10107_c0	chr2B	40.19	SFL0.82-1.0	-	-	-	-	-	-	-	-	-	-	-	-	-	-
X215439	CGGGTAACAAGTTGGTGCTG	TCAGTAATCAAGAGTTCCAACACAA	159	56	comp215439_c0	chr2B	23.12	SFL0.82-1.0	-	-	-	-	-	-	-	-	-	-	-	-	-	-
X345746	AGTGTCCGCCAGAGTATGAGAAT	CTAGCCAATTTGTCAATACGCTT	133	56	comp345746_c0	chr2B	17.47	SFL0.82-1.0	-	-	-	-	-	-	-	-	-	-	-	-	-	-
X38328	GTAATGTAAGTACAGTTAGCGCAG	ATGTTATAGACAAGACAGTTCCG	140	52	comp38328_c0	chr2B	23.11	SFL0.82-1.0	-	-	-	-	-	-	-	-	-	-	-	-	-	-
X37331	GACATTCATCACAGAGAACACATA	CACCAGAAAAATATATAAAGCCA	166	51	comp37331_c0	chr2B	210.84	SFL0.35-0.7	-	-	-	-	-	-	-	-	-	-	-	-	-	-
X453027	TACCCGGGGAAGACCACC	TTACTGAGTTGCTCTGCACTG	146	55	comp453027_c0	chr2B	78.82	SFL0.35-0.7	-	-	-	-	-	-	-	-	-	-	-	-	-	-
X165536	CGCCACCACAAGAACATGAC	ACTAAACCGTTCGACCAGCT	209	55	comp165536_c0	chr2B	346.67	SFL0.35-0.7	-	-	-	-	-	-	-	-	-	-	-	-	-	-
X34056	GATAAATCCATCCCAATTACTCT	ATCGAATTCCTGCTCGCTG	184	53	comp34056_c0	chr2B	154.83	SFL0.35-0.7	-	-	-	-	-	-	-	-	-	-	-	-	-	-
X516715	TCCAACTTTTTGTTCACTATTTG	GTACATTAGCAGCAGCCTTTT	192	50	comp516715_c0	chr2B	377.53	SFL0.35-0.7	-	-	-	-	-	-	-	-	-	-	-	-	-	-
X528443	GAGGCCGTCCGCGCTTAA	GCCGACATAGTATTAGCTGCGTAAG	178	58	comp528443_c0	chr2B	180.54	SFL0.35-0.7	-	-	-	-	-	-	-	-	-	-	-	-	-	-
X302122	TGCTTCTCGTATTGTTCCATA	AACTAGCTGGAAATACCCCAT	174	52	comp302122_c0	chr2B	97.34	SFL0.35-0.7	-	-	-	-	-	-	PRGDB00069850	Hv.12476	Putative_R-Genes,_predicted_from_NCBI_UniGene	Hordeum vulgare	CNL	151421459	AK252612	Hordeum vulgare subsp. vulgare cD- clone: FLbaf165j23, mR- sequence
X211808-2	TTGAGATCTTATGGATTTCAGATG	TTAGAAAAGAGAGCCAGTGCC	290	54	comp211808_c0	chr2B	117.62	SFL0.35-0.7	-	-	-	-	-	-	-	-	-	-	-	-	-	-
X190189-2	CCTACTGTGAACTCAACCAATCC	GAAAAACCATGGAAGGGGAC	396	55	comp190189_c0	chr2B	135.79	SFL0.35-0.7	-	-	-	-	-	-	-	-	-	-	-	-	-	-
X248914	CAGGTGGGACCCGCTCATC	AGTACACCGGCGGCAGGC	134	60	comp248914_c0	chr2B	214.57	SFLC-0.35	-	-	-	-	-	-	-	-	-	-	-	-	-	-
X18154	GCCGGTGACACGCCAACA	ACATTCAGTATCTGGACATCATGC	328	56	comp18154_c0	chr2B	238.61	SFLC-0.35	-	-	-	-	-	-	-	-	-	-	-	-	-	-
X12936	ATAATTTGAGCATCAATATTAATCG	ATGTACTATAAATTCAAATGGCG	175	50	comp12936_c0	chr2B	491.17	SFLC-0.35	-	-	-	-	-	-	-	-	-	-	-	-	-	-
X13247	CATCTTGCTCCATTTTATTTTACC	GTTCTTCTTGCCGTCTTCCA	201	55	comp13247_c0	chr2B	500.05	LFLC-0.64	-	-	-	-	-	-	-	-	-	-	-	-	-	-
X14033	GTCGTTCAATGCGAGGGC	CCCACAACCGCTACCCC	172	58	comp14033_c0	chr2B	161.96	LFLC-0.64	-	-	-	-	-	-	-	-	-	-	-	-	-	-
X36810	TACCAGAAGCAGTACGGAGAGA	TTGGGTTACCTTATTACGGACA	179	56	comp36810_c0	chr2B	585.71	LFLC-0.64	-	-	-	-	-	-	-	-	-	-	-	-	-	-
X439651	TTAGGGGATTTGTCCTTTCTTAT	GCCAACCTACGAACTAAGATGA	120	54	comp439651_c0	chr2B	691.28	LFLC-0.64	-	-	-	-	-	-	-	-	-	-	-	-	-	-
X493659	GTGTAGAGAGGCCACCAATTAA	TTTGAAGTGCGCATATTTTCC	132	52	comp493659_c0	chr2B	419.45	LFLC-0.64	-	-	-	-	-	-	-	-	-	-	-	-	-	-
X14480	TGCTTTGCACAAAAAGAGAGC	ACTAATGAGGCATCTCCACCAC	194	55	comp14480_c0	chr2A	203.31	LFLC-0.64	-	-	-	-	-	-	-	-	-	-	-	-	-	-
X328469	TGCAGTGCATCTCTCTGCCTA	CAAATGGACTACATACGGACTGG	141	56	comp328469_c0	chr2B	550.4	LFLC-0.64	-	-	-	-	-	-	-	-	-	-	-	-	-	-
X256780	GACCACGCGCAATCCAATT	CCTTGATGGCCGGGAAGA	136	56	comp256780_c0	chr2D	614.46	LFLC-0.64	-	-	-	-	-	-	-	-	-	-	-	-	-	-
X43878	GTCGCGGCGTACATCTTGC	GAGGAGGAGCGTGTTCCCA	216	54	comp43878_c0	chr2B	644.85	LFLC-0.64	HKT7	-	GO:0016021(integral to membrane);GO:0008324(cation transmembrane transporter activity)	-	-	-	-	-	-	-	-	-	-	-
X409634	TCCGTCCTCGTCAACTCCTTT	GGCTGCTGCTTGCACGGA	188	56	comp409634_c0	chr2B	558.04	LFLC-0.64	-	-	-	-	-	-	-	-	-	-	-	-	-	-
X381508	CAACCAGAAACAATGGTTATCTC	GGCCACCAGTAAAAGGGG	145	54	comp381508_c0	chr2B	570.09	LFLC-0.64	-	-	-	-	-	-	-	-	-	-	-	-	-	-
X542198	AAGTACAGCCAGGCGACAATG	CAAGCCAAGGGTAAGTATACATCAC	136	55	comp542198_c0	chr2B	440.82	LFLC-0.64	-	-	-	-	-	-	-	-	-	-	-	-	-	-
X29526-2	TTACCCTCATGTCGACCCAAG	AGCATTATTCTCCACTGCCATTC	167	55	comp29526_c0	chr2B	492.15	LFLC-0.64	-	-	-	-	-	-	-	-	-	-	-	-	-	-
X338837-2	AAGGCTTAAAATGTGGCATAC	GGATGGATATTGGTTCAAAATA	181	50	comp338837_c0	chr2B	522.23	LFLC-0.64	-	-	-	-	-	-	-	-	-	-	-	-	-	-
X23241	TTCATCCTAGAGGCCAGGTGC	CAAAACCAACTCCTGCGGAT	255	55	comp23241_c0	chr2B	488.87	LFLC-0.64	-	-	-	-	-	-	-	-	-	-	-	-	-	-
X4570	CGGAGGCGAGTCCATTGTAG	CTAGCTTATTTTGGGACTCAAAGA	167	55	comp4570_c0	chr2B	576.69	LFLC-0.64	-	-	-	-	-	-	-	-	-	-	-	-	-	-
X10541	TTCTCGGATGCTGCAATTGG	AGGGCATCACCACGGCTAC	172	58	comp10541_c0	chr2B	553.61	LFLC-0.64	-	-	-	-	-	-	-	-	-	-	-	-	-	-
X255453	ATTGGCCCCTCAATGATCTCC	CCCATATTCGTAGGCGTCTGC	167	56	comp255453_c0	chr2B	331.03	LFLC-0.64	-	-	-	-	-	-	PRGDB00061511	disease resistance protein	Putative_R-Genes,_collected_from_NCBI_Protein	Brassica rapa subsp. pekinensis	TNL	227438238	FJ842828	Brassica rapa subsp. pekinensis isolate BrTNL10 disease resistance protein gene, complete cds.
X30281	GGAGCTTGTCACACTGTCAACG	ATATCAAGGTCATGTTAAGAAGCCT	160	55	comp30281_c0	chr2B	359.62	LFLC-0.64	-	-	-	-	-	-	-	-	-	-	-	-	-	-
X204773	GTTATGTTTCATAGGACAACCACA	GCACGCCTCATTTGAGTATTTA	144	54	comp204773_c0	chr2B	651.36	LFL0.64-0.67	-	-	-	-	-	-	-	-	-	-	-	-	-	-
X216815	CACCATCGTTCATTCTTTGCA	TTGCTGGGCTGCTTGTCTTA	148	52	comp216815_c0	chr2B	658.61	LFL0.64-0.67	-	-	-	-	-	-	-	-	-	-	-	-	-	-
X360731	TGAGGAATCAAGTCTGGAGTGG	AGACGGTGTCTTGGGGCG	216	55	comp360731_c0	chr2B	629.81	LFL0.64-0.67	-	-	-	-	-	-	-	-	-	-	-	-	-	-
X305960	TGGAGGGGAAGACACTTGGAT	ACGGCTGATGATGGCCAC	221	58	comp305960_c0	chr2B	744.52	LFL0.72-0.87	-	-	-	-	-	-	-	-	-	-	-	-	-	-
X37693	CCCCAAGTTCCTCTCCTCATA	GTCTAGCTTCTGAAGTTTGCATAA	154	58	comp37693_c0	chr2B	754.92	LFL0.72-0.87	-	-	-	-	-	-	PRGDB00199429	Pavirv00031220m	Putative_R-Genes,_predicted_from_Pythozome	Panicum virgatum	CNL	-	-	-
X31536	GAAGCTCTGTCGCTGGAAA	GAACATCTCAAAAGAAAATAAAAG	532	52	comp31536_c0	chr2B	765.05	LFL0.72-0.87	-	-	-	-	K00924	-	PRGDB00174854	POPTR_0006s14910.1	Putative_R-Genes,_predicted_from_Pythozome	Populus trichocarpa	NL	-	-	NB-ARC domain-containing disease resistance protein (best arabidopsis hit)
X4364	GCCCACGACTTTCCAGCC	TCCAATGCAGGGTTTCCTATA	212	58	comp4364_c0	chr2B	778.33	LFL0.72-0.87	-	-	-	-	-	-	PRGDB00196871	Pavirv00016475m	Putative_R-Genes,_predicted_from_Pythozome	Panicum virgatum	CNL	-	-	-
X251565	CATTTGCAACTAGTATCTCCC	GTACCAACAAATAAAATAACATC	158	52	comp251565_c0	chr2B	777.64	LFL0.72-0.87	-	-	-	-	-	-	-	-	-	-	-	-	-	-
X170551	TGATTATTTGCTGCTGCTCTG	TTGAAGGAAACAAACTTACACC	192	52	comp170551_c0	chr2B	320.5	LFL0.72-0.87	-	-	-	-	-	-	-	-	-	-	-	-	-	-
X123945	AGATTCTATACTCAGGGCCTGTCC	CCAGACCAACCAGTTCTTACACC	421	55	comp123945_c0	chr2B	622.52	LFL0.72-0.87	-	-	-	-	-	-	-	-	-	-	-	-	-	-
X284274	GGGTCTCCGGCCTGGT	CGATTTGTGGCAGCACAGG	190	52	comp284274_c0	chr2B	748.97	LFL0.72-0.87	-	-	-	-	-	-	-	-	-	-	-	-	-	-
X26866	TCGTAGCCACCCTTTAAGCA	GAACCTAACATCGTGCCTG	318	55	comp26866_c0	chr2B	752.95	LFL0.72-0.87	-	-	-	-	-	-	PRGDB00199973	-	-	-	-	-	-	-
X139470	AACTGGTCCAAGCAACAACC	GATTACAGCAAGAGGCATCCG	165	58	comp139470_c0	chr2A	678.01	LFL0.72-0.87	-	-	-	-	-	-	-	-	-	-	-	-	-	-
X10122	ACATGACAGGAACCGACGAC	AAGCAGAGTGCTTTGTATATATCG	172	55	comp10122_c0	chr2B	799.62	LFL0.72-0.87	CRK20	N-glycosylase/D- lyase	GO:0009507(chloroplast);GO:0016021(integral to membrane);GO:0005524(ATP binding);GO:0004674(protein serine/threonine ki-se activity);GO:0004872(receptor activity);GO:0042742(defense response to bacterium);GO:0012501(programmed cell death);GO:0009751(response to salicylic acid stimulus)	-	K03660	ko03410(Base excision repair)	PRGDB00077874	-	-	-	-	-	-	-
X185442	GCACGGTGGGTGTGTTCC	CTCACTATGATGTGTGAGGTTCTT	210	58	comp185442_c0	chr2B	733.47	LFL0.72-0.87	At3g08680	-	GO:0016021(integral to membrane);GO:0009505(plant-type cell wall);GO:0005886(plasma membrane);GO:0009506(plasmodesma);GO:0005524(ATP binding);GO:0004672(protein ki-se activity)	-	-	-	PRGDB00077819	-	-	-	-	-	-	-
X103528	TTCCTTCAATGGGTGATACT	ATACACATCGTTTATTTCTCATG	131	50	comp103528_c0	chr2B	762.5	LFL0.72-0.87	-	-	-	-	-	-	-	-	-	-	-	-	-	-
X256410	CCACGCTGACGTCCGGGA	TCCGCAGGTCCAGCCCCA	175	60	comp256410_c0	chr2B	771.04	LFL0.72-0.87	-	-	-	-	-	-	-	-	-	-	-	-	-	-
X430422	TTCGATTTCACATGTTGGGTTAC	AATGACCACCGGCAGTAGTACA	211	58	comp430422_c0	chr2B	775.33	LFL0.72-0.87	-	-	-	-	-	-	PRGDB00189661	Hv.31127	Putative_R-Genes,_predicted_from_NCBI_UniGene	Hordeum vulgare	CNL	326529376	AK369881	Hordeum vulgare subsp. vulgare mR- for predicted protein, complete cds, clone: NIASHv2100H02
X240724	AGAGAAGATAGTTTGGAAATTCG	TGTATTTCCTGTCCAGTGTGAG	171	50	comp240724_c0	chr2B	775.33	LFL0.72-0.87	-	-	-	-	-	-	PRGDB00189661	Hv.31127	Putative_R-Genes,_predicted_from_NCBI_UniGene	Hordeum vulgare	CNL	326529376	AK369881	Hordeum vulgare subsp. vulgare mR- for predicted protein, complete cds, clone: NIASHv2100H02
X285619	GAGAGCCTATGCAATGACCTT	GAAGAAATCTTTTTGCAAGAAGA	265	50	comp285619_c0	chr2B	775.33	LFL0.72-0.87	-	-	-	-	-	-	PRGDB00189661	Hv.31127	Putative_R-Genes,_predicted_from_NCBI_UniGene	Hordeum vulgare	CNL	326529376	AK369881	Hordeum vulgare subsp. vulgare mR- for predicted protein, complete cds, clone: NIASHv2100H02
X5286	GGGGATTGCCGCACAAGG	AACATGGTGCATTTTCACGTGTG	202	58	comp5286_c0	chr2B	765.05	LFL0.72-0.87	-	-	-	-	-	-	PRGDB00154108	Egrandis_v1_0.005228m	Putative_R-Genes,_predicted_from_Pythozome	Areca catechu	CNL	-	-	Disease resistance protein (CC-NBS-LRR class) family (best arabidopsis hit)
X67593	GGACGAGGACGCCACTAAAT	TCATTTTCCCACATAACTAGCAGT	701	56	comp67593_c0	chr2B	773.72	LFL0.72-0.87	AAE5	long-chain acyl-CoA synthetase	-	[I] Lipid transport and metabolism	K01897	ko00071(Fatty acid metabolism);ko03320(PPAR sig-ling pathway);ko04146(Peroxisome);ko04920(Adipocytokine sig-ling pathway)	PRGDB00189638	Hv.29885	Putative_R-Genes,_predicted_from_NCBI_UniGene	Hordeum vulgare	CNL	326534093	AK358183	Hordeum vulgare subsp. vulgare mR- for predicted protein, complete cds, clone: NIASHv1070L18
X33705-0	CTGTAGATCTAAGAGAGAAACTGAC	CTATCTATCTTCCCAAAACAATG	189	51	comp33705_c0	chr2B	775.03	LFL0.72-0.87	-	-	-	-	-	-	-	-	-	-	-	-	-	-
X33705-1	GCAACTATCTCTTTAGGCGCG	CAAAAGCCAGCATTTCGTCC	174	55	comp33705_c1	chr2B	775.02	LFL0.72-0.87	-	-	-	-	-	-	PRGDB00186276	GRMZM2G104425_T01	Putative_R-Genes,_predicted_from_Pythozome	Zea mays	RLP	-	-	BRI1-like 3 (best arabidopsis hit); phytosulfokine receptor precursor, putative, expressed (best rice hit)
X55871	TCAAGAATAGCAGATTCCCGA	CTTGGGTCCAATTCACTACTGA	155	52	comp55871_c0	chr2B	779.34	LFL0.72-0.87	-	D- mismatch repair protein MutS2	-	-	K07456	ko03430(Mismatch repair)	-	-	-	-	-	-	-	-
X49873	GCTCTCCTCAGCACTTCACCA	ACGGGAGCCCCTGGAGAT	127	58	comp49873_c0	chr2B	770.18	LFL0.72-0.87	-	-	-	-	-	-	PRGDB00218079	-	-	-	-	-	-	-
X268081	TGGATACTACAAGGACTGCGC	CCCACTTTCTTCTGAGCTTGTTT	192	55	comp268081_c0	chr2B	768.61	LFL0.72-0.87	-	-	-	-	-	-	PRGDB00170346	-	-	-	-	-	-	-
X33739	CGCTCTCCCTCCTTCCTCTCT	AGCACGCCGGGAGGTCTC	262	58	comp33739_c0	chr2B	766.23	LFL0.72-0.87	PSEUDOSRKA	-	-	-	-	-	PRGDB00189277	-	-	-	-	-	-	-
X205834	CAGCAGAGCCTACAGGATTCG	TGAGCTCGCCAAGGGGTAC	168	58	comp205834_c0	chr2B	775.33	LFL0.72-0.87	-	-	-	-	-	-	PRGDB00050401	Os07g0696100	Putative_R-Genes,_collected_from_NCBI_Protein	Oryza sativa Japonica Group	NL	58531194	AP008213	Oryza sativa (japonica cultivar-group) genomic D-, chromosome 7.
X62492	ACCGCACATGATGCAACCC	GAGCTGATCGATACAAAGCCG	314	58	comp62492_c0	chr2B	778.8	LFL0.72-0.87	Os04g0679100	-	-	-	-	-	PRGDB00217007	MDP0000579910	Putative_R-Genes,_predicted_from_Pythozome	Malus x domestica	RLP	-	-	-
X144901	AAGCAGAACGCCACGGGC	TCTTGGGCTTGTCAGGTATGCAC	199	58	comp144901_c0	chr2A	764.69	LFL0.87-1.0	-	-	-	-	-	-	-	-	-	-	-	-	-	-
X19491	TAACACGTCCTGGGCCAGATC	ACCCCCTGAGATAGGGGTGAG	202	58	comp19491_c0	chr2D	638.61	LFL0.87-1.0	-	-	-	-	-	-	-	-	-	-	-	-	-	-
X234963	CGGCGGTTAAACCAAGATTG	GACCTTTTGTCATCGTCATCCTC	230	57	comp234963_c0	chr2B	798.34	LFL0.87-1.0	-	-	-	-	-	-	-	-	-	-	-	-	-	-
X23212	TCGGTTGCTTAACACCATCCT	GCCAGCCACCATCCACATAT	271	56	comp23212_c0	chr2B	783.6	LFL0.87-1.0	-	-	-	-	-	-	-	-	-	-	-	-	-	-
X661519	GGTGCAGCAGATTGGTTCGT	CTTGAGACGATTGAGCCACAAC	169	58	comp661519_c0	chr2D	638.64	LFL0.87-1.0	-	-	-	-	-	-	PRGDB00199086	Pavirv00037077m	Putative_R-Genes,_predicted_from_Pythozome	Panicum virgatum	CNL	-	-	-
X32568	GTGCTGGCTCTAGTACTCGTC	CAACATAAAATTCTGATACACCAAT	316	50	comp32568_c0	chr2B	791.16	LFL0.87-1.0	-	-	-	-	-	-	-	-	-	-	-	-	-	-
X158085	CACAGATCAAGGCCTACGTCC	CTCTTGAGCGGCTTCTGTTC	226	58	comp158085_c0	chr2A	764.69	LFL0.87-1.0	-	-	-	-	-	-	-	-	-	-	-	-	-	-
X55050	CTGCCCAATTTAACTGCCA	AAGAATATTTATACAAGAGGAGCCA	252	52	comp55050_c0	chr2B	798.3	LFL0.87-1.0	-	-	-	-	-	-	PRGDB00193488	Ta.87141	Putative_R-Genes,_predicted_from_NCBI_UniGene	Triticum aestivum	CNL	312490927	HP638190	TSA: Triticum aestivum cultivar Bobwhite isotig28986.flagleaf mR- sequence
X152583	CGGAATGCTGAGAAATTCGAT	GCTCCAAACGTTCTGTGATCTA	207	52	comp152583_c0	chr2B	798.38	LFL0.87-1.0	-	-	-	-	-	-	PRGDB00193488	Ta.87141	Putative_R-Genes,_predicted_from_NCBI_UniGene	Triticum aestivum	CNL	312490927	HP638190	TSA: Triticum aestivum cultivar Bobwhite isotig28986.flagleaf mR- sequence
X14226	GGTGGAGAGATTCCACATGG	GACAAGGAATTGTAACTCAGATCG	296	58	comp14226_c0	chr2B	784.19	LFL0.87-1.0	PXL2	-	GO:0016021(integral to membrane);GO:0005886(plasma membrane);GO:0005524(ATP binding);GO:0004674(protein serine/threonine ki-se activity);GO:0004872(receptor activity);GO:0030154(cell differentiation);GO:0010067(procambium histogenesis)	-	K00924	-	PRGDB00192909	Ta.21410	Putative_R-Genes,_predicted_from_NCBI_UniGene	Triticum aestivum	RLP	312488770	HP636034	TSA: Triticum aestivum cultivar Bobwhite isotig26829.flagleaf mR- sequence
X64226	TGTGCCACCAAGAACTTTGCA	GGCAATCTCTGCTTGGAACTCA	162	55	comp64226_c0	chr2B	784.55	LFL0.87-1.0	TMK1	-	GO:0016021(integral to membrane);GO:0005886(plasma membrane);GO:0005524(ATP binding);GO:0004675(transmembrane receptor protein serine/threonine ki-se activity)	-	K00924	-	PRGDB00069813	Hv.9743	Putative_R-Genes,_predicted_from_NCBI_UniGene	Hordeum vulgare	RLP	151421310	AK248294	Hordeum vulgare subsp. vulgare cD- clone: FLbaf43o06, mR- sequence
X2L4g9p4/HaeIII1	GCTGGCTTATCGATGGCACT	GCAAGCAAAAGACCAACCCG	660	58	-	chr2B	788.66	LFL0.87-1.0	-	-	-	-	-	-	-	-	-	-	-	-	-	-
1 refered from Liu et al. 2017; 2 genomic position is corresponding to chromosome 2B of Triticum asetivum L.
