# Supplementary material for: Physical Mapping of Pm57, a Powdery Mildew Resistance Gene Derived from Aegilops searsii
Source: Int J Mol Sci. 2020 Jan 3;21(1):322. doi: 10.3390/ijms21010322 (PMC6982159; doi:10.3390/ijms21010322)
Supplement: Supplementary file 1 [file ijms-21-00322-s001.zip › Supplementary Files/Table S7.xls]

## Sheet: Sheet1
Supplementary Table S7. Collineary analysis of Pm57 mapped genomic region with related species
Species and chromosome	Gene ID	Chromosome	Start (bp)	End (bp)	Putative R gene ID	R gene name	Type	Species	Class	GenBank ID	GenBank Locus	Description
Hordeum vulgare L.	HORVU2Hr1G118930	chr2H	743648472	743651518	-	-	-	-	-	-	-	-
chr2H:743651518-747294424 (3.64Mb)	HORVU2Hr1G118940	chr2H	743649077	743649693	-	-	-	-	-	-	-	-
	HORVU2Hr1G118950	chr2H	743651451	743654601	-	-	-	-	-	-	-	-
	HORVU2Hr1G118960	chr2H	743653789	743654765	-	-	-	-	-	-	-	-
	HORVU2Hr1G118970	chr2H	743680784	743681244	-	-	-	-	-	-	-	-
	HORVU2Hr1G118980	chr2H	743729349	743730954	-	-	-	-	-	-	-	-
	HORVU2Hr1G118990	chr2H	743758302	743761790	-	-	-	-	-	-	-	-
	HORVU2Hr1G119000	chr2H	743818957	743819173	-	-	-	-	-	-	-	-
	HORVU2Hr1G119010	chr2H	743873094	743873415	-	-	-	-	-	-	-	-
	HORVU2Hr1G119020	chr2H	743874584	743875052	-	-	-	-	-	-	-	-
	HORVU2Hr1G119030	chr2H	743904134	743904350	-	-	-	-	-	-	-	-
	HORVU2Hr1G119040	chr2H	744050863	744053720	-	-	-	-	-	-	-	-
	HORVU2Hr1G119050	chr2H	744120805	744122026	-	-	-	-	-	-	-	-
	HORVU2Hr1G119060	chr2H	744169244	744170912	-	-	-	-	-	-	-	-
	HORVU2Hr1G119070	chr2H	744194494	744199456	-	-	-	-	-	-	-	-
	HORVU2Hr1G119080	chr2H	744272742	744273260	-	-	-	-	-	-	-	-
	HORVU2Hr1G119090	chr2H	744272983	744274669	-	-	-	-	-	-	-	-
	HORVU2Hr1G119100	chr2H	744323957	744325808	-	-	-	-	-	-	-	-
	HORVU2Hr1G119110	chr2H	744388716	744390957	-	-	-	-	-	-	-	-
	HORVU2Hr1G119120	chr2H	744389272	744390945	-	-	-	-	-	-	-	-
	HORVU2Hr1G119130	chr2H	744443805	744445553	-	-	-	-	-	-	-	-
	HORVU2Hr1G119140	chr2H	744471888	744472341	-	-	-	-	-	-	-	-
	HORVU2Hr1G119150	chr2H	744564580	744570282	-	-	-	-	-	-	-	-
	HORVU2Hr1G119160	chr2H	744574051	744574950	-	-	-	-	-	-	-	-
	HORVU2Hr1G119170	chr2H	744574122	744574947	-	-	-	-	-	-	-	-
	HORVU2Hr1G119180	chr2H	744575127	744584352	-	-	-	-	-	-	-	-
	HORVU2Hr1G119190	chr2H	744586297	744587078	-	-	-	-	-	-	-	-
	HORVU2Hr1G119200	chr2H	744591870	744592619	-	-	-	-	-	-	-	-
	HORVU2Hr1G119210	chr2H	744607032	744620871	-	-	-	-	-	-	-	-
	HORVU2Hr1G119220	chr2H	744657619	744665345	-	-	-	-	-	-	-	-
	HORVU2Hr1G119230	chr2H	744721500	744722053	-	-	-	-	-	-	-	-
	HORVU2Hr1G119240	chr2H	744727932	744729159	-	-	-	-	-	-	-	-
	HORVU2Hr1G119250	chr2H	744765163	744766026	-	-	-	-	-	-	-	-
	HORVU2Hr1G119260	chr2H	744819647	744820201	-	-	-	-	-	-	-	-
	HORVU2Hr1G119270	chr2H	744823978	744826067	-	-	-	-	-	-	-	-
	HORVU2Hr1G119280	chr2H	744833117	744834796	-	-	-	-	-	-	-	-
	HORVU2Hr1G119290	chr2H	744835944	744836577	-	-	-	-	-	-	-	-
	HORVU2Hr1G119300	chr2H	744837897	744839495	-	-	-	-	-	-	-	-
	HORVU2Hr1G119310	chr2H	744895687	744902655	-	-	-	-	-	-	-	-
	HORVU2Hr1G119320	chr2H	744905227	744906817	-	-	-	-	-	-	-	-
	HORVU2Hr1G119330	chr2H	744907477	744907763	-	-	-	-	-	-	-	-
	HORVU2Hr1G119340	chr2H	744907788	744907977	-	-	-	-	-	-	-	-
	HORVU2Hr1G119350	chr2H	744908133	744910532	-	-	-	-	-	-	-	-
	HORVU2Hr1G119360	chr2H	744913096	744914182	-	-	-	-	-	-	-	-
	HORVU2Hr1G119370	chr2H	744915859	744919496	-	-	-	-	-	-	-	-
	HORVU2Hr1G119380	chr2H	744948138	744952328	PRGDB00078114	Ta.68593	Putative_R-Genes,_predicted_from_NCBI_UniGene	Triticum aestivum	CNL	241988024	AK335281	Triticum aestivum cDNA, clone: WT012_I02, cultivar: Chinese Spring
	HORVU2Hr1G119390	chr2H	744971907	744972198	-	-	-	-	-	-	-	-
	HORVU2Hr1G119400	chr2H	744993626	744997526	-	-	-	-	-	-	-	-
	HORVU2Hr1G119410	chr2H	745001881	745010442	-	-	-	-	-	-	-	-
	HORVU2Hr1G119420	chr2H	745043714	745044097	-	-	-	-	-	-	-	-
	HORVU2Hr1G119430	chr2H	745068960	745071512	-	-	-	-	-	-	-	-
	HORVU2Hr1G119440	chr2H	745072673	745072906	-	-	-	-	-	-	-	-
	HORVU2Hr1G119450	chr2H	745098951	745099396	-	-	-	-	-	-	-	-
	HORVU2Hr1G119460	chr2H	745118402	745122506	-	-	-	-	-	-	-	-
	HORVU2Hr1G119470	chr2H	745131645	745132659	-	-	-	-	-	-	-	-
	HORVU2Hr1G119480	chr2H	745229545	745233596	-	-	-	-	-	-	-	-
	HORVU2Hr1G119490	chr2H	745232936	745234324	-	-	-	-	-	-	-	-
	HORVU2Hr1G119500	chr2H	745271153	745272964	-	-	-	-	-	-	-	-
	HORVU2Hr1G119510	chr2H	745273125	745273392	-	-	-	-	-	-	-	-
	HORVU2Hr1G119520	chr2H	745302205	745302982	-	-	-	-	-	-	-	-
	HORVU2Hr1G119530	chr2H	745315198	745315407	-	-	-	-	-	-	-	-
	HORVU2Hr1G119540	chr2H	745330646	745335746	-	-	-	-	-	-	-	-
	HORVU2Hr1G119550	chr2H	745337004	745338062	-	-	-	-	-	-	-	-
	HORVU2Hr1G119560	chr2H	745345498	745346945	-	-	-	-	-	-	-	-
	HORVU2Hr1G119570	chr2H	745359479	745361091	-	-	-	-	-	-	-	-
	HORVU2Hr1G119580	chr2H	745378704	745379041	-	-	-	-	-	-	-	-
	HORVU2Hr1G119590	chr2H	745383174	745383577	-	-	-	-	-	-	-	-
	HORVU2Hr1G119600	chr2H	745408062	745410845	-	-	-	-	-	-	-	-
	HORVU2Hr1G119610	chr2H	745416025	745420110	-	-	-	-	-	-	-	-
	HORVU2Hr1G119620	chr2H	745553042	745553775	-	-	-	-	-	-	-	-
	HORVU2Hr1G119630	chr2H	745557892	745558189	-	-	-	-	-	-	-	-
	HORVU2Hr1G119640	chr2H	745563475	745564350	-	-	-	-	-	-	-	-
	HORVU2Hr1G119650	chr2H	745677154	745677259	-	-	-	-	-	-	-	-
	HORVU2Hr1G119660	chr2H	745976637	746012036	-	-	-	-	-	-	-	-
	HORVU2Hr1G119670	chr2H	746133845	746134618	-	-	-	-	-	-	-	-
	HORVU2Hr1G119680	chr2H	746135416	746138461	-	-	-	-	-	-	-	-
	HORVU2Hr1G119690	chr2H	746135669	746138565	-	-	-	-	-	-	-	-
	HORVU2Hr1G119700	chr2H	746149748	746152732	-	-	-	-	-	-	-	-
	HORVU2Hr1G119710	chr2H	746271474	746271990	-	-	-	-	-	-	-	-
	HORVU2Hr1G119720	chr2H	746329225	746332942	-	-	-	-	-	-	-	-
	HORVU2Hr1G119730	chr2H	746337692	746338744	-	-	-	-	-	-	-	-
	HORVU2Hr1G119740	chr2H	746355489	746356036	-	-	-	-	-	-	-	-
	HORVU2Hr1G119750	chr2H	746356277	746356725	-	-	-	-	-	-	-	-
	HORVU2Hr1G119760	chr2H	746370668	746372087	-	-	-	-	-	-	-	-
	HORVU2Hr1G119770	chr2H	746374500	746374905	-	-	-	-	-	-	-	-
	HORVU2Hr1G119780	chr2H	746374823	746379631	PRGDB00189661	Hv.31127	Putative_R-Genes,_predicted_from_NCBI_UniGene	Hordeum vulgare	CNL	326529376	AK369881	Hordeum vulgare subsp. vulgare mRNA for predicted protein, complete cds, clone: NIASHv2100H02
	HORVU2Hr1G119790	chr2H	746461361	746461769	-	-	-	-	-	-	-	-
	HORVU2Hr1G119800	chr2H	746478015	746484271	-	-	-	-	-	-	-	-
	HORVU2Hr1G119810	chr2H	746478859	746479691	-	-	-	-	-	-	-	-
	HORVU2Hr1G119820	chr2H	746517118	746518464	-	-	-	-	-	-	-	-
	HORVU2Hr1G119830	chr2H	746520287	746520752	-	-	-	-	-	-	-	-
	HORVU2Hr1G119840	chr2H	746531743	746532467	-	-	-	-	-	-	-	-
	HORVU2Hr1G119850	chr2H	746535727	746538603	-	-	-	-	-	-	-	-
	HORVU2Hr1G119860	chr2H	746542409	746542685	-	-	-	-	-	-	-	-
	HORVU2Hr1G119870	chr2H	746547388	746548045	-	-	-	-	-	-	-	-
	HORVU2Hr1G119880	chr2H	746557731	746558741	-	-	-	-	-	-	-	-
	HORVU2Hr1G119890	chr2H	746560723	746561310	-	-	-	-	-	-	-	-
	HORVU2Hr1G119900	chr2H	746562977	746567256	-	-	-	-	-	-	-	-
	HORVU2Hr1G119910	chr2H	746563634	746564291	-	-	-	-	-	-	-	-
	HORVU2Hr1G119920	chr2H	746569147	746574149	-	-	-	-	-	-	-	-
	HORVU2Hr1G119930	chr2H	746573126	746573421	-	-	-	-	-	-	-	-
	HORVU2Hr1G119940	chr2H	746641435	746641909	-	-	-	-	-	-	-	-
	HORVU2Hr1G119950	chr2H	746660621	746663714	-	-	-	-	-	-	-	-
	HORVU2Hr1G119960	chr2H	746665855	746671857	-	-	-	-	-	-	-	-
	HORVU2Hr1G119970	chr2H	746743616	746746480	-	-	-	-	-	-	-	-
	HORVU2Hr1G119980	chr2H	746750317	746755573	-	-	-	-	-	-	-	-
	HORVU2Hr1G119990	chr2H	746868446	746868758	-	-	-	-	-	-	-	-
	HORVU2Hr1G120000	chr2H	746907389	746907532	-	-	-	-	-	-	-	-
	HORVU2Hr1G120010	chr2H	746908194	746910222	-	-	-	-	-	-	-	-
	HORVU2Hr1G120020	chr2H	746927768	746928494	-	-	-	-	-	-	-	-
	HORVU2Hr1G120030	chr2H	746940066	746940389	-	-	-	-	-	-	-	-
	HORVU2Hr1G120040	chr2H	746960238	746961370	-	-	-	-	-	-	-	-
	HORVU2Hr1G120050	chr2H	746971512	746971953	-	-	-	-	-	-	-	-
	HORVU2Hr1G120060	chr2H	746988708	747007811	-	-	-	-	-	-	-	-
	HORVU2Hr1G120070	chr2H	747120486	747121486	-	-	-	-	-	-	-	-
	HORVU2Hr1G120080	chr2H	747122900	747123631	-	-	-	-	-	-	-	-
	HORVU2Hr1G120090	chr2H	747125140	747126003	-	-	-	-	-	-	-	-
	HORVU2Hr1G120100	chr2H	747127996	747130322	-	-	-	-	-	-	-	-
	HORVU2Hr1G120110	chr2H	747162699	747163628	-	-	-	-	-	-	-	-
	HORVU2Hr1G120120	chr2H	747165458	747166859	-	-	-	-	-	-	-	-
	HORVU2Hr1G120130	chr2H	747169400	747171261	-	-	-	-	-	-	-	-
	HORVU2Hr1G120140	chr2H	747264433	747266988	-	-	-	-	-	-	-	-
	HORVU2Hr1G120150	chr2H	747294424	747296954	-	-	-	-	-	-	-	-
Triticum urartu	TuG1812G0200005948.01	chr2A	733616932	733619311	-	-	-	-	-	-	-	-
chr2A:733619311-735411560 (1.79Mb)	TuG1812G0200005949.01	chr2A	733638816	733640696	-	-	-	-	-	-	-	-
	TuG1812G0200005950.01	chr2A	733664916	733665537	-	-	-	-	-	-	-	-
	TuG1812G0200005951.01	chr2A	733772247	733772784	-	-	-	-	-	-	-	-
	TuG1812G0200005952.01	chr2A	733774115	733775524	-	-	-	-	-	-	-	-
	TuG1812G0200005954.01	chr2A	733886575	733888788	-	-	-	-	-	-	-	-
	TuG1812G0200005955.01	chr2A	733893917	733903578	-	-	-	-	-	-	-	-
	TuG1812G0200005953.01	chr2A	733893917	733899453	-	-	-	-	-	-	-	-
	TuG1812G0200005956.01	chr2A	734029051	734029471	-	-	-	-	-	-	-	-
	TuG1812G0200005957.01	chr2A	734086186	734087784	-	-	-	-	-	-	-	-
	TuG1812G0200005958.01	chr2A	734088633	734095624	-	-	-	-	-	-	-	-
	TuG1812G0200005959.01	chr2A	734101708	734106724	-	-	-	-	-	-	-	-
	TuG1812G0200005960.01	chr2A	734113937	734120732	-	-	-	-	-	-	-	-
	TuG1812G0200005961.01	chr2A	734121940	734127830	-	-	-	-	-	-	-	-
	TuG1812G0200005962.01	chr2A	734131991	734133967	-	-	-	-	-	-	-	-
	TuG1812G0200005963.01	chr2A	734149916	734151977	-	-	-	-	-	-	-	-
	TuG1812G0200005964.01	chr2A	734182421	734182748	-	-	-	-	-	-	-	-
	TuG1812G0200005965.01	chr2A	734349476	734352131	-	-	-	-	-	-	-	-
	TuG1812G0200005966.01	chr2A	734587535	734589120	-	-	-	-	-	-	-	-
	TuG1812G0200005967.01	chr2A	734657560	734660610	-	-	-	-	-	-	-	-
	TuG1812G0200005968.01	chr2A	734681588	734686015	-	-	-	-	-	-	-	-
	TuG1812G0200005969.01	chr2A	734805211	734809143	-	-	-	-	-	-	-	-
	TuG1812G0200005970.01	chr2A	734869034	734869628	-	-	-	-	-	-	-	-
	TuG1812G0200005971.01	chr2A	734897967	734909690	-	-	-	-	-	-	-	-
	TuG1812G0200005972.01	chr2A	734915628	734916913	-	-	-	-	-	-	-	-
	TuG1812G0200005973.01	chr2A	734927196	734928113	-	-	-	-	-	-	-	-
	TuG1812G0200005974.01	chr2A	734948563	734950299	-	-	-	-	-	-	-	-
	TuG1812G0200005975.01	chr2A	734964984	734965504	-	-	-	-	-	-	-	-
	TuG1812G0200005976.01	chr2A	734994379	734994811	-	-	-	-	-	-	-	-
	TuG1812G0200005977.01	chr2A	735000312	735000736	-	-	-	-	-	-	-	-
	TuG1812G0200005978.01	chr2A	735054832	735055546	-	-	-	-	-	-	-	-
	TuG1812G0200005979.01	chr2A	735112228	735112486	PRGDB00180521	Si020218m	Putative_R-Genes,_predicted_from_Pythozome	Setaria italica	NL	-	-	Disease resistance protein (CC-NBS-LRR class) family (best arabidopsis hit); NBS-LRR type disease resistance protein, putative (best rice hit)
	TuG1812G0200005980.01	chr2A	735138176	735139022	PRGDB00199861	Pavirv00009769m	Putative_R-Genes,_predicted_from_Pythozome	Panicum virgatum	NL	-	-	-
	TuG1812G0200005981.01	chr2A	735140889	735142888	-	-	-	-	-	-	-	-
	TuG1812G0200005982.01	chr2A	735143352	735147034	-	-	-	-	-	-	-	-
	TuG1812G0200005983.01	chr2A	735170182	735171773	-	-	-	-	-	-	-	-
	TuG1812G0200005984.01	chr2A	735238127	735239770	-	-	-	-	-	-	-	-
	TuG1812G0200005985.01	chr2A	735293241	735294267	-	-	-	-	-	-	-	-
	TuG1812G0200005986.01	chr2A	735325242	735325762	-	-	-	-	-	-	-	-
	TuG1812G0200005987.01	chr2A	735391233	735395517	-	-	-	-	-	-	-	-
	TuG1812G0200005988.01	chr2A	735409185	735411701	-	-	-	-	-	-	-	-
	TuG1812G0200005989.01	chr2A	735411560	735414459	-	-	-	-	-	-	-	-
Aegilops tauschii	AET2Gv21220400	chr2D	629304472	629306864	-	-	-	-	-	-	-	-
chr2D:629306864-633786061 (4.48Mb)	AET2Gv21220600	chr2D	629315529	629317627	-	-	-	-	-	-	-	-
	AET2Gv21221100	chr2D	629908031	630107197	-	-	-	-	-	-	-	-
	AET2Gv21221400	chr2D	630016775	630018758	-	-	-	-	-	-	-	-
	AET2Gv21221500	chr2D	630176901	630179745	-	-	-	-	-	-	-	-
	AET2Gv21221600	chr2D	630291496	630293796	-	-	-	-	-	-	-	-
	AET2Gv21221700	chr2D	630295785	630296537	-	-	-	-	-	-	-	-
	AET2Gv21221800	chr2D	630332531	630339474	-	-	-	-	-	-	-	-
	AET2Gv21222000	chr2D	630340991	630347965	-	-	-	-	-	-	-	-
	AET2Gv21222100	chr2D	630472297	630644953	-	-	-	-	-	-	-	-
	AET2Gv21222300	chr2D	630645579	630650578	-	-	-	-	-	-	-	-
	AET2Gv21222400	chr2D	630658924	630662948	PRGDB00189661	Hv.31127	Putative_R-Genes,_predicted_from_NCBI_UniGene	Hordeum vulgare	CNL	326529376	AK369881	Hordeum vulgare subsp. vulgare mRNA for predicted protein, complete cds, clone: NIASHv2100H02
	AET2Gv21222700	chr2D	630664335	630668095	-	-	-	-	-	-	-	-
	AET2Gv21223000	chr2D	630675948	630679936	-	-	-	-	-	-	-	-
	AET2Gv21223100	chr2D	630680404	630681757	-	-	-	-	-	-	-	-
	AET2Gv21223300	chr2D	630705091	630705873	-	-	-	-	-	-	-	-
	AET2Gv21224000	chr2D	630963848	630964942	-	-	-	-	-	-	-	-
	AET2Gv21224100	chr2D	630967312	630968091	-	-	-	-	-	-	-	-
	AET2Gv21224600	chr2D	631107384	631107629	-	-	-	-	-	-	-	-
	AET2Gv21225000	chr2D	631157010	631170575	-	-	-	-	-	-	-	-
	AET2Gv21225100	chr2D	631180324	631187682	-	-	-	-	-	-	-	-
	AET2Gv21225700	chr2D	631516114	631517829	-	-	-	-	-	-	-	-
	AET2Gv21226400	chr2D	631674086	631674637	-	-	-	-	-	-	-	-
	AET2Gv21226500	chr2D	631688457	631688992	-	-	-	-	-	-	-	-
	AET2Gv21226600	chr2D	631690299	631694414	-	-	-	-	-	-	-	-
	AET2Gv21226700	chr2D	631699044	631703855	-	-	-	-	-	-	-	-
	AET2Gv21227000	chr2D	631911226	631916254	-	-	-	-	-	-	-	-
	AET2Gv21227200	chr2D	631918978	631919139	-	-	-	-	-	-	-	-
	AET2Gv21227300	chr2D	631922528	631924824	-	-	-	-	-	-	-	-
	AET2Gv21227500	chr2D	631924961	631927032	PRGDB00168922	LOC_Os01g57340.1	Putative_R-Genes,_predicted_from_Pythozome	Oryza sativa	CNL	-	-	LRR and NB-ARC domains-containing disease resistance protein (best arabidopsis hit)
	AET2Gv21227600	chr2D	631953027	631975642	-	-	-	-	-	-	-	-
	AET2Gv21227700	chr2D	631997318	632002588	-	-	-	-	-	-	-	-
	AET2Gv21228200	chr2D	632048653	632049579	-	-	-	-	-	-	-	-
	AET2Gv21228300	chr2D	632064904	632066108	-	-	-	-	-	-	-	-
	AET2Gv21228700	chr2D	632155163	632157049	-	-	-	-	-	-	-	-
	AET2Gv21228800	chr2D	632161039	632168379	-	-	-	-	-	-	-	-
	AET2Gv21229100	chr2D	632214146	632219235	-	-	-	-	-	-	-	-
	AET2Gv21229300	chr2D	632315824	632317644	-	-	-	-	-	-	-	-
	AET2Gv21229400	chr2D	632323568	632330226	-	-	-	-	-	-	-	-
	AET2Gv21229500	chr2D	632331208	632332871	-	-	-	-	-	-	-	-
	AET2Gv21229600	chr2D	632407323	632415511	PRGDB00146653	Bradi2g52970.1	Putative_R-Genes,_predicted_from_Pythozome	Ricinus communis	RLP	-	-	Leucine-rich repeat transmembrane protein kinase protein (best arabidopsis hit); senescence-induced receptor-like serine/threonine-protein kinase precursor, putative, expressed (best rice hit)
	AET2Gv21229700	chr2D	632417127	632418489	-	-	-	-	-	-	-	-
	AET2Gv21230100	chr2D	632440593	632442046	-	-	-	-	-	-	-	-
	AET2Gv21230300	chr2D	632493122	632496928	-	-	-	-	-	-	-	-
	AET2Gv21230500	chr2D	632572748	632574465	-	-	-	-	-	-	-	-
	AET2Gv21230600	chr2D	632573166	632573925	-	-	-	-	-	-	-	-
	AET2Gv21230700	chr2D	632585064	632589805	-	-	-	-	-	-	-	-
	AET2Gv21230800	chr2D	632615219	632616305	-	-	-	-	-	-	-	-
	AET2Gv21231100	chr2D	632846605	632855218	-	-	-	-	-	-	-	-
	AET2Gv21231200	chr2D	632943898	632956364	-	-	-	-	-	-	-	-
	AET2Gv21231300	chr2D	632949610	632950430	-	-	-	-	-	-	-	-
	AET2Gv21231400	chr2D	632952820	632953566	-	-	-	-	-	-	-	-
	AET2Gv21231700	chr2D	633082277	633085106	-	-	-	-	-	-	-	-
	AET2Gv21231900	chr2D	633099782	633117076	-	-	-	-	-	-	-	-
	AET2Gv21232200	chr2D	633128181	633129932	-	-	-	-	-	-	-	-
	AET2Gv21232400	chr2D	633218114	633220989	-	-	-	-	-	-	-	-
	AET2Gv21232700	chr2D	633238934	633245047	-	-	-	-	-	-	-	-
	AET2Gv21232800	chr2D	633284448	633291976	-	-	-	-	-	-	-	-
	AET2Gv21232900	chr2D	633295356	633296968	-	-	-	-	-	-	-	-
	AET2Gv21233100	chr2D	633371828	633373161	-	-	-	-	-	-	-	-
	AET2Gv21233200	chr2D	633383661	633385334	-	-	-	-	-	-	-	-
	AET2Gv21233300	chr2D	633433124	633435325	-	-	-	-	-	-	-	-
	AET2Gv21233400	chr2D	633435398	633437848	-	-	-	-	-	-	-	-
	AET2Gv21233500	chr2D	633437941	633449542	-	-	-	-	-	-	-	-
	AET2Gv21233900	chr2D	633533048	633554511	-	-	-	-	-	-	-	-
	AET2Gv21234100	chr2D	633614803	633620065	-	-	-	-	-	-	-	-
	AET2Gv21234300	chr2D	633620744	633622704	-	-	-	-	-	-	-	-
	AET2Gv21234400	chr2D	633636637	633644876	-	-	-	-	-	-	-	-
	AET2Gv21234600	chr2D	633785985	633791869	-	-	-	-	-	-	-	-
	AET2Gv21234700	chr2D	633786061	633790802	-	-	-	-	-	-	-	-
Triticum aestivum L.	TraesCS2B02G587100	chr2B	773722795	773725139	-	-	-	-	-	-	-	-
chr2B:773725139-778848697 (5.12Mb)	TraesCS2B02G587200	chr2B	773731919	773733622	-	-	-	-	-	-	-	-
	TraesCS2B02G587300	chr2B	774565882	774566432	-	-	-	-	-	-	-	-
	TraesCS2B02G587363	chr2B	774639801	774657283	-	-	-	-	-	-	-	-
	TraesCS2B02G587400	chr2B	774704211	774709042	PRGDB00146790	Bradi3g10370.1	Putative_R-Genes,_predicted_from_Pythozome	Ricinus communis	CNL	-	-	NB-ARC domain-containing disease resistance protein (best arabidopsis hit); NB-ARC domain containing protein, expressed (best rice hit)
	TraesCS2B02G587500	chr2B	774716830	774723127	-	-	-	-	-	-	-	-
	TraesCS2B02G587600	chr2B	774838967	774840040	-	-	-	-	-	-	-	-
	TraesCS2B02G587700	chr2B	774874976	774877168	-	-	-	-	-	-	-	-
	TraesCS2B02G587800	chr2B	774944980	774951613	-	-	-	-	-	-	-	-
	TraesCS2B02G587900	chr2B	774952765	774959024	-	-	-	-	-	-	-	-
	TraesCS2B02G588000	chr2B	775004589	775006791	-	-	-	-	-	-	-	-
	TraesCS2B02G588100	chr2B	775025782	775028469	-	-	-	-	-	-	-	-
	TraesCS2B02G588200	chr2B	775051175	775056450	-	-	-	-	-	-	-	-
	TraesCS2B02G588300	chr2B	775161239	775166813	-	-	-	-	-	-	-	-
	TraesCS2B02G588400	chr2B	775168325	775173650	-	-	-	-	-	-	-	-
	TraesCS2B02G588500	chr2B	775327431	775331058	PRGDB00189661	Hv.31127	Putative_R-Genes,_predicted_from_NCBI_UniGene	Hordeum vulgare	CNL	326529376	AK369881	Hordeum vulgare subsp. vulgare mRNA for predicted protein, complete cds, clone: NIASHv2100H02
	TraesCS2B02G588600	chr2B	775334948	775336794	-	-	-	-	-	-	-	-
	TraesCS2B02G588700	chr2B	775336920	775338801	-	-	-	-	-	-	-	-
	TraesCS2B02G588800	chr2B	775357047	775360836	-	-	-	-	-	-	-	-
	TraesCS2B02G588900	chr2B	775367143	775371503	-	-	-	-	-	-	-	-
	TraesCS2B02G589000	chr2B	775372560	775373845	-	-	-	-	-	-	-	-
	TraesCS2B02G589100	chr2B	775492938	775494775	-	-	-	-	-	-	-	-
	TraesCS2B02G589300	chr2B	775642275	775645794	-	-	-	-	-	-	-	-
	TraesCS2B02G589400	chr2B	775711559	775713841	-	-	-	-	-	-	-	-
	TraesCS2B02G589500	chr2B	775767944	775768214	-	-	-	-	-	-	-	-
	TraesCS2B02G589600	chr2B	775838964	775843750	-	-	-	-	-	-	-	-
	TraesCS2B02G589700	chr2B	776209078	776214338	-	-	-	-	-	-	-	-
	TraesCS2B02G589800	chr2B	776218928	776223021	-	-	-	-	-	-	-	-
	TraesCS2B02G589900	chr2B	776223389	776223938	-	-	-	-	-	-	-	-
	TraesCS2B02G590000	chr2B	776396781	776401002	-	-	-	-	-	-	-	-
	TraesCS2B02G590100	chr2B	776410079	776411476	PRGDB00146640	Bradi2g51810.1	Putative_R-Genes,_predicted_from_Pythozome	Ricinus communis	CNL	-	-	NB-ARC domain-containing disease resistance protein (best arabidopsis hit); NB-ARC domain containing protein (best rice hit)
	TraesCS2B02G590200	chr2B	776429059	776430933	-	-	-	-	-	-	-	-
	TraesCS2B02G590300	chr2B	776453399	776455884	-	-	-	-	-	-	-	-
	TraesCS2B02G590400	chr2B	776532296	776534057	-	-	-	-	-	-	-	-
	TraesCS2B02G590500	chr2B	776636444	776638833	-	-	-	-	-	-	-	-
	TraesCS2B02G590600	chr2B	776645239	776645764	-	-	-	-	-	-	-	-
	TraesCS2B02G590700	chr2B	776655616	776658073	-	-	-	-	-	-	-	-
	TraesCS2B02G590800	chr2B	776687300	776687903	-	-	-	-	-	-	-	-
	TraesCS2B02G590900	chr2B	776700265	776701651	-	-	-	-	-	-	-	-
	TraesCS2B02G591000	chr2B	776707624	776709030	-	-	-	-	-	-	-	-
	TraesCS2B02G591100	chr2B	776747029	776750419	-	-	-	-	-	-	-	-
	TraesCS2B02G591200	chr2B	776805538	776806677	-	-	-	-	-	-	-	-
	TraesCS2B02G591300	chr2B	776811577	776816217	-	-	-	-	-	-	-	-
	TraesCS2B02G591400	chr2B	776822231	776823213	-	-	-	-	-	-	-	-
	TraesCS2B02G591500	chr2B	776888937	776889545	-	-	-	-	-	-	-	-
	TraesCS2B02G591600	chr2B	776975907	776983828	-	-	-	-	-	-	-	-
	TraesCS2B02G591700	chr2B	777113594	777117063	-	-	-	-	-	-	-	-
	TraesCS2B02G591800	chr2B	777143059	777143739	-	-	-	-	-	-	-	-
	TraesCS2B02G591900	chr2B	777168988	777171642	-	-	-	-	-	-	-	-
	TraesCS2B02G592000	chr2B	777302863	777305920	-	-	-	-	-	-	-	-
	TraesCS2B02G592100	chr2B	777329451	777331172	-	-	-	-	-	-	-	-
	TraesCS2B02G592200	chr2B	777356354	777363599	-	-	-	-	-	-	-	-
	TraesCS2B02G592300	chr2B	777367045	777367333	-	-	-	-	-	-	-	-
	TraesCS2B02G592400	chr2B	777375434	777385380	-	-	-	-	-	-	-	-
	TraesCS2B02G592500	chr2B	777513263	777517454	-	-	-	-	-	-	-	-
	TraesCS2B02G592600	chr2B	777520978	777522445	-	-	-	-	-	-	-	-
	TraesCS2B02G592700	chr2B	777548468	777549764	-	-	-	-	-	-	-	-
	TraesCS2B02G592800	chr2B	777617944	777619098	-	-	-	-	-	-	-	-
	TraesCS2B02G592900	chr2B	777658028	777659076	-	-	-	-	-	-	-	-
	TraesCS2B02G593000	chr2B	777828856	777830406	-	-	-	-	-	-	-	-
	TraesCS2B02G593100	chr2B	777935598	777935901	-	-	-	-	-	-	-	-
	TraesCS2B02G593200	chr2B	777962968	777964575	-	-	-	-	-	-	-	-
	TraesCS2B02G593300	chr2B	778002539	778004334	-	-	-	-	-	-	-	-
	TraesCS2B02G593400	chr2B	778173696	778179566	-	-	-	-	-	-	-	-
	TraesCS2B02G593500	chr2B	778181820	778184102	-	-	-	-	-	-	-	-
	TraesCS2B02G593600	chr2B	778287311	778293436	-	-	-	-	-	-	-	-
	TraesCS2B02G593700	chr2B	778450819	778451566	PRGDB00179148	Sb04g007890.1	Putative_R-Genes,_predicted_from_Pythozome	Sorghum bicolor	NL	-	-	NB-ARC domain-containing disease resistance protein (best arabidopsis hit); NBS-LRR type disease resistance protein, putative (best rice hit)
	TraesCS2B02G593800	chr2B	778476214	778477018	-	-	-	-	-	-	-	-
	TraesCS2B02G593900	chr2B	778778940	778787560	PRGDB00198008	Pavirv00066554m	Putative_R-Genes,_predicted_from_Pythozome	Panicum virgatum	CNL	-	-	-
	TraesCS2B02G594000	chr2B	778832294	778833934	-	-	-	-	-	-	-	-
	TraesCS2B02G594100	chr2B	778845347	778849394	-	-	-	-	-	-	-	-
	TraesCS2B02G594200	chr2B	778848697	778851420	-	-	-	-	-	-	-	-
Brachypodium_distachyon	BRADI_5g26000v3	Bd5	27300264	27302558	-	-	-	-	-	-	-	-
chrBd5: 27302558-27515163 (212.61Kb)	BRADI_5g26010v3	Bd5	27305194	27307576	-	-	-	-	-	-	-	-
	BRADI_5g26017v3	Bd5	27309122	27329679	-	-	-	-	-	-	-	-
	BRADI_5g26023v3	Bd5	27329793	27331939	-	-	-	-	-	-	-	-
	BRADI_5g26030v3	Bd5	27332949	27337262	-	-	-	-	-	-	-	-
	BRADI_5g26040v3	Bd5	27337861	27339905	-	-	-	-	-	-	-	-
	BRADI_5g26047v3	Bd5	27340539	27345573	-	-	-	-	-	-	-	-
	BRADI_5g26060v3	Bd5	27346073	27348015	-	-	-	-	-	-	-	-
	BRADI_5g26070v3	Bd5	27347265	27349721	-	-	-	-	-	-	-	-
	BRADI_5g26080v3	Bd5	27350729	27354950	-	-	-	-	-	-	-	-
	BRADI_5g26090v3	Bd5	27364103	27366741	-	-	-	-	-	-	-	-
	BRADI_5g26100v3	Bd5	27368687	27372013	-	-	-	-	-	-	-	-
	BRADI_5g26110v3	Bd5	27388263	27392671	-	-	-	-	-	-	-	-
	BRADI_5g26120v3	Bd5	27392542	27397246	-	-	-	-	-	-	-	-
	BRADI_5g26130v3	Bd5	27397666	27399662	-	-	-	-	-	-	-	-
	BRADI_5g26140v3	Bd5	27404286	27408103	-	-	-	-	-	-	-	-
	BRADI_5g26150v3	Bd5	27408344	27410053	-	-	-	-	-	-	-	-
	BRADI_5g26160v3	Bd5	27410080	27411408	-	-	-	-	-	-	-	-
	BRADI_5g26170v3	Bd5	27412334	27421171	-	-	-	-	-	-	-	-
	BRADI_5g26180v3	Bd5	27434746	27436041	-	-	-	-	-	-	-	-
	BRADI_5g26190v3	Bd5	27436141	27444072	-	-	-	-	-	-	-	-
	BRADI_5g26197v3	Bd5	27447315	27452436	-	-	-	-	-	-	-	-
	BRADI_5g26210v3	Bd5	27453744	27455269	-	-	-	-	-	-	-	-
	BRADI_5g26217v3	Bd5	27457142	27459194	-	-	-	-	-	-	-	-
	BRADI_5g26223v3	Bd5	27457993	27458500	-	-	-	-	-	-	-	-
	BRADI_5g26230v3	Bd5	27460604	27462213	-	-	-	-	-	-	-	-
	BRADI_5g26231v3	Bd5	27463793	27469779	-	-	-	-	-	-	-	-
	BRADI_5g26237v3	Bd5	27470511	27472655	-	-	-	-	-	-	-	-
	BRADI_5g26238v3	Bd5	27474872	27476775	-	-	-	-	-	-	-	-
	BRADI_5g26234v3	Bd5	27477805	27478152	-	-	-	-	-	-	-	-
	BRADI_5g26239v3	Bd5	27478512	27480553	-	-	-	-	-	-	-	-
	BRADI_5g26235v3	Bd5	27487937	27490081	-	-	-	-	-	-	-	-
	BRADI_5g26236v3	Bd5	27492443	27493564	-	-	-	-	-	-	-	-
	BRADI_5g26240v3	Bd5	27496832	27498190	-	-	-	-	-	-	-	-
	BRADI_5g26250v3	Bd5	27498191	27502820	-	-	-	-	-	-	-	-
	BRADI_5g26260v3	Bd5	27505365	27509611	-	-	-	-	-	-	-	-
	BRADI_5g26270v3	Bd5	27509694	27514090	-	-	-	-	-	-	-	-
	BRADI_5g26280v3	Bd5	27515163	27519031	-	-	-	-	-	-	-	-
Note: collinear analysis based on genomic region between transcriptome sequence of maker X67593 and sequence of X62492, and other flanking markers closely related to Pm57
